# Supplementary material for: Deciphering motor dysfunction and microglial activation in mThy1-α-synuclein mice: a comprehensive study of behavioral, gene expression, and methylation changes
Source: Front Mol Neurosci. 2025 Feb 13;18:1544971. doi: 10.3389/fnmol.2025.1544971 (PMC11865073; doi:10.3389/fnmol.2025.1544971)
Supplement: Supplementary file 1 [file Table_1.xlsx]

## Sheet: SupplementalTable1- 7moDEG
Supplemental Table 1. Differentially expressed genes in 7 month old Thy1-α-synuclein mice.
GeneSymb	baseMean	log2FoldChange	lfcSE	stat	pvalue	padj	m7Hmean	m7Wmean
1110038B12Rik	572.718	-0.567149	0.155474	-3.64788	0.000264412	0.00701271	480.029	711.751
1190002N15Rik	2605.86	0.485742	0.125575	3.86813	0.000109674	0.00353436	2942.3	2101.2
1300002K09Rik	54.7168	2.16794	0.432223	5.01578	5.28178e-07	4.06882e-05	79.3649	17.7447
1500009C09Rik	19.7254	-1.80424	0.597027	-3.02204	0.00251077	0.0365647	9.83967	34.5541
1810011H11Rik	1645.62	0.360852	0.106094	3.40126	0.000670751	0.0140269	1805.55	1405.72
1810011O10Rik	844.094	0.931182	0.154792	6.01572	1.79094e-09	4.00455e-07	1042.45	546.564
1810037I17Rik	1872.25	-0.392686	0.111417	-3.52448	0.000424311	0.00994667	1664.23	2184.28
2410006H16Rik	1026.7	-0.549035	0.136482	-4.02276	5.75201e-05	0.00214153	866.497	1267.01
2810459M11Rik	9.95352	-3.1519	0.903796	-3.4874	0.000487734	0.0110227	2.36803	21.3318
3110001I22Rik	213.045	-0.697313	0.194725	-3.58102	0.000342249	0.00843094	170.808	276.4
3110043O21Rik	1424.61	0.385465	0.118817	3.24419	0.00117784	0.0211912	1571.82	1203.79
3830408C21Rik	15.956	1.92532	0.658784	2.92253	0.00347198	0.0460418	22.5599	6.05007
4833420G17Rik	1234.85	-0.834899	0.148267	-5.63107	1.79096e-08	2.62927e-06	939.975	1677.16
4930447K03Rik	120.704	5.95922	0.851025	7.0024	2.51613e-12	1.3785e-09	199.097	3.11568
4930506C21Rik	58.8935	1.51963	0.387309	3.92355	8.72529e-05	0.00299795	79.6872	27.703
4933426M11Rik	5786.07	0.254824	0.0851696	2.99196	0.00277193	0.0391899	6186.71	5185.12
5031426D15Rik	19.8986	-1.90367	0.619031	-3.07523	0.00210337	0.0323155	9.48851	35.5136
5730409E04Rik	1114.84	-0.36701	0.0897703	-4.08832	4.34502e-05	0.0017114	999.047	1288.52
6330419J24Rik	416.897	-0.591555	0.184195	-3.21157	0.00132013	0.0230333	346.451	522.566
9030025P20Rik	1882.03	-0.841661	0.140311	-5.99856	1.99078e-09	4.3185e-07	1429.44	2560.93
9330159F19Rik	16.6636	-1.92808	0.55833	-3.4533	0.000553775	0.0121213	7.77839	29.9915
A130077B15Rik	1623.03	0.595559	0.109321	5.44782	5.09898e-08	6.07448e-06	1876.62	1242.65
A230046K03Rik	11683.3	0.330276	0.0823963	4.00839	6.11354e-05	0.00224379	12724.6	10121.3
A230056P14Rik	169.031	0.564551	0.187927	3.00409	0.00266378	0.0382564	194.037	131.521
A330076H08Rik	24.6737	-1.43405	0.491487	-2.91777	0.00352539	0.0464955	14.7501	39.5592
A930005H10Rik	116.944	-0.717507	0.221139	-3.2446	0.00117614	0.0211912	92.9422	152.946
AA414768	220.276	0.561214	0.180313	3.11244	0.00185545	0.0296995	252.743	171.574
AA987161	2786.03	0.341198	0.114793	2.9723	0.00295579	0.0410702	3042.16	2401.83
Abca1	28665.9	0.568019	0.153499	3.70049	0.000215188	0.00595722	32956.2	22230.5
Abca9	67082.6	0.394689	0.0823551	4.79253	1.64695e-06	0.000105915	74185.2	56428.7
Abcb4	4795.03	-0.257316	0.086457	-2.97623	0.00291818	0.0406642	4447.41	5316.47
Abcc1	1732.92	1.65237	0.3526	4.68626	2.78247e-06	0.000166421	2382.81	758.077
Abcd2	9770.81	0.59243	0.0967302	6.12456	9.09341e-10	2.13167e-07	11292.3	7488.54
Abcd3	4390.14	0.291931	0.0784689	3.72034	0.000198952	0.00566382	4736.99	3869.87
Abhd13	3208.4	0.322815	0.0894903	3.60726	0.00030945	0.0079043	3487.87	2789.21
Abhd14b	215.258	2.27334	0.237619	9.56717	1.09873e-21	2.66148e-18	315.343	65.1304
Abhd17a	728.209	-0.388707	0.123978	-3.13529	0.00171683	0.0279612	648.127	848.332
Abi3bp	61.9827	1.73601	0.385813	4.4996	6.80813e-06	0.000355933	85.9892	25.9731
Ablim1	220.187	-0.615174	0.195137	-3.15252	0.00161867	0.0269173	181.534	278.166
Acaca	1172.26	-0.616605	0.148726	-4.14592	3.38454e-05	0.00137405	966.121	1481.47
Acat1	3617.54	-0.235156	0.0660425	-3.56068	0.000369895	0.00891552	3378.36	3976.32
Acer3	8118.31	0.373637	0.115007	3.24882	0.00115884	0.0210008	8933.46	6895.57
Acox1	4047.16	-0.263926	0.0752312	-3.5082	0.000451146	0.0103914	3746	4498.9
Acsl6	43.8538	-1.26673	0.362953	-3.49006	0.000482906	0.0109323	28.0325	67.5857
Acvr1	3682.31	0.27293	0.0856942	3.18493	0.00144788	0.0248155	3954.69	3273.74
Acvr1b	1632.63	0.361072	0.106047	3.40484	0.000662025	0.0139044	1790.91	1395.22
Acvr1c	10.3003	-3.23444	1.07792	-3.00063	0.00269421	0.0385301	2.31799	22.2737
Adam17	19255.9	0.312711	0.072556	4.30992	1.63313e-05	0.000743848	20883.6	16814.2
Adam22	547.634	1.02219	0.157474	6.49117	8.5175e-11	3.01935e-08	686.98	338.616
Adam3	308.922	-0.788056	0.204689	-3.85002	0.000118106	0.00373165	239.255	413.421
Adamdec1	40.8973	-2.10901	0.58947	-3.57781	0.000346488	0.00849218	17.6072	75.8325
Adamts1	1449.64	0.634001	0.174508	3.63308	0.000280062	0.00730777	1689.91	1089.25
Adamts13	150.431	1.40722	0.384181	3.66291	0.000249366	0.00667196	200.262	75.6846
Adcy1	37.6156	-1.64192	0.468599	-3.50389	0.00045852	0.0104947	20.1833	63.7642
Adcy9	1506.44	0.359636	0.110775	3.24656	0.00116811	0.0211069	1652.04	1288.04
Adora3	5718.75	0.490733	0.0961131	5.10579	3.2942e-07	2.83301e-05	6464.3	4600.41
Adrb1	869.467	0.489091	0.131903	3.70795	0.00020894	0.00586243	982.157	700.432
Aftph	10020.7	0.223333	0.0740382	3.01645	0.0025575	0.0370378	10630.3	9106.23
Agmo	4058.23	0.376891	0.105478	3.57317	0.000352688	0.00860062	4469.59	3441.19
Ahdc1	989.085	0.598039	0.143465	4.16855	3.06546e-05	0.00128027	1144.49	755.97
AI427809	60.0427	1.4864	0.48021	3.09531	0.00196608	0.0309164	80.7379	28.9999
AI506816	333.198	-0.603133	0.185221	-3.2563	0.00112876	0.0206357	275.923	419.111
Aim1l	46.33	3.79108	0.538796	7.03621	1.97542e-12	1.19628e-09	73.7328	5.22582
Aimp1	1922.88	-0.428032	0.0900712	-4.75215	2.01265e-06	0.000125545	1689.92	2272.32
Akap10	2627.93	0.297333	0.10288	2.89009	0.00385133	0.0493174	2839.24	2310.98
Akap2	124.715	-0.869114	0.256426	-3.38934	0.000700606	0.014423	93.6032	171.382
Aktip	2269.51	-0.397828	0.0923894	-4.30599	1.6624e-05	0.000748027	2013.88	2652.97
Alas1	2413.3	0.293208	0.0959768	3.05499	0.00225069	0.0339684	2604.72	2126.17
Aldh1l2	752.499	-0.599221	0.14804	-4.0477	5.17229e-05	0.00198859	624.112	945.078
Aldh5a1	187.769	-0.744111	0.230045	-3.23464	0.00121798	0.0217204	148.08	247.302
Aldoc	247.634	-1.22737	0.212004	-5.78937	7.06517e-09	1.22244e-06	161.151	377.358
Alg11	2224.27	0.318839	0.0976121	3.26639	0.00108929	0.020091	2415.95	1936.76
Alg9	1209.77	0.390799	0.118734	3.29138	0.000996988	0.0189415	1336.39	1019.85
Alkbh3	991.603	-0.391584	0.114859	-3.40926	0.000651385	0.0137398	881.842	1156.25
Alms1	411.057	-0.402255	0.138625	-2.90175	0.00371079	0.0481922	363.941	481.732
Alox5ap	12017.2	-0.399388	0.101846	-3.92151	8.79947e-05	0.00301044	10657.9	14056.1
Anapc13	1199.77	-0.321949	0.106744	-3.01607	0.00256072	0.0370378	1090.58	1363.56
Angptl7	487.348	0.846011	0.133978	6.31457	2.70906e-10	7.7203e-08	592.502	329.616
Ank3	77.1048	-1.58182	0.396891	-3.98553	6.73288e-05	0.00241024	42.8463	128.493
Ankle2	7863.85	0.248679	0.0813837	3.05563	0.00224585	0.0339305	8395.56	7066.28
Ankrd50	1178.79	0.424951	0.10208	4.16291	3.14223e-05	0.00129296	1312.73	977.866
Ano6	7142.82	-0.420827	0.104455	-4.02881	5.60601e-05	0.00211082	6290.84	8420.79
Antxr2	1021.43	-0.397585	0.134991	-2.94528	0.00322666	0.044083	906.265	1194.18
Anxa3	16268.9	0.603295	0.100803	5.98487	2.16565e-09	4.49652e-07	18845	12404.9
Anxa4	3346.36	0.349332	0.12029	2.90409	0.00368321	0.0479246	3661	2874.4
Anxa6	4175.62	-0.291548	0.0821275	-3.54994	0.000385324	0.00918364	3832.36	4690.52
Ap3b2	29.7609	-2.06978	0.481839	-4.29559	1.74232e-05	0.000781571	13.0687	54.7994
Apba2	51.0884	-2.80683	0.570715	-4.91809	8.73912e-07	6.19582e-05	15.0481	105.149
Aplp2	13008.7	0.441243	0.113208	3.89762	9.71415e-05	0.00324564	14541	10710.3
Apobec2	198.383	-0.742847	0.247581	-3.00042	0.0026961	0.0385301	156.306	261.497
Apobec3	3549.36	0.278204	0.0819386	3.39528	0.000685584	0.0142347	3817.43	3147.26
Apoe	126374	0.640475	0.145758	4.39411	1.11225e-05	0.000535282	147529	94641
Arhgap27os3	311.747	1.16597	0.396876	2.93787	0.00330474	0.0447217	400.633	178.418
Arhgap32	1259.03	-0.422033	0.136819	-3.08461	0.00203818	0.0316823	1107.96	1485.62
Arhgef9	298.167	-0.451276	0.143299	-3.14918	0.00163727	0.0271335	260.223	355.082
Arid2	3877.15	0.365873	0.0899989	4.06531	4.79687e-05	0.00186911	4258.67	3304.88
Arid5b	1294.22	0.424562	0.146478	2.89847	0.0037499	0.0484023	1440.94	1074.13
Arl2bp	1590.25	-0.63943	0.126843	-5.04112	4.62805e-07	3.71625e-05	1300.49	2024.9
Arnt2	94.8291	-1.53024	0.399711	-3.82837	0.000128994	0.00399099	54.0359	156.019
Arpc1a	3098.98	-0.3001	0.0914226	-3.28255	0.00102872	0.0191888	2836.74	3492.35
Arpc1b	14335.1	-0.254823	0.0761371	-3.3469	0.000817211	0.0162481	13306.7	15877.7
Arpc5l	2997.06	-0.281052	0.0773306	-3.63442	0.000278605	0.00730743	2759.35	3353.61
Arpp21	33.0815	-1.3937	0.464896	-2.99788	0.00271866	0.0386975	20.0523	52.6253
Asah1	41620	0.395973	0.0888651	4.45589	8.3545e-06	0.000423784	46040.2	34989.7
Asgr2	116.857	0.898723	0.308744	2.9109	0.00360386	0.0471227	143.525	76.8549
Asrgl1	273.164	-0.638102	0.183586	-3.47577	0.000509388	0.011355	223.495	347.669
Atox1	1395.09	-0.413764	0.125839	-3.28804	0.00100889	0.0190184	1231.32	1640.76
Atp1a2	2653.82	-2.79058	0.348557	-8.00609	1.18415e-15	1.32388e-12	788.064	5452.44
Atp1b2	168.563	-1.08312	0.340536	-3.18064	0.00146949	0.0251025	116.427	246.767
Atp2a2	16033.9	0.238686	0.0769858	3.10039	0.00193265	0.0307061	17074.8	14472.5
Atp2b4	224.738	-0.898862	0.279848	-3.21196	0.00131832	0.0230333	166.974	311.385
Atp2c1	15448	0.831664	0.103775	8.01413	1.10917e-15	1.32388e-12	18730.4	10524.4
Atp5d	1744.69	-0.300674	0.102878	-2.92262	0.00347097	0.0460418	1596.86	1966.44
Atp5e	3093.47	-0.471694	0.129617	-3.63914	0.000273552	0.00721743	2679.33	3714.69
Atp5g2	3174.49	-0.393314	0.107373	-3.66308	0.000249206	0.00667196	2820.77	3705.07
Atp5h	5348.58	-0.428411	0.0967881	-4.42628	9.58703e-06	0.000475556	4698.86	6323.15
Atp6ap2	10169.6	0.34749	0.107643	3.22817	0.00124585	0.0221089	11121.7	8741.47
Atp6v1c1	8426.3	0.291161	0.097091	2.99884	0.00271008	0.0386539	9090.45	7430.07
Atp6v1h	2471.87	0.343824	0.10141	3.39045	0.000697785	0.0144057	2700.97	2128.22
Atp7a	6811.41	0.315332	0.0970269	3.24994	0.00115429	0.0209443	7391.75	5940.9
Atp8a1	16586.8	0.233673	0.0805427	2.90123	0.00371704	0.0481922	17642.3	15003.7
Atp8b5	62.7315	1.02662	0.336986	3.04648	0.00231534	0.0347636	78.8474	38.5578
Atpif1	3380.97	-0.402959	0.0879277	-4.58284	4.58703e-06	0.000254457	2994.59	3960.56
Atrip	320.493	0.537522	0.143103	3.75618	0.000172526	0.00504527	365.959	252.295
AW549877	4558.81	0.289016	0.0956747	3.02081	0.00252096	0.0366763	4915.95	4023.11
B3galnt1	2611.32	0.375008	0.0891138	4.20819	2.5742e-05	0.00109077	2874.47	2216.6
B3galt5	2772.38	0.41566	0.107012	3.88425	0.000102645	0.00334495	3080.72	2309.87
B3galt6	451.211	0.512993	0.163805	3.13173	0.00173777	0.0282198	512.633	359.078
B3glct	1248.69	0.416814	0.0915703	4.55185	5.31768e-06	0.000289465	1387.76	1040.09
B3gnt2	3598.79	0.308264	0.0722006	4.26954	1.95875e-05	0.000865305	3899.25	3148.1
B3gnt7	430.654	0.748202	0.196078	3.81583	0.000135725	0.00416166	513.751	306.009
Bach1	12146.4	0.44647	0.0954593	4.67707	2.91004e-06	0.00017263	13593.8	9975.38
Bach2	1960.24	0.405339	0.107639	3.76572	0.000166071	0.00491583	2173.28	1640.67
Bach2os	302.02	0.842197	0.150415	5.59914	2.15415e-08	3.04903e-06	366.84	204.789
Bag1	7718.27	-0.295602	0.100586	-2.9388	0.00329482	0.0446388	7074.57	8683.83
Bahcc1	341.461	0.807638	0.147986	5.45754	4.82774e-08	5.89633e-06	412.159	235.413
Bbs12	177.142	0.993719	0.206624	4.80932	1.51447e-06	9.7828e-05	221.067	111.253
BC017643	5096.19	0.287644	0.0951666	3.02253	0.00250668	0.0365417	5493.41	4500.35
BC024978	600.336	0.45653	0.122768	3.71863	0.000200303	0.00566382	673.603	490.435
BC029722	465.355	-0.496092	0.155442	-3.19149	0.0014154	0.024345	400.089	563.253
BC037034	4067.13	0.491381	0.0974306	5.04339	4.57346e-07	3.71345e-05	4598.18	3270.57
Bcan	68.1462	-2.66202	0.506901	-5.25155	1.50822e-07	1.51277e-05	21.7929	137.676
Bckdhb	376.934	-0.677873	0.187585	-3.61369	0.000301874	0.00773799	303.764	486.689
Bend6	2408.15	-0.381763	0.0899881	-4.24237	2.21171e-05	0.000962426	2147.99	2798.4
Bhlhe41	9886.89	0.31883	0.105063	3.03466	0.00240811	0.0354964	10738.4	8609.58
Bicd2	5925.81	0.513514	0.0960563	5.34597	8.99349e-08	9.68232e-06	6732.56	4715.68
Blnk	9196.62	0.39379	0.103061	3.82093	0.000132951	0.00409389	10167.8	7739.91
Blvrb	891.955	-0.405393	0.114599	-3.5375	0.000403935	0.0095305	789.952	1044.96
Bnc2	46.2743	1.50819	0.406941	3.70617	0.000210421	0.00586997	62.4308	22.0394
Bola3	337.619	-0.535523	0.147712	-3.62544	0.000288466	0.00746007	286.271	414.641
Bphl	564.204	0.618923	0.167366	3.69802	0.00021729	0.00599258	655.721	426.928
Bspry	7.09497	4.43572	1.38493	3.20286	0.00136072	0.023628	11.4702	0.532097
Btf3	11678.9	-0.259369	0.0789326	-3.28596	0.00101636	0.019085	10826.1	12958
C030029H02Rik	17.1577	-1.95639	0.583356	-3.35368	0.000797435	0.0159641	7.91196	31.0264
C130046K22Rik	202.849	-1.17203	0.340886	-3.4382	0.000585603	0.0126654	135.328	304.13
C2cd2	1497.58	0.52748	0.110736	4.76342	1.90339e-06	0.000119241	1706.58	1184.08
C330021F23Rik	8700.44	-0.584268	0.119328	-4.89633	9.76451e-07	6.7903e-05	7252.3	10872.7
C3ar1	18311.9	0.7106	0.135501	5.24425	1.5692e-07	1.54099e-05	21685.4	13251.7
Cacna1d	3537.26	0.412787	0.115078	3.58702	0.000334484	0.00835381	3927.97	2951.19
Cadm1	15451.5	0.516418	0.143912	3.58842	0.000332689	0.00835113	17565.6	12280.5
Cadm3	58.4199	-1.57611	0.346858	-4.54398	5.52024e-06	0.000297153	32.4982	97.3024
Camk4	40.7165	-1.53856	0.419306	-3.66929	0.000243223	0.00655843	23.0544	67.2096
Capn2	1324.45	-0.448951	0.140303	-3.19988	0.00137486	0.0237705	1155.87	1577.31
Car4	19.3572	-1.76208	0.607769	-2.89925	0.00374053	0.0483244	9.85262	33.614
Carhsp1	1116.91	-0.424369	0.137269	-3.09152	0.00199131	0.0311872	982.507	1318.53
Casd1	6041.94	0.310073	0.0780729	3.97159	7.13954e-05	0.00252472	6548.55	5282.02
Casp12	171.462	0.718101	0.237332	3.02573	0.00248037	0.0362673	203.446	123.487
Cbfa2t3	2070.81	-0.465169	0.0850172	-5.47147	4.46317e-08	5.6377e-06	1797.66	2480.54
Cbr3	280.924	-0.507073	0.160968	-3.15014	0.00163191	0.0270844	240.506	341.551
Ccbl2	197.745	0.653673	0.198736	3.28915	0.00100489	0.0189968	231.325	147.375
Ccdc130	398.275	0.472689	0.154568	3.05813	0.00222722	0.0338249	448.299	323.237
Ccdc142	344.22	0.469804	0.157209	2.9884	0.0028044	0.0394707	387.297	279.605
Ccdc149	172.874	-1.01587	0.286761	-3.54258	0.000396233	0.00939454	122.746	248.065
Ccdc162	299.338	-0.846129	0.198047	-4.27237	1.9341e-05	0.00085702	227.26	407.454
Ccdc8	81.8622	0.842715	0.289172	2.91424	0.00356558	0.0468978	99.4745	55.4437
Ccdc86	818.068	0.353841	0.113227	3.12506	0.0017777	0.0287422	895.688	701.637
Ccl5	322.226	-1.19241	0.227244	-5.24728	1.54365e-07	1.52622e-05	212.873	486.256
Ccnd1	13761.1	-0.364485	0.119864	-3.04081	0.00235942	0.035135	12342.2	15889.3
Ccnd2	1142.44	-0.415208	0.100416	-4.13487	3.5515e-05	0.00143619	1007.85	1344.31
Ccr1	5345.51	0.86707	0.24187	3.58486	0.000337257	0.00837072	6524.3	3577.33
Ccr1l1	96.2908	1.34943	0.267664	5.0415	4.61895e-07	3.71625e-05	127.293	49.788
Ccr5	43245.2	0.50166	0.0922757	5.43653	5.4328e-08	6.36777e-06	49002	34609.9
Ccr6	2980.06	-6.59874	0.175956	-37.5022	8.48255e-308	1.23285e-303	76.1565	7335.92
Ccrl2	1495.25	-1.08079	0.142657	-7.5761	3.56107e-14	3.45044e-11	1034.38	2186.56
Cd2	41.1319	-1.5619	0.412719	-3.78441	0.000154073	0.00463621	23.0648	68.2326
Cd200r4	262.037	0.53367	0.181104	2.94677	0.00321112	0.0440702	298.894	206.751
Cd247	18.4605	-1.78572	0.553036	-3.22894	0.00124249	0.0220823	9.36323	32.1064
Cd274	1710.47	0.460431	0.134713	3.41787	0.000631133	0.0134303	1920.28	1395.75
Cd276	1160.47	-0.628805	0.163172	-3.85364	0.000116377	0.00370114	952.614	1472.26
Cd300e	330.398	-1.51422	0.520304	-2.91026	0.00361126	0.0471227	189.539	541.685
Cd300ld	1793.35	-0.933182	0.298896	-3.1221	0.00179566	0.0289658	1314.96	2510.94
Cd52	6167.26	-0.505379	0.165497	-3.05371	0.00226031	0.0340782	5281.15	7496.41
Cd86	15321.8	0.416461	0.116103	3.58699	0.00033452	0.00835381	17029.9	12759.5
Cdh2	37.4048	-2.14696	0.537067	-3.99756	6.39986e-05	0.00230808	15.6448	70.0448
Cdk17	2146.2	0.403256	0.139654	2.88754	0.00388271	0.0496318	2378.16	1798.27
Celf4	300.882	-0.542752	0.182818	-2.96881	0.00298957	0.0414208	254.463	370.509
Cenpb	3868.9	-0.429848	0.0997809	-4.30792	1.64799e-05	0.000743848	3396.92	4576.87
Cep164	1033.38	-0.365634	0.117327	-3.11637	0.00183094	0.0294043	926.233	1194.11
Cept1	4780.81	0.456886	0.103596	4.41026	1.03245e-05	0.000503545	5362.98	3907.56
Cers4	358.059	-0.537055	0.173364	-3.09784	0.00194937	0.0308125	303.204	440.342
Ces1d	30.248	-1.3219	0.449818	-2.93874	0.00329555	0.0446388	19.0822	46.9966
Chd5	119.301	-1.17778	0.30582	-3.8512	0.00011754	0.00372184	79.2775	179.336
Chek2	485.016	0.544315	0.18347	2.96678	0.00300934	0.0416549	554.535	380.737
Chgb	50.5896	-2.25295	0.377743	-5.96425	2.45766e-09	5.03093e-07	20.0068	96.4638
Chic1	276.461	0.707809	0.165836	4.26813	1.97117e-05	0.000868152	327.385	200.075
Chkb	35.1274	1.77114	0.497615	3.55926	0.000371905	0.00891958	49.0266	14.2784
Chst10	295.265	-0.828311	0.26366	-3.14159	0.00168035	0.0275346	225.205	400.356
Chst15	1194.42	0.324993	0.0911563	3.56523	0.000363544	0.00880625	1299.25	1037.16
Chst2	838.596	1.60119	0.342218	4.67886	2.8848e-06	0.000171835	1145.86	377.705
Chst7	1345.65	0.439124	0.141337	3.10692	0.00189047	0.0301935	1503.37	1109.07
Cib2	528.522	-0.534075	0.161488	-3.30721	0.000942317	0.0181159	448.219	648.976
Cirbp	1938.56	-0.73052	0.136388	-5.35618	8.49985e-08	9.28848e-06	1534.15	2545.18
Cited2	2179.01	0.465022	0.126898	3.66452	0.0002478	0.00665716	2449.14	1773.81
Cited4	7.11145	-4.00904	1.11179	-3.60595	0.000311014	0.00793032	1.05781	16.1919
Cldn5	120.513	-1.23701	0.274204	-4.51129	6.44344e-06	0.000338083	78.0243	184.246
Clec10a	1055.58	0.766532	0.196255	3.9058	9.39127e-05	0.00315226	1263.94	743.038
Clec16a	2013.12	-0.350309	0.113079	-3.09792	0.00194884	0.0308125	1813.94	2311.9
Clec1a	451.309	0.874973	0.161788	5.40813	6.36851e-08	7.23124e-06	551.781	300.602
Clip4	19.0427	-2.38925	0.803395	-2.97395	0.00293996	0.0409285	7.1015	36.9544
Cln8	5408.11	0.344458	0.094049	3.66254	0.000249728	0.00667196	5909.88	4655.45
Clpx	2313.19	0.332196	0.0854971	3.88547	0.000102132	0.00333571	2520.12	2002.79
Clstn3	25.0727	-1.87216	0.508986	-3.67821	0.000234874	0.00639262	12.175	44.4192
Cmas	3833.02	0.512956	0.131127	3.91191	9.15675e-05	0.00309498	4354.04	3051.49
Cnksr2	26.6918	-2.20882	0.530114	-4.16668	3.09067e-05	0.00128146	10.7274	50.6384
Cnot2	7308.07	0.241753	0.0794613	3.0424	0.002347	0.0350115	7788.47	6587.48
Cntn2	24.705	-2.15911	0.567748	-3.80294	0.000142988	0.0043568	10.3873	46.1816
Cog1	914.22	0.328677	0.105158	3.12555	0.00177474	0.0287422	995.259	792.66
Col15a1	4156.25	0.242607	0.0801739	3.026	0.00247808	0.0362673	4430.45	3744.95
Col27a1	9535.15	0.5967	0.108593	5.49484	3.91066e-08	5.1205e-06	11029.9	7293.09
Col6a3	2507.29	0.681578	0.166204	4.10085	4.11632e-05	0.00163461	2951.86	1840.44
Comt	7735.68	0.414364	0.0886345	4.67497	2.93993e-06	0.000173695	8593.99	6448.22
Copb1	9070.47	0.247218	0.079986	3.09077	0.00199641	0.0312334	9679.72	8156.59
Coq7	233.856	-0.502444	0.166617	-3.01556	0.00256502	0.0370576	200.261	284.25
Cox11	445.182	0.556211	0.137668	4.04025	5.33946e-05	0.00203151	510.229	347.611
Cox4i1	8654.16	-0.310579	0.0883614	-3.51487	0.000439968	0.0101985	7895.29	9792.47
Cox6c	3132.91	-0.325082	0.09528	-3.41186	0.000645223	0.0136701	2845.38	3564.22
Cox7a2	2189.57	-0.313886	0.0918061	-3.41901	0.000628499	0.0134071	1995.55	2480.61
Cox7a2l	11073.1	-0.504625	0.0863954	-5.84088	5.19242e-09	9.20326e-07	9484.53	13455.9
Cox8a	2571.2	-0.335449	0.114352	-2.93347	0.00335191	0.045108	2327.41	2936.9
Cp	2742.91	0.779616	0.148494	5.25016	1.51964e-07	1.51277e-05	3292.64	1918.31
Cpe	558.929	-1.54742	0.354893	-4.36023	1.29927e-05	0.000607192	315.896	923.479
Cpsf4	1562.65	-0.294668	0.100614	-2.92869	0.00340391	0.0455099	1433.15	1756.9
Cr1l	5722.04	0.250487	0.0850458	2.94532	0.00322618	0.044083	6111.61	5137.68
Creb1	7127.32	0.277627	0.0853766	3.25179	0.00114681	0.0208528	7663.92	6322.41
Creb5	194.413	-0.603213	0.191858	-3.14405	0.00166625	0.0273641	161.086	244.403
Creld2	1598.34	0.462547	0.0880825	5.25129	1.51041e-07	1.51277e-05	1795.16	1303.1
Crtap	1819.68	-0.750899	0.164293	-4.5705	4.86565e-06	0.000267869	1429.44	2405.05
Cryl1	3410.9	-0.350789	0.10591	-3.31215	0.000925815	0.0178696	3072.7	3918.2
Crym	37.5732	1.55463	0.476626	3.26174	0.00110732	0.0203461	50.9097	17.5683
Csnk1g2	2938.92	-0.299402	0.0915117	-3.27173	0.00106891	0.0197654	2690.76	3311.16
Cspg5	56.988	-1.91655	0.392572	-4.88202	1.05003e-06	7.15443e-05	27.0659	101.871
Csrp1	543.571	-0.47872	0.150269	-3.18576	0.00144376	0.0247741	469.34	654.916
Ctbs	2543.88	0.307757	0.101903	3.02011	0.00252682	0.0367248	2755.59	2226.33
Ctif	524.949	0.576475	0.139772	4.1244	3.71695e-05	0.00148413	604.658	405.385
Ctnnbip1	1351.88	-0.410533	0.0826469	-4.96731	6.78871e-07	5.11228e-05	1194.91	1587.34
Ctnnd2	1285.54	-0.447504	0.142446	-3.14157	0.00168042	0.0275346	1122.16	1530.62
Ctsc	37489.7	0.564041	0.088288	6.38865	1.67362e-10	5.17158e-08	43063.8	29128.5
Cx3cl1	59.5644	-0.993318	0.323522	-3.07032	0.00213828	0.032679	42.626	84.9719
Cx3cr1	311659	0.265012	0.0844607	3.13769	0.00170284	0.0278248	334083	278022
Cxcl10	395.318	1.32374	0.242159	5.46643	4.59196e-08	5.65589e-06	520.315	207.822
Cxcl12	235.533	-1.39729	0.261563	-5.34207	9.18919e-08	9.82027e-06	142.53	375.038
Cxcl16	6296.98	0.878915	0.252636	3.47898	0.000503322	0.011237	7702.55	4188.61
Cysltr1	5487.53	0.332464	0.109285	3.04218	0.00234872	0.0350115	5979.66	4749.34
D3Ertd254e	764.077	0.432737	0.112578	3.84389	0.000121097	0.00380957	852.655	631.209
D430020J02Rik	212.001	1.10292	0.295813	3.72845	0.000192665	0.00552305	269.625	125.565
D5Ertd605e	294.781	-0.783782	0.231816	-3.38105	0.000722099	0.0146794	228.386	394.372
D8Ertd738e	1736.84	-0.339714	0.0949897	-3.57632	0.00034846	0.00852613	1570.2	1986.8
D930015E06Rik	2792.93	0.24475	0.0841796	2.90747	0.00364364	0.0474948	2978.77	2514.17
Dag1	3416.12	0.334462	0.0859833	3.88986	0.000100304	0.00329823	3724.24	2953.93
Dagla	1388.7	0.424861	0.11688	3.63501	0.00027797	0.00730564	1546.53	1151.96
Dap	2511.43	-0.313433	0.0873631	-3.5877	0.000333605	0.00835381	2289.13	2844.89
Dapp1	6851.92	0.355532	0.0945326	3.76095	0.000169272	0.00498017	7507.6	5868.39
Dazap2	23223.9	-0.264822	0.083414	-3.17479	0.00149944	0.0254293	21491.8	25822.1
Dbnl	5661.42	-0.267626	0.0856392	-3.12503	0.00177785	0.0287422	5234.93	6301.15
Dclre1c	1731.27	0.346893	0.115598	3.00086	0.00269215	0.0385301	1893.09	1488.55
Dctn3	601.322	-0.418035	0.130598	-3.20092	0.0013699	0.0237334	529.825	708.568
Ddx31	1653.96	0.413116	0.134569	3.06993	0.00214112	0.032687	1836.82	1379.66
Ddx46	6019.02	-0.287339	0.0927406	-3.09831	0.0019463	0.0308125	5531.24	6750.7
Dennd2a	681.001	0.441549	0.115169	3.83392	0.000126116	0.00394188	761.169	560.75
Dennd4a	22442	0.27325	0.0866074	3.15505	0.00160472	0.026808	24105.7	19946.4
Derl2	2739.73	0.372461	0.0934799	3.9844	6.76509e-05	0.00241582	3013.81	2328.6
Dhrs3	8037.69	0.41214	0.0967985	4.25771	2.06534e-05	0.000903977	8924.69	6707.2
Dlg5	577.237	0.746592	0.164768	4.53116	5.86599e-06	0.000314599	688.394	410.502
Dlgap1	187.693	-0.709104	0.195281	-3.63119	0.000282116	0.00732911	149.951	244.307
Dnajc1	3615.59	0.223353	0.0702327	3.18018	0.00147185	0.0251025	3835.7	3285.41
Dnajc19	1280.35	-0.360664	0.106074	-3.40012	0.000673561	0.0140654	1149.82	1476.14
Dnajc27	721.813	-0.36891	0.109187	-3.37871	0.000728275	0.014742	646.129	835.341
Dnajc9	1273.43	-0.286217	0.0976116	-2.93221	0.00336564	0.0452506	1170.79	1427.4
Dnm3	21.1119	-1.43549	0.480857	-2.98527	0.0028333	0.0397482	12.4758	34.0661
Dpy19l4	5528.73	0.343088	0.115819	2.96228	0.00305366	0.0421881	6040.01	4761.82
Dusp5	107.911	-1.00732	0.337089	-2.9883	0.00280537	0.0394707	76.7118	154.71
Dusp6	13212.7	0.76367	0.130327	5.85963	4.63903e-09	8.42796e-07	15811.8	9314.09
Dusp7	5097.03	1.40681	0.136116	10.3354	4.87451e-25	2.36154e-21	6788.26	2560.19
Dync1li2	8014.81	-0.448831	0.102273	-4.38857	1.14101e-05	0.000543719	6993.68	9546.51
Dzip3	1454.29	0.469097	0.135646	3.45824	0.000543726	0.0119373	1635.96	1181.77
E230008N13Rik	32.1144	-1.84474	0.471729	-3.9106	9.20683e-05	0.00310469	15.896	56.4421
Ear1	120.436	-2.02106	0.689457	-2.93138	0.00337461	0.0452877	54.2016	219.787
Ear10	145.361	-1.21085	0.361524	-3.3493	0.000810157	0.016152	95.4624	220.21
Ear2	89.5563	-1.29908	0.375403	-3.46048	0.000539204	0.0118919	56.5482	139.068
Ecscr	4977.37	-0.296264	0.0882406	-3.35745	0.000786638	0.0158352	4561.92	5600.55
Edem3	5279.69	0.325292	0.105068	3.09602	0.00196139	0.0309164	5743.15	4584.51
Eef1a1	544538	-0.40859	0.0693064	-5.89541	3.73747e-09	7.01448e-07	481485	639117
Eef1b2	25648.1	-0.483281	0.0881682	-5.48135	4.22094e-08	5.42894e-06	22126.2	30930.9
Eef1d	6754.34	-0.393804	0.0872052	-4.51584	6.30673e-06	0.000332109	6000.96	7884.42
Eef2	76768.8	-0.391278	0.0686377	-5.70062	1.1937e-08	1.86552e-06	68261.7	89529.4
Efnb2	379.34	1.03234	0.195112	5.29101	1.21642e-07	1.25386e-05	476.789	233.166
Egln3	202.44	0.856156	0.248836	3.44065	0.000580328	0.0126265	246.525	136.312
Ehd3	25.0913	-1.82329	0.609563	-2.99115	0.00277932	0.0392562	12.4237	44.0926
Eid1	6020.87	-0.334347	0.109859	-3.04341	0.00233913	0.0349763	5451.84	6874.42
Eif3e	9844.91	-0.318566	0.0928739	-3.43009	0.00060337	0.0130109	8959.29	11173.3
Eif3f	9938.93	-0.440773	0.0841606	-5.23728	1.62958e-07	1.5869e-05	8695.87	11803.5
Eif3h	9051.67	-0.45023	0.0812975	-5.53806	3.05841e-08	4.19349e-06	7895.1	10786.5
Eif3i	2520.16	-0.364862	0.108767	-3.35452	0.000795017	0.0159376	2259.58	2911.03
Eif3k	3726.95	-0.351273	0.097151	-3.61575	0.000299484	0.00770388	3356.91	4282.01
Eif4b	26499.7	-0.315873	0.0655781	-4.81675	1.45918e-06	9.46772e-05	24136.1	30045.1
Elavl3	81.6159	-1.79992	0.34	-5.2939	1.19738e-07	1.24305e-05	40.9861	142.561
Elf1	6965.51	0.286974	0.0713442	4.02238	5.76123e-05	0.00214153	7507.18	6153
Enho	33.4449	-1.33273	0.381551	-3.49294	0.000477732	0.010883	20.8208	52.3809
Eno4	29.0817	3.35656	0.778037	4.31414	1.60226e-05	0.000732302	45.5062	4.44496
Enpp4	274.342	-0.513945	0.165564	-3.10422	0.00190783	0.0303707	234.198	334.558
Ensa	3697.54	-0.23672	0.0746267	-3.17206	0.00151364	0.0256102	3451.28	4066.92
Entpd1	45890.2	0.46935	0.0861313	5.44924	5.05859e-08	6.07448e-06	51625.2	37287.7
Entpd7	960.756	0.323793	0.108936	2.97232	0.00295554	0.0410702	1044.83	834.651
Eomes	49.1807	-1.61433	0.453511	-3.55963	0.000371371	0.00891958	27.0817	82.3293
Epb4.1l3	2957.43	0.492002	0.158281	3.10841	0.00188095	0.0300746	3343.9	2377.73
Epha5	29.0704	-2.30872	0.668528	-3.45344	0.000553486	0.0121213	11.2092	55.8623
Epn1	9830.38	-0.296263	0.0806756	-3.67228	0.000240397	0.00650639	9009.13	11062.2
Erlin2	4922.5	0.2906	0.0783338	3.70976	0.000207454	0.00583199	5310.01	4341.24
Ermard	1625.15	-0.44495	0.123092	-3.61478	0.000300602	0.00771899	1420.24	1932.51
Erp44	4773.33	0.319662	0.0935028	3.41874	0.00062912	0.0134071	5185.4	4155.22
Eva1a	430.096	0.571152	0.15695	3.63907	0.000273621	0.00721743	494.719	333.162
F9	2555	0.452404	0.154103	2.93573	0.00332763	0.0449061	2863.24	2092.63
Fam129b	1506.81	-0.312029	0.10663	-2.92628	0.00343047	0.0457417	1373.71	1706.48
Fam149a	1274.96	-0.366059	0.101077	-3.62159	0.000292795	0.00755859	1142.85	1473.12
Fam167b	823.946	0.996409	0.149285	6.67454	2.48005e-11	1.06015e-08	1029.24	516.006
Fam171b	38.7913	-2.00524	0.44384	-4.51794	6.24444e-06	0.000330024	17.6876	70.4468
Fam173b	264.786	0.610417	0.164146	3.71873	0.000200226	0.00566382	307.006	201.455
Fam210b	1574.1	-0.385332	0.0847732	-4.54545	5.4818e-06	0.00029618	1402.48	1831.53
Fam219aos	261.078	-0.571772	0.184683	-3.09597	0.00196172	0.0309164	218.435	325.044
Fam46c	4245	0.395082	0.12236	3.22886	0.00124283	0.0220823	4694.8	3570.3
Fam69a	982.415	0.421203	0.129406	3.2549	0.00113431	0.0206851	1092.93	816.637
Fam89a	405.57	-0.523536	0.130901	-3.99949	6.34796e-05	0.00229506	344.944	496.508
Fau	35513	-0.582541	0.0914113	-6.37275	1.85673e-10	5.50728e-08	29619.2	44353.8
Fblim1	1602.45	0.431651	0.110856	3.89381	9.86822e-05	0.00328203	1787.38	1325.04
Fbrs	3516.1	0.296149	0.0777113	3.81089	0.000138469	0.00423686	3797.86	3093.46
Fbxl16	52.6593	-1.17403	0.318029	-3.69157	0.000222874	0.00610603	34.8537	79.3676
Fbxl7	37.1497	1.52255	0.511396	2.97724	0.00290853	0.0405687	50.2713	17.4674
Fcgr1	18029.2	0.297077	0.0792812	3.74713	0.00017887	0.00515812	19479.6	15853.6
Fgd6	396.273	0.721483	0.178272	4.0471	5.18561e-05	0.00198859	470.204	285.377
Fgfr3	42.2733	-1.44771	0.500748	-2.89109	0.0038391	0.0492041	25.0781	68.066
Fis1	2942.04	-0.354457	0.100782	-3.51707	0.000436331	0.0101304	2647.23	3384.26
Flrt1	25.1088	-1.60456	0.509899	-3.14682	0.00165058	0.0271877	13.863	41.9774
Flt1	706.207	-0.50095	0.163921	-3.05605	0.00224274	0.0339188	605.756	856.883
Fmnl2	4567.98	0.404267	0.117563	3.43873	0.000584444	0.0126592	5062.66	3825.95
Fopnl	1158.52	0.258731	0.0854245	3.02877	0.00245552	0.0360855	1240.06	1036.22
Foxo4	2121.82	-0.299727	0.103306	-2.90135	0.00371564	0.0481922	1942.24	2391.19
Frmd4a	20740.2	0.213814	0.0667984	3.20089	0.00137005	0.0237334	21949.4	18926.3
Frmd4b	12075.3	0.348641	0.0793997	4.39097	1.12848e-05	0.000539519	13209.5	10374.1
Frrs1	1817.12	0.443008	0.111373	3.97768	6.95912e-05	0.00247296	2031.89	1494.97
Frrs1l	43.5272	-2.82803	0.542752	-5.21054	1.88295e-07	1.78868e-05	12.5443	90.0016
Furin	5255.13	0.432721	0.140513	3.07958	0.00207294	0.0320171	5862.96	4343.38
Fus	13535.4	-0.380263	0.109603	-3.46946	0.000521497	0.0115717	12078.4	15720.9
Fzd8	140.229	0.884064	0.212281	4.16459	3.11907e-05	0.00128786	171.601	93.17
Gaa	4874.76	0.370715	0.12531	2.95839	0.00309253	0.0425928	5360.38	4146.34
Gab2	7286.44	-0.428	0.102947	-4.15746	3.21812e-05	0.00131382	6401.74	8613.49
Gabarapl2	4532.58	-0.288269	0.0952649	-3.02598	0.00247832	0.0362673	4164.18	5085.18
Gabrb1	15.4174	-2.14708	0.671387	-3.19798	0.00138393	0.0238884	6.4494	28.8695
Gabrb2	32.6829	-1.78759	0.466348	-3.83317	0.000126505	0.00394553	16.4608	57.016
Galk1	290.927	-0.559502	0.161361	-3.46739	0.000525536	0.0116435	244.743	360.202
Galnt3	1565.75	0.399431	0.103546	3.85753	0.000114537	0.00365061	1733.84	1313.6
Galnt4	3773.9	0.403361	0.0850492	4.74267	2.10918e-06	0.000130446	4181.99	3161.77
Galnt7	4627.49	0.575454	0.123774	4.64923	3.33173e-06	0.000193386	5328.37	3576.18
Gap43	14.5154	-1.79885	0.616081	-2.91982	0.00350228	0.0463132	7.28873	25.3555
Gas5	6333.51	-0.496754	0.145661	-3.41035	0.000648791	0.013711	5439.14	7675.08
Gas6	9346.29	-0.464868	0.11267	-4.12594	3.69221e-05	0.00147831	8112.67	11196.7
Gbp10	87.5599	1.13942	0.303207	3.75789	0.000171352	0.00502543	112.091	50.7629
Gbp6	234.68	0.76568	0.239503	3.19696	0.00138885	0.0239449	280.937	165.295
Gcnt2	3990.57	0.422981	0.0894874	4.72671	2.28188e-06	0.000139348	4441.87	3313.61
Gimap4	118.16	-1.22073	0.313424	-3.89484	9.82656e-05	0.00327567	77.0115	179.883
Gimap8	77.9073	-1.3342	0.331401	-4.02593	5.6751e-05	0.00212582	48.5338	121.968
Gins2	131.903	-0.645159	0.211878	-3.04496	0.00232714	0.0348687	107.81	168.043
Gja1	131.755	-1.68184	0.347296	-4.84266	1.2811e-06	8.47998e-05	69.9516	224.46
Gjb6	41.854	-1.9788	0.445917	-4.43761	9.09652e-06	0.000454326	19.0998	75.9853
Glb1	4659.96	0.684681	0.105143	6.51189	7.42112e-11	2.7226e-08	5489.61	3415.5
Gltscr2	5710.35	-0.403883	0.0803546	-5.02625	5.00158e-07	3.88732e-05	5056.72	6690.8
Gm10790	5461.49	-0.258378	0.0893464	-2.89187	0.00382956	0.0491686	5064.26	6057.34
Gm13710	395.119	0.545766	0.18907	2.88659	0.00389445	0.0496945	452.225	309.46
Gm14305	1099.2	-0.386431	0.117635	-3.285	0.00101983	0.0191254	978.672	1279.99
Gm16702	143.598	1.48615	0.320812	4.63247	3.61321e-06	0.000207567	193.25	69.1187
Gm3219	108.757	-0.713552	0.219996	-3.24348	0.00118077	0.0211912	86.719	141.815
Gm3435	1434.66	-0.652382	0.126193	-5.16973	2.34437e-07	2.15652e-05	1167.94	1834.74
Gm4841	52.0929	1.31894	0.387443	3.40422	0.000663528	0.0139159	68.5413	27.4202
Gm4951	403.154	0.963439	0.205003	4.69963	2.60632e-06	0.00015653	500.863	256.59
Gm5148	12924.1	-0.597557	0.114117	-5.23636	1.63778e-07	1.5869e-05	10723.4	16225.3
Gm5643	3104.17	-0.466146	0.114822	-4.05974	4.91283e-05	0.00190408	2692.86	3721.14
Gm6251	518.82	-0.646806	0.214768	-3.01165	0.00259828	0.0374637	423.223	662.216
Gmfg	4807.81	-0.42615	0.107002	-3.98265	6.81507e-05	0.0024277	4227.21	5678.72
Gnao1	148.997	-1.48996	0.246255	-6.05047	1.44423e-09	3.27976e-07	86.5773	242.626
Gnas	46036.5	-0.251862	0.0735193	-3.42579	0.000613009	0.0131408	42772.9	50931.9
Gnb2l1	21515.1	-0.44532	0.100009	-4.45281	8.47539e-06	0.000427713	18796.2	25593.5
Gnb4	379.226	-4.36991	0.613117	-7.12738	1.02299e-12	7.08008e-10	42.733	883.966
Gng10	20569.1	-0.472925	0.0923279	-5.12224	3.01931e-07	2.64353e-05	17806.2	24713.4
Gngt2	4349.73	-0.373436	0.08667	-4.30871	1.64209e-05	0.000743848	3890.24	5038.95
Gnl3	1884.78	0.377581	0.109039	3.46281	0.000534576	0.0118078	2075.73	1598.37
Gns	63969.7	0.301424	0.0980049	3.0756	0.00210078	0.0323097	69187.6	56142.9
Gpam	1052.47	0.309146	0.0978217	3.1603	0.00157605	0.0264201	1140.65	920.204
Gpr132	237.028	-0.900071	0.240102	-3.74871	0.000177748	0.00514342	175.78	328.902
Gpr146	2454.66	0.613024	0.124519	4.92315	8.51629e-07	6.09733e-05	2849.3	1862.69
Gpr157	1853.13	0.389749	0.111211	3.5046	0.000457297	0.0104832	2046.85	1562.55
Gpr160	1686.73	1.17646	0.13612	8.64285	5.48283e-18	8.85416e-15	2170.73	960.734
Gpr183	6296.29	0.395107	0.102861	3.84119	0.000122441	0.00383526	6963.7	5295.18
Gpr34	93546.7	0.532568	0.0931639	5.71646	1.08764e-08	1.75642e-06	106724	73780.8
Gpr37l1	49.1183	-2.85633	0.911082	-3.13509	0.001718	0.0279612	14.0607	101.705
Gpx4	5080.78	-0.326548	0.10624	-3.07367	0.00211442	0.0323825	4612.52	5783.17
Grap	3973.96	-0.443485	0.131379	-3.37563	0.000736475	0.0148872	3474.31	4723.43
Grcc10	2483.88	-0.357924	0.1132	-3.16189	0.00156751	0.0263074	2232.69	2860.68
Gria1	75.2446	-1.62825	0.341336	-4.77023	1.84015e-06	0.000116281	40.8206	126.881
Gria2	68.7718	-1.87575	0.375554	-4.99462	5.89526e-07	4.48595e-05	33.2344	122.078
Grin2b	77.4616	-2.25623	0.367467	-6.13994	8.25511e-10	1.96688e-07	30.7859	147.475
Grk6	1832.66	-0.345209	0.113577	-3.03943	0.00237027	0.0351884	1653.82	2100.91
Grm1	47.1877	-2.02268	0.399402	-5.06428	4.09956e-07	3.3854e-05	21.2447	86.1022
Gspt1	19932.9	-0.751968	0.106199	-7.08077	1.43353e-12	9.47043e-10	15650.7	26356.2
Gxylt1	7545.97	-0.445666	0.0959065	-4.64688	3.36994e-06	0.00019436	6591.56	8977.58
Gzma	743.287	-1.86896	0.353559	-5.28614	1.24922e-07	1.2786e-05	360.901	1316.87
Gzmb	163.108	-1.60647	0.344777	-4.65946	3.17042e-06	0.000185056	89.8205	273.039
H2-Ob	1698.55	0.719804	0.144314	4.98777	6.10789e-07	4.62355e-05	2014.94	1223.96
Habp4	703.667	-0.367437	0.105395	-3.4863	0.000489759	0.0110359	630.458	813.481
Hcar2	2534.56	0.63303	0.163997	3.86002	0.000113377	0.00362956	2954.3	1904.96
Hdac1	4248.56	-0.260762	0.0892175	-2.92277	0.00346935	0.0460418	3937.07	4715.79
Hdac11	1175.94	-0.370885	0.10355	-3.58171	0.000341347	0.00842297	1052.87	1360.54
Hdhd3	28.4246	1.67649	0.535983	3.12788	0.00176072	0.0285606	39.2777	12.1449
Heatr1	3983.32	0.296727	0.0964203	3.07743	0.00208794	0.0322145	4302.93	3503.9
Herc6	2391.92	0.29631	0.0970865	3.05202	0.00227305	0.0341993	2583.93	2103.89
Herpud1	4876.62	0.300769	0.0882413	3.40849	0.000653241	0.0137398	5273.86	4280.78
Hey1	27.196	-2.17862	0.484586	-4.49584	6.9296e-06	0.000360935	11.1978	51.1934
Hif1a	13718.6	0.415135	0.13939	2.97822	0.00289925	0.0404781	15242.9	11432
Hint1	3287.86	-0.410389	0.096966	-4.2323	2.31317e-05	0.00100059	2905.57	3861.29
Hjurp	116.213	1.13238	0.288387	3.92661	8.61527e-05	0.00297421	148.636	67.5773
Hlf	2300.58	-0.494564	0.147526	-3.35239	0.000801164	0.0160167	1976.99	2785.97
Hnrnpdl	5635.86	-0.338564	0.0971448	-3.48515	0.000491855	0.0110506	5096.33	6445.16
Homer2	28.1489	-1.69996	0.456484	-3.72403	0.00019607	0.00560961	14.7263	48.2828
Hook3	9699.47	0.426023	0.0935188	4.55549	5.22646e-06	0.000285569	10804.5	8041.92
Hopx	145.509	-0.840238	0.280186	-2.99886	0.0027099	0.0386539	110.566	197.924
Hsp90b1	104994	0.302097	0.0807331	3.74192	0.000182619	0.00524542	113577	92119.5
Hspa12a	361.628	1.97833	0.404864	4.8864	1.02694e-06	7.041e-05	515.505	130.813
Hspa13	4195.41	0.426592	0.119351	3.57425	0.000351229	0.00857943	4674.04	3477.47
Hspa5	48392.6	0.407666	0.0922766	4.41787	9.96796e-06	0.0004911	53677.4	40465.3
Hspg2	39.5449	-1.32291	0.397037	-3.33196	0.000862354	0.01696	24.6895	61.828
Htatsf1	3361.19	-0.35127	0.113301	-3.10032	0.00193313	0.0307061	3027.18	3862.22
Hyou1	7938.81	0.282917	0.0835212	3.38737	0.000705666	0.01444	8547.15	7026.29
I830012O16Rik	756.069	0.45779	0.143964	3.1799	0.00147327	0.0251025	848.239	617.813
Ick	1036.74	0.348101	0.0964106	3.61061	0.000305476	0.00781652	1133.87	891.057
Icos	97.5693	0.885579	0.247457	3.57872	0.000345276	0.00847675	119.495	64.6815
Id4	41.252	-1.59448	0.454335	-3.50948	0.000448976	0.0103578	22.8773	68.8141
Idua	2075.48	0.822985	0.152878	5.38328	7.31411e-08	8.05327e-06	2512.24	1420.34
Ifi30	7052.48	0.435152	0.108151	4.02357	5.73234e-05	0.00214153	7872.32	5822.73
Ifit1	459.747	0.578301	0.173589	3.33145	0.00086396	0.0169686	529.555	355.034
Ifit2	1673.25	0.539413	0.145535	3.70642	0.000210206	0.00586997	1911.75	1315.51
Ifit3	1633.22	0.508841	0.118974	4.27692	1.89493e-05	0.000842232	1853.47	1302.86
Ifitm10	340.356	-0.80076	0.210689	-3.80068	0.000144302	0.00438763	262.794	456.7
Ifnar2	13165.3	0.604475	0.127308	4.74813	2.05304e-06	0.000127517	15254.1	10032.2
Ifngr1	33741.4	0.419077	0.0817214	5.12812	2.92657e-07	2.59359e-05	37525.2	28065.8
Igf2bp2	1512.81	-0.350174	0.0946199	-3.70085	0.000214876	0.00595722	1362.61	1738.11
Igf2r	467.026	0.877811	0.178758	4.91062	9.0789e-07	6.34388e-05	571.055	310.983
Il17ra	6929.94	0.359159	0.111512	3.22079	0.00127836	0.0225208	7600.08	5924.73
Il1a	3559.1	0.32377	0.109238	2.9639	0.0030377	0.0420075	3870.23	3092.41
Il2rb	115.08	-1.60667	0.351087	-4.57629	4.73292e-06	0.000261552	63.5365	192.394
Il6ra	19154.8	0.361885	0.103644	3.49162	0.000480098	0.0109027	21020.1	16356.7
Il7r	3005.64	0.519749	0.150956	3.44304	0.000575212	0.0125528	3419.36	2385.05
Inadl	345.59	-0.529363	0.168181	-3.14758	0.00164629	0.0271592	293.576	423.611
Ints2	1225.16	0.405383	0.138604	2.92475	0.00344732	0.0458822	1357.99	1025.9
Ipo11	2722.62	0.31078	0.0767378	4.04989	5.12414e-05	0.00197545	2951.52	2379.28
Iqca	16.9966	-2.67403	0.760114	-3.51794	0.000434918	0.0101248	5.3049	34.5342
Irak4	2311.49	0.260148	0.0885905	2.93652	0.00331912	0.0448328	2474.96	2066.28
Irf2bp2	6515.22	0.334511	0.103043	3.24632	0.00116906	0.0211069	7103.37	5633
Itga5	1195.37	0.471683	0.135568	3.47931	0.000502709	0.011237	1345.25	970.545
Itga9	6503.77	0.27674	0.0955468	2.89638	0.00377498	0.0486396	6992.02	5771.4
Itgax	4419.47	0.722069	0.248116	2.91021	0.00361185	0.0471227	5245.67	3180.18
Itih3	39.7619	-1.8168	0.545774	-3.32885	0.000872069	0.0170587	19.8115	69.6874
Jade2	4826.07	0.361727	0.121157	2.9856	0.00283024	0.0397482	5295.78	4121.51
Jrkl	926.814	0.39475	0.113433	3.48002	0.000501382	0.0112282	1025.24	779.169
Jup	1969.85	-0.312974	0.0817155	-3.83005	0.000128119	0.00398732	1795.94	2230.72
Kank2	310.106	-0.45639	0.155233	-2.94003	0.00328184	0.0445778	270.025	370.229
Kansl1l	3190.97	0.338661	0.11675	2.90073	0.00372295	0.0482258	3482.31	2753.97
Kbtbd2	4755.18	0.29082	0.082408	3.52902	0.000417094	0.00980913	5130.04	4192.89
Kbtbd7	1787.46	0.309627	0.0936565	3.30599	0.00094642	0.0181708	1937.17	1562.89
Kcna1	31.3933	-1.80882	0.510379	-3.54407	0.000394001	0.00937219	15.607	55.0728
Kcna2	104.445	-2.4476	0.413548	-5.91855	3.24793e-09	6.29405e-07	37.577	204.747
Kcne3	58.8109	0.940032	0.313595	2.9976	0.00272112	0.0386975	72.7434	37.9121
Kcnj12	543.858	1.40513	0.373937	3.75767	0.000171502	0.00502543	724.105	273.487
Kcnj2	4913.94	0.520555	0.103103	5.04889	4.4439e-07	3.62852e-05	5591.13	3898.15
Kcnk2	31.4856	-2.29207	0.463122	-4.94918	7.45268e-07	5.49972e-05	12.2669	60.3138
Kcnk6	14672.1	0.474576	0.0907929	5.22702	1.72267e-07	1.6581e-05	16525	11892.9
Kctd10	1240.3	-0.462598	0.125141	-3.69661	0.000218494	0.00601437	1077.2	1484.93
Kctd2	1415.52	-0.354749	0.0984073	-3.6049	0.000312271	0.00794842	1273.56	1628.47
Kdelc1	704.586	0.450135	0.116422	3.86641	0.000110451	0.00354371	789.276	577.551
Kdm6a	2796.12	0.378649	0.0964553	3.92564	8.64979e-05	0.00297905	3080.16	2370.07
Khdrbs3	3321.73	-0.420887	0.130756	-3.21887	0.00128698	0.0226453	2925.24	3916.47
Kif21a	138.965	-2.11577	0.327143	-6.46741	9.96955e-11	3.44663e-08	59.5249	258.126
Kif5a	179.557	-1.08638	0.231151	-4.69989	2.60308e-06	0.00015653	123.904	263.038
Kitl	3401.78	0.624295	0.117568	5.31008	1.09576e-07	1.14574e-05	3957.6	2568.05
Klf4	1116.9	-0.51555	0.169576	-3.04023	0.002364	0.0351668	953.146	1362.53
Klra3	39.2902	-1.4436	0.427243	-3.37888	0.00072782	0.014742	23.41	63.1105
Klra9	95.0441	-1.46424	0.35738	-4.09715	4.18264e-05	0.00165642	55.9694	153.656
Klrb1c	143.747	-1.25206	0.244833	-5.11395	3.15483e-07	2.74564e-05	92.546	220.548
Klrc1	47.3783	-1.25444	0.381675	-3.28666	0.00101384	0.0190638	30.4429	72.7813
Klre1	58.4452	-1.40089	0.397727	-3.52224	0.000427913	0.010015	35.4882	92.8807
Klrg1	52.572	-1.99411	0.445888	-4.47223	7.7407e-06	0.000397538	24.1736	95.1696
Klri2	108.089	-1.37615	0.385761	-3.56736	0.000360592	0.00877864	66.1139	171.052
Klrk1	327.114	-0.855806	0.195846	-4.36979	1.24366e-05	0.000583076	246.866	447.488
Kxd1	1359.26	-0.304152	0.0936328	-3.24835	0.00116077	0.0210095	1242.38	1534.6
Lactb	2054.18	-0.314909	0.100977	-3.11863	0.00181691	0.0292436	1871.85	2327.67
Lamp2	53238.4	0.279925	0.0889919	3.14552	0.00165794	0.0272586	57279.3	47177.2
Lclat1	1693.84	0.302169	0.100554	3.00505	0.0026554	0.0381737	1832.42	1485.98
Lcmt2	230.265	0.617014	0.167152	3.69133	0.000223084	0.00610603	267.613	174.243
Lef1	49.7253	-1.39823	0.365442	-3.82613	0.000130172	0.00401683	30.0667	79.2131
Lemd3	1888.03	0.325127	0.09575	3.39559	0.000684817	0.0142347	2053.69	1639.54
Leprel1	4421.4	0.390187	0.0786208	4.96289	6.94507e-07	5.20307e-05	4884.19	3727.22
Lgals1	968.457	-0.4935	0.130488	-3.78195	0.000155606	0.00467269	832.132	1172.94
Lgi3	12.0665	-2.20489	0.658755	-3.34705	0.000816758	0.0162481	4.9512	22.7394
Lhfpl2	16788.7	0.372638	0.0958228	3.88883	0.00010073	0.00330477	18470.4	14266.3
Lig4	634.239	0.317472	0.10649	2.98123	0.00287091	0.040121	688.84	552.338
Limch1	86.5519	-1.49329	0.279044	-5.35144	8.72549e-08	9.4639e-06	50.0086	141.367
Litaf	7953.87	-0.464607	0.100553	-4.62052	3.82771e-06	0.000218165	6904.57	9527.82
Lix1	178.63	-0.874646	0.182611	-4.78968	1.6705e-06	0.000106956	133.937	245.67
Lmbrd1	6944.36	0.259099	0.0798843	3.24343	0.00118102	0.0211912	7432.87	6211.58
Lox	1382.45	2.99467	0.345603	8.66507	4.51235e-18	8.19782e-15	2126.25	266.743
Lpar6	4591.33	0.415288	0.138949	2.98878	0.00280096	0.0394707	5102.04	3825.26
Lpcat1	3080.32	0.348846	0.104286	3.34509	0.000822556	0.016332	3369.51	2646.54
Lpcat3	5522.29	0.263885	0.0838231	3.14812	0.00164327	0.02714	5917.95	4928.81
Lrfn3	55.0414	1.434	0.392965	3.64918	0.00026308	0.00699757	73.495	27.361
Lrig3	505.984	0.528168	0.155824	3.38951	0.000700181	0.014423	576.34	400.452
Lrrc1	225.994	0.539812	0.172281	3.13332	0.00172841	0.0280992	258.058	177.897
Lrrc3	18612.7	0.319869	0.0851892	3.75481	0.000173473	0.00505261	20221.3	16199.9
Lrrc8d	5351.45	0.260768	0.0792828	3.28909	0.00100513	0.0189968	5730.35	4783.09
Lrriq1	15.6358	-2.32457	0.726486	-3.19975	0.00137546	0.0237705	6.03608	30.0355
Lsp1	12366.5	-0.623358	0.123706	-5.03903	4.67909e-07	3.73659e-05	10168.4	15663.5
Lst1	1706.36	-0.475548	0.163268	-2.91268	0.00358345	0.0469628	1475.82	2052.16
Ltb	249.867	-0.936708	0.233837	-4.00582	6.18033e-05	0.00225691	183.152	349.94
Ly6k	135.869	0.966948	0.323878	2.98553	0.0028309	0.0397482	168.864	86.3765
Ly9	4650.16	0.682887	0.143203	4.76866	1.85456e-06	0.000116685	5475.93	3411.5
Ly96	964.964	0.610832	0.129702	4.7095	2.4832e-06	0.000150378	1119.43	733.272
Lyn	38346.1	0.291851	0.065503	4.45554	8.36838e-06	0.000423784	41377.5	33799
Lypd6	697.824	0.604179	0.146969	4.11093	3.94076e-05	0.00156918	808.483	531.834
Mafb	21395.5	0.371632	0.113829	3.26482	0.00109534	0.0201514	23533	18189.1
Magi2	25.4151	-1.62391	0.45187	-3.59375	0.000325955	0.00819624	13.9165	42.6631
Mal	135.637	-0.842788	0.2658	-3.17075	0.00152044	0.0256954	102.866	184.793
Maml1	1864.73	0.334902	0.080459	4.1624	3.14923e-05	0.00129296	2033.02	1612.28
Man1a	12432.5	0.391011	0.0931494	4.19768	2.69665e-05	0.00113934	13737.2	10475.5
Man1c1	13937.9	0.325018	0.0858155	3.78741	0.000152225	0.00459967	15160.9	12103.4
Manba	3496.07	0.481393	0.128299	3.75211	0.000175354	0.00509712	3943.5	2824.92
Mansc1	156.104	0.791195	0.23969	3.30091	0.000963707	0.0184054	187.606	108.853
Map10	267.796	0.734357	0.177685	4.13292	3.58177e-05	0.00144203	318.681	191.469
Map1a	147.657	-2.02655	0.289434	-7.00176	2.52767e-12	1.3785e-09	66.3409	269.631
Map1b	610.097	-1.5118	0.211656	-7.1427	9.15171e-13	6.65055e-10	350.163	999.998
Map2k7	2422.64	-0.384986	0.0914018	-4.21202	2.53094e-05	0.00107873	2158.38	2819.04
Map4	20162.9	-0.353568	0.0879493	-4.02014	5.81638e-05	0.00215651	18146.8	23187
Map4k4	18735.3	-0.331108	0.0974213	-3.39873	0.000677	0.014117	16982.5	21364.4
Map7d2	89.9597	-2.23948	0.343982	-6.51044	7.49305e-11	2.7226e-08	35.9762	170.935
Mapt	114.086	-1.40314	0.297332	-4.71911	2.36882e-06	0.000144052	68.8734	181.905
Marcksl1	4452.19	0.466324	0.119342	3.90745	9.32735e-05	0.00313805	5004.61	3623.55
Masp1	370.261	0.702007	0.179075	3.92019	8.84802e-05	0.00301871	437.496	269.409
Mbd3	2543.71	-0.257858	0.0754977	-3.41544	0.000636785	0.0135308	2358.87	2820.98
Mbip	649.887	0.370667	0.12632	2.93436	0.00334232	0.0450206	714.486	552.989
Mbp	3603.03	-0.482928	0.119778	-4.03185	5.5339e-05	0.00209453	3108.63	4344.63
Mcm2	966.957	-0.541069	0.176266	-3.06962	0.0021433	0.032687	817.957	1190.46
Mcm4	1774.69	-0.345214	0.10959	-3.15005	0.00163245	0.0270844	1601.52	2034.44
Meg3	1456.68	-2.19281	0.463275	-4.73328	2.20916e-06	0.000136051	599.711	2742.12
Mertk	22606.9	0.356803	0.0901649	3.95723	7.58244e-05	0.00266836	24778.5	19349.4
Metrnl	463.673	-0.643912	0.184132	-3.49701	0.000470502	0.010752	378.489	591.449
Miat	13.8732	-2.32442	0.67051	-3.46665	0.000526992	0.011658	5.30994	26.7181
Mical1	1222.03	-0.32914	0.105733	-3.11293	0.00185242	0.0296837	1108.32	1392.59
Mier3	1536.89	0.318066	0.0953162	3.33696	0.000847009	0.0167261	1669.1	1338.56
Mir682	1399.75	-0.616336	0.126415	-4.87551	1.08529e-06	7.3026e-05	1153.69	1768.84
Mir8116	37.5922	-1.12816	0.381371	-2.95817	0.00309467	0.0425928	25.5696	55.6261
Mitf	2312.8	0.372711	0.108952	3.42088	0.000624181	0.0133606	2544.63	1965.06
Mllt4	1044.89	-0.426354	0.144655	-2.94738	0.00320483	0.0440672	918.366	1234.68
Mlph	6625.22	0.256229	0.0827165	3.09768	0.00195043	0.0308125	7086.07	5933.93
Mmd2	35.3568	-1.63563	0.527873	-3.09853	0.0019448	0.0308125	19.3017	59.4394
Mnd1	25.0424	-1.77596	0.577423	-3.07567	0.00210028	0.0323097	12.7721	43.4478
Mobp	59.5607	-1.58871	0.381747	-4.16169	3.15904e-05	0.00129334	33.0075	99.3905
Mpc1	2539.17	0.552519	0.168298	3.28299	0.00102712	0.0191888	2909.29	1984
Mpped2	13.1913	-2.22817	0.679951	-3.27695	0.00104934	0.0195026	5.28133	25.0564
Mpv17l	725.188	-1.00202	0.183184	-5.47003	4.49961e-08	5.6377e-06	517.757	1036.33
Mrap	5.34962	5.53963	1.37949	4.01571	5.92682e-05	0.00218896	8.91603	0
Mras	2254.6	0.416992	0.0944461	4.41513	1.0095e-05	0.00049568	2505.72	1877.91
Mrc2	11343.5	-0.420657	0.122307	-3.43936	0.000583096	0.0126592	9990.51	13372.9
Mrgpre	504.233	0.779361	0.169179	4.60672	4.09077e-06	0.000231343	605.336	352.58
Mrpl23	742.042	-0.416802	0.103269	-4.03608	5.43521e-05	0.00206254	654.427	873.465
Mrpl30	1106.51	-0.342774	0.0905673	-3.78474	0.000153867	0.00463621	999.228	1267.44
Mrpl48	1291.33	-0.686377	0.199384	-3.44249	0.000576375	0.0125593	1038.49	1670.59
Mrpl52	1355.51	-0.403502	0.12212	-3.30413	0.000952718	0.0182676	1200.42	1588.14
Ms4a4b	135.042	-0.940975	0.325238	-2.89319	0.00381354	0.0490495	98.7651	189.458
Msi2	4314.78	-0.309306	0.0801635	-3.85844	0.000114111	0.00364503	3938.09	4879.82
Mt1	947.544	-0.534551	0.165857	-3.22296	0.00126875	0.0224059	803.312	1163.89
Mt3	57.7855	-1.70164	0.391045	-4.35153	1.3519e-05	0.000629762	30.515	98.6912
Mtfr1l	3863.67	-0.358146	0.0796746	-4.49511	6.95348e-06	0.000360935	3472.25	4450.79
Mtmr4	2320.61	0.345003	0.104494	3.30164	0.000961209	0.0184054	2536.25	1997.14
Mtus1	25525.3	0.226091	0.0732169	3.08796	0.00201539	0.0314288	27097.8	23166.6
Mx1	473.879	0.577127	0.17857	3.23193	0.00122956	0.0219	545.938	365.79
Mxi1	4831.71	-0.203394	0.0648455	-3.13659	0.00170927	0.0278816	4556.11	5245.11
Myc	878.372	0.875313	0.134097	6.52747	6.68907e-11	2.55839e-08	1073.53	585.642
Mycl	667.971	0.39419	0.134672	2.92703	0.00342217	0.0456729	738.412	562.31
Myo18a	7765.13	-0.313209	0.0971436	-3.22419	0.00126331	0.022337	7078.53	8795.03
Myo19	326.422	1.34538	0.441766	3.04547	0.00232321	0.0348457	430.974	169.596
Myo6	1987.28	-0.468634	0.0888728	-5.27309	1.34148e-07	1.36343e-05	1722.99	2383.72
Myom1	212.355	1.91999	0.651898	2.94522	0.00322721	0.044083	300.879	79.5694
Myt1l	54.4384	-1.8192	0.415117	-4.38237	1.17393e-05	0.000557581	26.8717	95.7886
N4bp3	33.418	-1.20078	0.414844	-2.89453	0.00379725	0.0488833	21.8934	50.7048
Naa38	213.071	-0.70258	0.181268	-3.87592	0.000106221	0.00343836	170.279	277.259
Naalad2	7250.97	0.636032	0.0962377	6.60897	3.87e-11	1.5534e-08	8456.98	5441.96
Naca	20116.1	-0.304221	0.0750889	-4.05148	5.08944e-05	0.00196728	18389	22706.8
Naip2	9417.25	0.298697	0.0814316	3.66808	0.000244383	0.00657753	10178.6	8275.3
Nanp	268.146	0.461893	0.149733	3.08478	0.00203702	0.0316823	301.274	218.453
Nap1l1	16706.8	-0.560352	0.0988608	-5.66809	1.444e-08	2.14154e-06	14040.6	20706.1
Ncan	36.2207	-1.54656	0.476907	-3.24291	0.00118317	0.0212037	20.5187	59.7738
Ncoa4	11306.1	0.273148	0.0752279	3.63094	0.000282393	0.00732911	12144.4	10048.6
Ncr1	122.755	-1.54034	0.313082	-4.91992	8.65818e-07	6.16853e-05	69.7848	202.21
Ndc1	443.834	0.5092	0.155962	3.2649	0.00109502	0.0201514	503.649	354.111
Ndrg2	540.13	-0.758047	0.150702	-5.03012	4.90184e-07	3.84574e-05	423.296	715.38
Ndrg4	55.3779	-1.3789	0.395437	-3.48703	0.000488413	0.0110227	33.6566	87.9599
Ndst2	2545.41	0.333903	0.0952111	3.50698	0.000453228	0.0104228	2774.72	2201.45
Ndufa6	2291.21	-0.307192	0.0938127	-3.27452	0.00105842	0.0196463	2092.67	2589.01
Ndufa7	1067.19	-0.527544	0.139861	-3.77192	0.000161994	0.00482463	907.059	1307.38
Ndufb11	1843.69	-0.355262	0.121223	-2.93064	0.00338267	0.045354	1658.88	2120.89
Nefh	16.2395	-1.73839	0.602116	-2.88713	0.00388772	0.0496522	8.38209	28.0257
Nefl	50.7824	-2.15686	0.305238	-7.06617	1.59273e-12	1.00647e-09	21.0999	95.3062
Nefm	125.483	-2.38737	0.289615	-8.24326	1.67576e-16	2.43554e-13	46.5586	243.869
Neo1	877.676	0.483117	0.135723	3.55959	0.00037143	0.00891958	990.502	708.438
Neurod2	38.1409	-2.17644	0.510909	-4.25994	2.04478e-05	0.000897852	15.7814	71.6801
Nfib	247.964	-0.971344	0.197755	-4.91185	9.02212e-07	6.33466e-05	179.09	351.274
Nfya	10099.1	0.265536	0.0807433	3.28864	0.00100671	0.0190021	10826.9	9007.35
Nid2	820.467	-0.710167	0.197304	-3.59936	0.000319004	0.0080633	654.314	1069.7
Nkain4	7.93203	-3.45614	1.05561	-3.27408	0.00106008	0.0196521	1.59046	17.4444
Nme2	4009.09	-0.428503	0.114501	-3.74236	0.0001823	0.00524542	3521.64	4740.27
Nnat	101.937	-1.26942	0.245285	-5.17528	2.27574e-07	2.10672e-05	65.2957	156.898
Nnt	4897.42	0.551771	0.0835286	6.60577	3.95457e-11	1.5534e-08	5610.22	3828.22
Npas3	35.7658	-2.05513	0.528277	-3.89025	0.000100139	0.00329823	15.8346	65.6627
Nr1d1	148.705	-0.664907	0.204983	-3.24371	0.00117982	0.0211912	120.168	191.51
Nr2c1	1248.69	0.476212	0.112835	4.22042	2.43843e-05	0.00104543	1407.15	1011
Nr2f1	50.6836	-1.77367	0.450202	-3.93972	8.15754e-05	0.00284321	25.6301	88.2638
Nrgn	141.316	-1.95483	0.270033	-7.23923	4.51237e-13	3.64349e-10	65.6243	254.855
Nrip1	4694.63	0.371349	0.127459	2.91348	0.00357421	0.0469264	5163.17	3991.81
Nrm	1308.14	-0.36065	0.114257	-3.15649	0.00159678	0.0267061	1175.02	1507.81
Nrxn1	104.795	-1.99539	0.289845	-6.88434	5.80579e-12	2.9097e-09	47.761	190.345
Nrxn3	57.2265	-2.20828	0.388372	-5.68598	1.30063e-08	1.9691e-06	23.2952	108.124
Nsa2	14855	-0.33163	0.0903539	-3.67035	0.000242222	0.00654359	13463.2	16942.7
Ntm	316.242	-2.43243	0.443228	-5.48798	4.0655e-08	5.27572e-06	114.58	618.736
Ntng1	8.0276	-3.63339	1.02016	-3.5616	0.000368602	0.00889912	1.45216	17.8908
Ntrk3	12.2287	-2.33073	0.75438	-3.08959	0.00200431	0.0313233	4.62369	23.6363
Ntsr2	28.0064	-1.71746	0.487963	-3.51967	0.000432092	0.0100803	14.609	48.1024
Nuak1	8750.72	0.292898	0.0828897	3.53359	0.000409954	0.00965684	9444.66	7709.82
Nudt6	295.414	0.820681	0.187369	4.38003	1.18661e-05	0.000561765	357.425	202.397
Nup210	965.378	-0.443174	0.125857	-3.52125	0.000429518	0.0100363	843.994	1147.45
Nupl2	360.432	0.579894	0.176752	3.28084	0.00103499	0.0192605	415.58	277.71
Olfr1033	122.632	0.828808	0.202381	4.09529	4.21647e-05	0.00166528	148.715	83.508
Olfr111	47.0483	1.32766	0.40567	3.27277	0.001065	0.0197181	61.8486	24.8479
Olfr520	10.4627	5.01915	1.35868	3.69413	0.000220637	0.00606189	17.0871	0.526011
Oma1	1414.2	0.301791	0.0906099	3.33066	0.00086639	0.0169934	1529.68	1240.99
Orc4	1943.73	0.392432	0.124192	3.15988	0.00157834	0.0264281	2148.34	1636.81
Orc5	1022.12	0.319497	0.109926	2.90648	0.00365518	0.0476025	1110.25	889.912
Osbpl11	6569.22	0.321559	0.104327	3.08222	0.00205463	0.0318358	7139.54	5713.75
Osbpl8	7224.16	0.310781	0.102282	3.03847	0.00237781	0.0352644	7831.06	6313.81
Ost4	1512.3	-0.334548	0.098574	-3.39388	0.000689101	0.0142805	1369.37	1726.7
Otud1	1875.91	0.386957	0.110802	3.49234	0.000478808	0.0108905	2070.86	1583.48
P2rx4	3402.71	0.441857	0.118721	3.72181	0.000197802	0.00564804	3803.87	2800.96
P2rx7	13446.2	0.324313	0.102366	3.16817	0.00153404	0.0258352	14623.7	11680
P2ry13	80790.9	0.265391	0.0906053	2.92909	0.00339952	0.045496	86612.3	72058.9
P2ry2	216.122	1.7344	0.555074	3.12463	0.00178027	0.0287494	300.054	90.2228
P2ry6	7023.84	0.55228	0.140298	3.93647	8.26879e-05	0.00286823	8047.52	5488.33
P4ha1	17277.7	0.459558	0.0781734	5.87869	4.1352e-09	7.60771e-07	19393.8	14103.4
Pacrg	25.6224	-3.23032	0.47553	-6.79311	1.09743e-11	5.14516e-09	5.88269	55.232
Pag1	32541	0.366735	0.0750525	4.88639	1.02703e-06	7.041e-05	35751	27726
Park2	270.396	-1.33959	0.186514	-7.18227	6.85639e-13	5.24477e-10	167.792	424.301
Park7	4054.69	-0.302339	0.0851126	-3.55222	0.000381993	0.00913139	3708.73	4573.62
Parp3	586.937	0.927833	0.144244	6.43239	1.25614e-10	3.96887e-08	724.371	380.785
Parp8	3157.69	0.325218	0.0968818	3.35686	0.000788342	0.0158475	3435.2	2741.43
Parvg	9887.5	-0.336656	0.0804094	-4.18678	2.82941e-05	0.00119196	8947.08	11298.1
Pcdh19	15.6863	-2.37442	0.629946	-3.76925	0.000163741	0.00485675	5.8951	30.373
Pcdhb22	487.293	0.479689	0.162129	2.95869	0.00308948	0.0425928	549.305	394.274
Pcdhgb2	1165.36	0.720083	0.14863	4.84481	1.26731e-06	8.44913e-05	1382.91	839.026
Pctp	1541.64	-0.489565	0.110544	-4.42869	9.48076e-06	0.000471895	1327.39	1863
Pcyox1l	573.708	0.729615	0.143118	5.09798	3.43294e-07	2.90083e-05	682.04	411.209
Pde10a	30.1762	2.28498	0.522869	4.37009	1.24196e-05	0.000583076	44.265	9.0429
Pde4b	1327.39	-0.415023	0.138491	-2.99674	0.00272879	0.0387307	1171.53	1561.18
Pde4d	534.282	0.436237	0.120059	3.63353	0.000279568	0.00730777	596.427	441.064
Pdgfa	923.994	0.536227	0.139417	3.84621	0.00011996	0.00378199	1054.76	727.84
Pdia4	8606.19	0.42538	0.084841	5.01385	5.33518e-07	4.08113e-05	9584.65	7138.5
Pdia5	1129.16	0.436121	0.110756	3.93769	8.22714e-05	0.0028606	1260.65	931.937
Pdia6	13732.4	0.292379	0.0815749	3.58418	0.000338141	0.00837072	14819.6	12101.7
Pdik1l	1288.11	0.335992	0.106173	3.16456	0.00155318	0.0261272	1404.47	1113.58
Pdk1	9926.25	-0.232373	0.0761671	-3.05084	0.00228205	0.0342992	9277.73	10899
Pdlim5	5890.41	-0.493901	0.0999313	-4.9424	7.71654e-07	5.66425e-05	5063.52	7130.76
Pdzd8	6789.64	0.259189	0.0777103	3.33533	0.000851992	0.0167789	7267.44	6072.95
Pdzrn4	94.1889	3.35248	0.721159	4.64874	3.33974e-06	0.000193386	147.287	14.5423
Pecam1	2598.85	-0.536389	0.132001	-4.06352	4.83389e-05	0.0018785	2202.28	3193.7
Peg10	2922.62	0.587458	0.1463	4.01542	5.93402e-05	0.00218896	3373.91	2245.69
Peli1	6205.09	0.243747	0.0787428	3.09549	0.00196491	0.0309164	6616.54	5587.92
Per1	1162.94	0.563251	0.130393	4.31964	1.56286e-05	0.000718816	1335.25	904.474
Pex13	1902.49	0.270568	0.0926114	2.92155	0.00348298	0.0461455	2041.98	1693.26
Pex16	188.42	0.531318	0.165437	3.2116	0.00132	0.0230333	214.9	148.701
Pfdn5	7355.44	-0.458098	0.0936849	-4.88978	1.0095e-06	6.98672e-05	6398.96	8790.16
Pfkm	812.964	-0.402709	0.0966033	-4.16869	3.06356e-05	0.00128027	720.468	951.709
Pianp	248.89	0.687796	0.213431	3.22257	0.00127047	0.022409	293.596	181.83
Pigu	1754.28	0.438302	0.112268	3.90407	9.45891e-05	0.00316764	1959.76	1446.05
Pigw	492.401	0.987616	0.170703	5.78558	7.22647e-09	1.23564e-06	614.221	309.671
Pink1	3672.22	-0.36501	0.0876084	-4.16638	3.09476e-05	0.00128146	3292.83	4241.31
Pla2g15	16311	0.409488	0.109052	3.755	0.000173343	0.00505261	18100.2	13627.3
Pla2g7	4270.3	-0.478325	0.151652	-3.15409	0.00161001	0.0268506	3689.92	5140.87
Plekhb2	6419.12	-0.27795	0.073741	-3.76928	0.000163721	0.00485675	5915.95	7173.86
Plekhf2	4127.98	0.299852	0.0885282	3.38708	0.000706401	0.01444	4463.27	3625.06
Plekhh2	358.772	3.31789	0.645671	5.13868	2.76681e-07	2.48227e-05	560.429	56.2876
Pllp	37.8367	-1.20066	0.374101	-3.20946	0.00132985	0.0231751	25.0298	57.047
Plp1	3166.99	-1.96155	0.345457	-5.67813	1.36172e-08	2.04033e-06	1467.54	5716.16
Pmp22	18378	0.489943	0.120481	4.06656	4.77125e-05	0.00186911	20770.1	14789.8
Pmvk	335.781	-0.538797	0.157184	-3.4278	0.000608488	0.0130675	284.491	412.716
Pnmal1	5.34922	-4.64168	1.32838	-3.49423	0.000475434	0.0108477	0.574078	12.5119
Poc1a	86.4817	0.942992	0.271379	3.47482	0.000511205	0.011378	107.083	55.5792
Podxl	359.486	-0.785588	0.259559	-3.02663	0.00247295	0.0362673	278.733	480.614
Polr1a	2984.29	-0.376162	0.0921805	-4.08071	4.48977e-05	0.00176363	2666.31	3461.25
Pomt1	822.113	0.349101	0.118499	2.94602	0.00321892	0.044083	899.312	706.315
Pomt2	1133.68	0.461369	0.12141	3.8001	0.000144635	0.00438858	1273.04	924.642
Postn	1221.83	0.416475	0.131009	3.17897	0.00147797	0.0251532	1358.31	1017.11
Pou3f2	29.573	-2.20734	0.643968	-3.42771	0.000608692	0.0130675	12.0377	55.876
Ppap2a	1694.48	0.498159	0.145967	3.41282	0.000642949	0.0136418	1918.33	1358.71
Ppcs	260.239	-0.807769	0.14932	-5.40965	6.31466e-08	7.22655e-06	199.848	350.827
Ppp1ca	9022.72	-0.249305	0.0824799	-3.02262	0.00250596	0.0365417	8389.74	9972.18
Ppp1r15b	8073.12	0.198358	0.068039	2.91536	0.00355275	0.0467714	8510.38	7417.23
Ppp1r16b	308.782	-0.790892	0.210814	-3.75161	0.000175702	0.00509712	239.008	413.442
Ppp2r2c	52.0886	-1.77471	0.522956	-3.39362	0.000689758	0.0142805	26.3882	90.6391
Prdm15	638.707	0.52277	0.113622	4.60096	4.20548e-06	0.000235178	727.008	506.254
Prdx2	2140.65	-0.341647	0.111079	-3.07571	0.0021	0.0323097	1934	2450.62
Prdx6	2395.92	-0.405168	0.12704	-3.18931	0.00142615	0.0245007	2120.86	2808.49
Prf1	113.409	-1.99771	0.321563	-6.21252	5.21416e-10	1.3066e-07	51.8775	205.705
Prickle1	317.763	0.622088	0.135211	4.60088	4.20712e-06	0.000235178	369.581	240.036
Prkaa2	168.325	0.726216	0.213047	3.40871	0.0006527	0.0137398	199.968	120.862
Prkcb	26817	-0.326027	0.0851585	-3.82847	0.000128943	0.00399099	24347	30522
Prkcd	13457.7	0.246772	0.0775948	3.18026	0.00147141	0.0251025	14361.1	12102.5
Prokr1	26.8198	1.49686	0.490394	3.05237	0.00227043	0.0341952	36.1491	12.8257
Pros1	41462.3	0.246194	0.0634673	3.87907	0.000104857	0.00340937	44238.3	37298.4
Prpsap2	4875.8	0.265026	0.0878563	3.01658	0.00255641	0.0370378	5226.57	4349.66
Prr18	62.1555	-1.35649	0.386344	-3.5111	0.000446255	0.0103278	38.4382	97.7314
Prrt2	21.3016	-1.99319	0.493074	-4.04237	5.2913e-05	0.00202013	9.69574	38.7103
Prune2	4258.08	0.314614	0.102349	3.07392	0.00211263	0.0323825	4620.19	3714.93
Pstpip1	537.814	-0.688606	0.238161	-2.89135	0.00383595	0.0492041	432.103	696.38
Ptafr	3390.2	0.372749	0.118804	3.13751	0.00170387	0.0278248	3729.74	2880.89
Ptger1	1632.52	-0.386205	0.104248	-3.70469	0.000211653	0.00589303	1454.1	1900.15
Ptger3	296.335	-0.819961	0.228708	-3.58519	0.000336837	0.00837072	226.992	400.35
Ptgfrn	5531.61	0.440299	0.141047	3.12166	0.00179835	0.028977	6181.95	4556.1
Ptn	120.921	-1.00302	0.280151	-3.58029	0.000343219	0.00844051	86.2575	172.917
Ptp4a3	3880.25	-0.303522	0.104265	-2.91107	0.0036019	0.0471227	3548.33	4378.13
Ptplad2	1296.58	-0.678361	0.15449	-4.39098	1.12842e-05	0.000539519	1045.83	1672.72
Ptprj	39377.1	0.242004	0.063783	3.79418	0.000148133	0.00448535	41969.7	35488.1
Ptprm	2932.9	0.412133	0.12675	3.25154	0.00114781	0.0208528	3256.37	2447.69
Ptpro	6312.97	0.267149	0.081194	3.29025	0.00100098	0.0189924	6770.76	5626.3
Pycr1	39.8399	-1.68598	0.487511	-3.45833	0.000543528	0.0119373	20.8855	68.2715
Pygm	101.586	-1.00094	0.253579	-3.94725	7.90532e-05	0.00276858	72.8321	144.717
Qrich1	4506.95	0.255313	0.0855672	2.98378	0.00284715	0.0398656	4819.48	4038.16
Rab11fip1	869.605	-0.878138	0.202396	-4.33872	1.43315e-05	0.000662625	651.274	1197.1
Rab32	4591.02	0.312132	0.0941027	3.31694	0.000910108	0.0176367	4978.31	4010.07
Rab3c	57.6058	-2.03839	0.436358	-4.67138	2.99182e-06	0.000176045	25.446	105.846
Rad51b	192.151	0.743242	0.225146	3.30115	0.000962893	0.0184054	228.963	136.933
Rap2b	2128.09	0.343792	0.113092	3.03992	0.00236639	0.0351668	2325	1832.72
Rapgef4	109.152	-1.35404	0.304754	-4.44305	8.86918e-06	0.000446037	67.0896	172.247
Rapgef5	7624.18	0.483555	0.153319	3.15391	0.00161096	0.0268506	8604.23	6154.1
Rasgef1b	1903.81	0.401739	0.120633	3.33026	0.000867645	0.0169951	2108.57	1596.66
Rasgrf2	996.74	0.487323	0.121758	4.00238	6.27081e-05	0.0022785	1125.8	803.154
Rassf3	6370.87	-0.405117	0.122878	-3.29691	0.000977557	0.0185966	5639.4	7468.08
Rassf4	11889.7	0.334591	0.100962	3.31404	0.000919585	0.0177729	12962.7	10280.2
Rbfox1	281.147	1.2428	0.195659	6.35186	2.12722e-10	6.18341e-08	365.592	154.479
Rbfox3	52.9174	-1.66793	0.395889	-4.21312	2.51864e-05	0.00107664	28.1841	90.0174
Rbm20	10.047	2.71181	0.905121	2.99607	0.00273481	0.0387405	15.2006	2.31657
Rbm3	8696.99	-0.584401	0.148251	-3.94196	8.08171e-05	0.00282355	7248.45	10869.8
Rbm47	2112.4	0.267003	0.0879578	3.03558	0.00240077	0.0354601	2265.21	1883.18
Rbpms	695.181	0.704864	0.165575	4.25708	2.07117e-05	0.000903977	822.685	503.923
Rcan2	438.706	-1.30557	0.227156	-5.74748	9.05835e-09	1.47926e-06	276.461	682.073
Rgl2	3575.43	0.447268	0.135955	3.28983	0.00100249	0.0189963	4002.42	2934.96
Rgmb	3323.46	0.359128	0.0951871	3.77287	0.00016138	0.00481623	3644.83	2841.39
Rgs1	2518.75	0.632198	0.178411	3.5435	0.000394858	0.00937724	2935.45	1893.71
Rgs12	359.017	-0.386342	0.126391	-3.05673	0.00223767	0.0338773	319.676	418.029
Rgs17	36.7877	-1.60414	0.441423	-3.63402	0.000279044	0.00730743	20.2251	61.6317
Rgs4	94.3734	-1.33359	0.332434	-4.01159	6.03114e-05	0.00221915	58.7305	147.838
Rhbdl3	10.621	3.72542	0.901057	4.13449	3.55738e-05	0.00143619	16.8781	1.23537
Rhob	35898	0.30386	0.0916853	3.31416	0.000919176	0.0177729	38849.3	31471.1
Rhof	136.392	-0.938089	0.312104	-3.00569	0.00264979	0.0381307	100.083	190.856
Rhoh	2379.68	0.341993	0.0863647	3.95987	7.49915e-05	0.00264545	2599.07	2050.6
Rnase6	1056.96	-0.503534	0.132378	-3.80377	0.000142511	0.00435139	905.841	1283.65
Rnaset2b	43197.2	-0.253594	0.0861879	-2.94233	0.0032575	0.0443728	40113.9	47822.1
Rnf112	14.1023	-2.43017	0.697299	-3.48511	0.000491931	0.0110506	5.22168	27.4231
Rnf128	2332.83	0.48156	0.12945	3.72006	0.000199178	0.00566382	2631.33	1885.08
Rnf139	4817.54	0.282082	0.0820852	3.43646	0.000589375	0.0127281	5186.14	4264.63
Rnf165	28.188	-3.5608	0.551163	-6.46052	1.04343e-10	3.44663e-08	5.34164	62.4574
Rnf187	4455.26	-0.301069	0.0982009	-3.06585	0.00217056	0.0330334	4076.97	5022.69
Rnf24	1056.01	0.298155	0.101814	2.92843	0.00340682	0.0455099	1140.93	928.638
Rnf7	4786.69	-0.284722	0.0971111	-2.93192	0.00336873	0.0452506	4402.62	5362.78
Rnpep	4342.94	0.287181	0.0948941	3.02634	0.00247538	0.0362673	4680.77	3836.2
Rpap2	686.059	0.513419	0.157047	3.2692	0.00107852	0.0199176	779.229	546.304
Rph3a	27.7531	-1.69077	0.456504	-3.70374	0.000212441	0.00590365	14.6635	47.3874
Rpl10	59775.1	-0.4324	0.0905951	-4.77288	1.81606e-06	0.00011526	52443.6	70772.4
Rpl10a	17567.2	-0.366957	0.0911099	-4.02763	5.63422e-05	0.00211596	15743.2	20303.4
Rpl11	24274.2	-0.412288	0.0800584	-5.14984	2.60709e-07	2.3535e-05	21437.7	28529
Rpl12	31360.5	-0.505383	0.0811039	-6.23129	4.62598e-10	1.19102e-07	26854	38120.3
Rpl13	26057.5	-0.524912	0.097456	-5.38614	7.19856e-08	7.98655e-06	22166.5	31894
Rpl13a	46976.3	-0.556182	0.0934843	-5.94946	2.69025e-09	5.43057e-07	39537.4	58134.6
Rpl14	23359.6	-0.452458	0.0937096	-4.82829	1.37707e-06	9.01549e-05	20359.4	27859.7
Rpl14-ps1	1919.09	-0.632469	0.158531	-3.98956	6.6195e-05	0.00238138	1573.15	2438
Rpl15	21476	-0.376339	0.0891654	-4.22069	2.43559e-05	0.00104543	19188.2	24907.6
Rpl17	58695.2	-0.588561	0.0875325	-6.72391	1.76907e-11	8.03488e-09	48851.9	73460.3
Rpl18	10996.8	-0.436614	0.09638	-4.53013	5.89481e-06	0.000314982	9634.93	13039.7
Rpl18a	31838.1	-0.532772	0.0936189	-5.69086	1.26402e-08	1.93381e-06	27011.7	39077.7
Rpl19	37846.1	-0.470247	0.0840187	-5.59693	2.18177e-08	3.04903e-06	32791.5	45428
Rpl22	18137.7	-0.440534	0.0863041	-5.10444	3.31774e-07	2.83647e-05	15870.7	21538.2
Rpl23	64986	-0.404958	0.100183	-4.04218	5.29565e-05	0.00202013	57528.9	76171.5
Rpl23a	48688.2	-0.493843	0.0906159	-5.44985	5.04112e-08	6.07448e-06	41854.2	58939.1
Rpl24	16456	-0.456472	0.0714853	-6.38554	1.70797e-10	5.17158e-08	14323.4	19654.8
Rpl27	13314.8	-0.484263	0.0944668	-5.12628	2.95529e-07	2.60317e-05	11482.6	16063.3
Rpl27a	38934.5	-0.483906	0.0890848	-5.43197	5.5736e-08	6.45068e-06	33581.3	46964.2
Rpl28	22672.2	-0.459942	0.0942414	-4.88047	1.05835e-06	7.15443e-05	19711.7	27112.8
Rpl29	8176.76	1.08459	0.134513	8.0631	7.43851e-16	9.8283e-13	10368.1	4889.76
Rpl3	45072.4	-0.460536	0.0799826	-5.75796	8.51383e-09	1.40614e-06	39178.6	53913.1
Rpl31	25115.2	-0.461211	0.0934508	-4.93533	8.00138e-07	5.84383e-05	21826.4	30048.4
Rpl31-ps12	1526.1	-0.67935	0.192617	-3.52695	0.000420384	0.00987052	1230.29	1969.81
Rpl32	22760.9	-0.497326	0.079614	-6.24671	4.1919e-10	1.17164e-07	19543.3	27587.4
Rpl35	19233.1	-0.486434	0.111945	-4.34531	1.39079e-05	0.000645807	16574.6	23220.9
Rpl35a	27643.5	-0.517493	0.0920496	-5.62189	1.88879e-08	2.7202e-06	23575	33746.1
Rpl36	6547.25	-0.575265	0.112604	-5.10874	3.24321e-07	2.80576e-05	5474.47	8156.43
Rpl36a	16462.1	-0.479973	0.0943455	-5.0874	3.63005e-07	3.03214e-05	14217.4	19829.1
Rpl36al	6017.8	-0.352454	0.104201	-3.38244	0.000718446	0.014645	5417.97	6917.56
Rpl37	15762.3	-0.501357	0.0970725	-5.16477	2.40733e-07	2.20051e-05	13515.7	19132.1
Rpl37a	20788.5	-0.533803	0.100194	-5.3277	9.94649e-08	1.04755e-05	17630.8	25525.2
Rpl38	9951.43	-0.475147	0.0879075	-5.40508	6.4781e-08	7.29866e-06	8608.22	11966.2
Rpl39	28148.4	-0.545359	0.091	-5.99295	2.06065e-09	4.38524e-07	23778.7	34702.9
Rpl4	65372.9	-0.429733	0.0887461	-4.84228	1.28361e-06	8.47998e-05	57405.3	77324.3
Rpl41	25167.4	-0.438248	0.105151	-4.16781	3.07545e-05	0.00128076	22038.3	29861
Rpl5	70293.1	-0.432623	0.0829426	-5.21593	1.82898e-07	1.74884e-05	61667.1	83232
Rpl6	42835.9	-0.441329	0.0708014	-6.23333	4.56623e-10	1.19102e-07	37471.7	50882.1
Rpl7	47564.3	-0.390229	0.0857867	-4.54883	5.39443e-06	0.000292547	42307.8	55449
Rpl7a	35886.1	-0.40492	0.0803886	-5.03704	4.72793e-07	3.75496e-05	31768.4	42062.6
Rpl8	19982.3	-0.450934	0.0824611	-5.46845	4.53983e-08	5.63947e-06	17424.9	23818.5
Rpl9	39493	-0.504813	0.0910218	-5.54607	2.92161e-08	4.04407e-06	33824.7	47995.5
Rplp0	26149.9	-0.536055	0.161279	-3.32377	0.000888102	0.0172793	22160.6	32133.8
Rplp1	28451.8	-0.581557	0.114748	-5.06812	4.01772e-07	3.33677e-05	23738	35522.6
Rplp2	14770.7	-0.526938	0.10273	-5.12933	2.90778e-07	2.59274e-05	12556.3	18092.2
Rps10	15946.9	-0.524804	0.100802	-5.20631	1.92635e-07	1.81803e-05	13566.4	19517.6
Rps11	34270.7	-0.502463	0.0845981	-5.93941	2.86049e-09	5.69513e-07	29375.4	41613.7
Rps12	33162.9	-0.578822	0.0863117	-6.70617	1.99794e-11	8.79943e-09	27694.6	41365.4
Rps13	17909.5	-0.509215	0.0892773	-5.70375	1.17202e-08	1.85154e-06	15316.2	21799.3
Rps14	31078.8	-0.546055	0.0971326	-5.62175	1.89033e-08	2.7202e-06	26248.3	38324.4
Rps15	21527.9	-0.497493	0.103887	-4.78877	1.67804e-06	0.000106968	18484	26093.8
Rps15a	21960.2	-0.522511	0.0917678	-5.69383	1.24218e-08	1.92062e-06	18696	26856.5
Rps15a-ps4	254.531	-0.939507	0.255701	-3.67424	0.000238555	0.00646857	186.207	357.018
Rps16	21232.2	-0.550801	0.098403	-5.5974	2.17588e-08	3.04903e-06	17902.9	26226.1
Rps17	18788	-0.446159	0.0882597	-5.05507	4.3023e-07	3.53275e-05	16409.5	22355.8
Rps18	7669.95	-0.53131	0.107773	-4.92989	8.22746e-07	5.94915e-05	6510.6	9408.99
Rps19	8704.44	-0.519376	0.0954231	-5.44287	5.24282e-08	6.19505e-06	7418.26	10633.7
Rps19-ps3	360.718	-0.800134	0.269342	-2.9707	0.00297122	0.0412452	278.359	484.257
Rps2	14544.1	-0.487709	0.099197	-4.91657	8.80722e-07	6.21379e-05	12528.1	17568
Rps20	19608	-0.394477	0.100763	-3.9149	9.0443e-05	0.0030641	17417.1	22894.3
Rps21	16745.6	-0.621297	0.0964139	-6.44406	1.16316e-10	3.75675e-08	13779.2	21195.3
Rps23	42808.1	-0.540995	0.0876722	-6.17066	6.80068e-10	1.67527e-07	36217	52694.8
Rps24	76794.1	-0.543895	0.11027	-4.93241	8.12227e-07	5.90246e-05	64905.7	94626.7
Rps25	42728.6	-0.52503	0.101771	-5.15895	2.48333e-07	2.2558e-05	36346.9	52301.2
Rps26	18330	-0.363443	0.114248	-3.18118	0.00146676	0.0251025	16445.1	21157.3
Rps27a	39964	-0.524407	0.0889697	-5.89422	3.76448e-09	7.01448e-07	34002.1	48906.7
Rps28	11913.5	-0.415283	0.116499	-3.56468	0.000364299	0.00880985	10511.2	14016.9
Rps29	22963.3	-0.471132	0.129116	-3.64891	0.00026336	0.00699757	19890.7	27572.2
Rps3	36547.4	-0.500099	0.0831968	-6.01103	1.84349e-09	4.05959e-07	31351.8	44340.7
Rps3a1	72656.1	-0.524797	0.115968	-4.52535	6.02965e-06	0.000321007	61809.2	88926.4
Rps4x	74006.4	-0.454808	0.0851619	-5.34051	9.26853e-08	9.83276e-06	64451.8	88338.4
Rps5	15069.9	-0.519239	0.100043	-5.19016	2.10117e-07	1.97022e-05	12844.4	18408.2
Rps6	58699.8	-0.50741	0.0920556	-5.512	3.54786e-08	4.7745e-06	50230.8	71403.4
Rps7	30847.8	-0.420628	0.0955064	-4.40419	1.06182e-05	0.000514415	27169	36366.1
Rps8	30631.1	-0.503461	0.0692516	-7.27002	3.59429e-13	3.07291e-10	26246.6	37207.8
Rps9	47580.7	-0.497515	0.0871852	-5.70642	1.15375e-08	1.84271e-06	40851.9	57674
Rreb1	4774.04	0.317898	0.0811272	3.91851	8.90976e-05	0.00303266	5184.02	4159.08
Rsbn1l	4040.78	0.318672	0.0857993	3.71415	0.000203884	0.00575389	4388.71	3518.89
Rsph3b	1182.92	0.370775	0.109423	3.38846	0.000702856	0.01444	1300.86	1006
Runx3	313.835	-0.557591	0.166465	-3.34959	0.000809313	0.016152	263.848	388.814
Rusc2	520.656	0.550824	0.116501	4.72806	2.26672e-06	0.000139006	596.37	407.085
Rxrg	77.6183	2.02234	0.410362	4.92819	8.2996e-07	5.9716e-05	111.116	27.372
Ryr2	72.4967	-2.32339	0.378001	-6.14652	7.92014e-10	1.91852e-07	27.9103	139.376
S100a10	925.314	-0.458105	0.135108	-3.39065	0.000697269	0.0144057	804.831	1106.04
S100b	144.5	-1.76691	0.283392	-6.23487	4.52164e-10	1.19102e-07	73.8699	250.446
S1pr5	221.144	-1.15504	0.323896	-3.56609	0.00036234	0.00880205	148.23	330.515
Sacm1l	4603.97	0.304256	0.100313	3.03305	0.00242092	0.0356491	4982.81	4035.7
Samd1	1160.62	0.376688	0.113456	3.32014	0.000899738	0.0174824	1278.22	984.216
Samd3	28.793	-1.64088	0.426987	-3.84293	0.000121575	0.00381634	15.6105	48.5668
Scamp1	7783.88	0.214436	0.0701349	3.05748	0.00223209	0.0338281	8239.11	7101.05
Scg3	86.1067	-1.70364	0.373758	-4.55813	5.16099e-06	0.000283056	45.2696	147.362
Scn1a	9.16907	-3.72498	1.06134	-3.50971	0.0004486	0.0103578	1.54808	20.6006
Scn2a1	56.2556	-2.64949	0.483765	-5.4768	4.33081e-08	5.5214e-06	18.2194	113.31
Scn8a	38.9929	-2.44136	0.444177	-5.49636	3.87713e-08	5.1205e-06	14.0921	76.3442
Sco1	797.876	0.364107	0.10717	3.39746	0.000680148	0.0141623	875.802	680.988
Scrt1	70.1394	-2.94707	0.396329	-7.43592	1.0384e-13	9.43256e-11	19.0954	146.705
Sec61b	1730.39	-0.325879	0.103046	-3.16246	0.00156442	0.0262858	1571.27	1969.07
Sec61g	2594.63	-0.4375	0.0991655	-4.41181	1.02508e-05	0.000501632	2272.4	3077.98
Sel1l	9503.23	0.282124	0.0855467	3.2979	0.00097411	0.0185797	10229.8	8413.36
Sema4c	2329.68	0.389135	0.124882	3.11603	0.00183302	0.0294051	2572.97	1964.75
Senp7	2141.4	0.252661	0.087142	2.89942	0.00373858	0.0483244	2288.34	1921
Senp8	796.002	0.423433	0.109501	3.86692	0.000110217	0.00354371	886.461	660.313
Sepn1	2090.06	0.366955	0.120839	3.03673	0.00239158	0.0353604	2296.11	1780.99
2024-09-11	1641.51	-0.285341	0.0950584	-3.00174	0.00268437	0.038476	1509.27	1839.87
2024-09-06	2004.39	-0.518344	0.0897939	-5.77259	7.80609e-09	1.30407e-06	1708.81	2447.75
Serf2	6894.08	-0.332437	0.115055	-2.88938	0.00386007	0.0493857	6246.87	7864.88
Serinc1	26976.1	0.281749	0.0966998	2.91364	0.00357237	0.0469264	29036.7	23885.4
Serinc3	256203	0.23543	0.0734386	3.20581	0.00134683	0.0234149	272623	231574
Serpinb9b	19.0752	-2.5288	0.565049	-4.47537	7.62806e-06	0.000393142	6.585	37.8105
Serpine1	1294.96	0.709906	0.161186	4.40427	1.06142e-05	0.000514415	1532.9	938.056
Sfi1	1135.62	0.495438	0.170816	2.90042	0.00372667	0.048231	1285.22	911.223
Sfn	52.6122	-1.22866	0.362895	-3.38571	0.000709937	0.0144919	34.3821	79.9575
Sft2d1	5369.91	0.423199	0.1334	3.1724	0.00151183	0.0256095	5977.81	4458.05
Sgk1	15539.8	0.600233	0.119249	5.03343	4.81774e-07	3.80549e-05	17988.6	11866.5
Sgk3	5243.44	0.256164	0.0858329	2.98445	0.00284092	0.0398167	5608.66	4695.59
Sgpl1	21723.4	0.322906	0.092963	3.47349	0.000513741	0.011417	23617.7	18881.9
Sgpp2	34.6909	-1.32708	0.392509	-3.38103	0.000722151	0.0146794	21.502	54.4742
Sgsh	1567.66	1.21425	0.273505	4.43959	9.01286e-06	0.0004517	2029.52	874.856
Sh3bgrl3	8386.92	-0.909843	0.167516	-5.43137	5.59231e-08	6.45068e-06	6205.56	11659
Sh3pxd2a	6494.48	-0.409259	0.104126	-3.93043	8.47954e-05	0.00293432	5740.98	7624.74
Sigmar1	1603.22	0.342393	0.117543	2.91291	0.00358081	0.0469628	1750.88	1381.73
Skint3	118.246	-10.6997	2.75047	-3.89013	0.000100191	0.00329823	0	295.614
Sla	16376.3	0.1747	0.0593866	2.94174	0.00326371	0.0444146	17159.3	15201.7
Slamf6	1642.01	0.621791	0.133393	4.66136	3.14129e-06	0.000184095	1909.21	1241.2
Slc10a7	1455.22	0.256454	0.0876479	2.92596	0.00343397	0.0457464	1556.37	1303.5
Slc16a10	1905.03	0.342445	0.116248	2.94583	0.00322094	0.044083	2080.66	1641.58
Slc16a6	4022.2	0.387611	0.116491	3.3274	0.000876616	0.0171017	4440.93	3394.11
Slc17a7	17.4111	-2.76608	0.680337	-4.06575	4.78785e-05	0.00186911	5.2554	35.6446
Slc1a3	9285.5	0.355997	0.094237	3.77768	0.000158297	0.0047437	10175.9	7949.95
Slc25a23	1348.96	-0.290218	0.0937677	-3.09507	0.00196764	0.0309164	1238.45	1514.73
Slc25a39	2089.31	-0.318186	0.102095	-3.11656	0.00182972	0.0294043	1901.79	2370.57
Slc25a47	6.41002	3.33952	1.09961	3.037	0.00238943	0.0353604	10.0607	0.934065
Slc29a3	32024.7	0.328565	0.0762614	4.3084	1.64438e-05	0.000743848	34864.9	27764.4
Slc30a7	2731.2	0.340791	0.0936806	3.6378	0.000274973	0.00723996	2982.02	2354.98
Slc33a1	2488.19	0.3685	0.11227	3.28225	0.00102981	0.0191888	2734.73	2118.37
Slc35f6	1786.06	0.385006	0.131007	2.93882	0.00329466	0.0446388	1970.6	1509.26
Slc36a1	3520.25	0.550825	0.128629	4.28229	1.8498e-05	0.000824693	4032.05	2752.55
Slc38a7	2081.81	0.327077	0.101758	3.21426	0.00130781	0.0229285	2265.55	1806.2
Slc39a10	4078.18	0.708091	0.128342	5.51723	3.44377e-08	4.67773e-06	4827.22	2954.62
Slc40a1	12628.3	-0.284465	0.093447	-3.04413	0.00233356	0.0349289	11616.4	14146.1
Slc43a2	6418.35	0.478814	0.0767745	6.23663	4.47088e-10	1.19102e-07	7235.25	5193
Slc45a4	1248.43	0.417933	0.140708	2.97021	0.00297593	0.0412711	1387.99	1039.1
Slc48a1	1817.88	-0.340018	0.113975	-2.98328	0.00285179	0.0398921	1643.4	2079.6
Slc4a4	195.932	-2.05857	0.294085	-6.99993	2.56085e-12	1.3785e-09	86.4472	360.16
Slc6a1	47.736	-1.64825	0.455394	-3.61939	0.000295304	0.00760983	25.6354	80.8867
Slc6a11	70.5519	-1.52778	0.474727	-3.21822	0.0012899	0.0226519	40.2326	116.031
Slco1a4	250.638	-0.707922	0.21748	-3.25512	0.00113345	0.0206851	199.847	326.823
Slco2b1	58984	0.300479	0.0972846	3.08866	0.00201059	0.0313877	63780.6	51789.2
Slfn10-ps	1296.4	1.51993	0.422466	3.59777	0.000320963	0.00809873	1753.14	611.293
Slfn8	10213.8	0.871554	0.274981	3.16951	0.00152699	0.0257511	12476.8	6819.35
Slfn9	2559.03	1.44035	0.488742	2.94706	0.0032081	0.0440702	3423.96	1261.63
Slx4ip	372.515	0.612243	0.163337	3.74834	0.000178006	0.00514342	432.141	283.075
Smad7	2800.04	0.292524	0.0876034	3.33918	0.000840248	0.0166152	3022.06	2467.01
Smg8	890.607	0.383459	0.116293	3.29736	0.000975993	0.0185912	982.248	753.146
Smim1	312.004	-0.57384	0.159255	-3.60329	0.000314219	0.00797009	260.975	388.548
Smim7	2571.08	-0.380249	0.126672	-3.00183	0.00268366	0.038476	2294.57	2985.86
Snapc3	419.556	0.407155	0.134364	3.03024	0.00244362	0.035947	465.128	351.198
Snapc5	846.134	-0.527566	0.122229	-4.31622	1.58721e-05	0.000727713	719.405	1036.23
Snhg11	82.9421	-1.66072	0.451816	-3.67567	0.00023723	0.00644467	44.4037	140.75
Snhg8	917.557	-0.60861	0.17068	-3.56579	0.000362765	0.00880205	758.26	1156.5
Snn	12679.4	-0.369233	0.0874538	-4.22204	2.42104e-05	0.00104414	11354.7	14666.5
Snph	924.344	0.442617	0.128407	3.447	0.000566859	0.0123891	1033.54	760.554
Snrpd2	1090.67	-0.323247	0.105344	-3.06848	0.00215154	0.0327783	991.183	1239.9
Snrpg	2012.72	-0.434461	0.112782	-3.85222	0.00011705	0.00371441	1764.55	2384.98
Soat1	7748.55	0.483793	0.104874	4.6131	3.96698e-06	0.000225219	8745.2	6253.58
Sod1	5150.62	-0.666106	0.113815	-5.85252	4.8419e-09	8.68792e-07	4171.04	6619.99
Soga3	15.7184	-1.97857	0.60243	-3.28431	0.00102233	0.0191475	7.26745	28.3948
Sowahc	14946.2	0.386788	0.095996	4.02921	5.59641e-05	0.00211082	16498.1	12618.4
Sox1	13.0477	-2.20269	0.748475	-2.9429	0.00325152	0.0443728	5.23743	24.7632
Sox11	25.5819	-2.07349	0.45839	-4.52343	6.08454e-06	0.000322747	11.2138	47.1341
Sox2	45.0757	-2.00434	0.47891	-4.18521	2.84904e-05	0.00119676	20.4922	81.9511
Sox9	87.1409	-1.67004	0.28186	-5.92505	3.12194e-09	6.13166e-07	46.5025	148.098
Sp3os	268.826	-0.686459	0.218158	-3.14661	0.00165176	0.0271877	216.141	347.854
Sparcl1	1590.02	-1.86445	0.189488	-9.8394	7.61653e-23	2.76747e-19	773.196	2815.26
Spata5	950.84	0.326595	0.111864	2.91957	0.0035052	0.0463132	1034.56	825.264
Spata6	594.047	-0.461833	0.143234	-3.22432	0.00126272	0.022337	516.505	710.36
Spock2	350.719	-1.29327	0.234713	-5.51	3.58826e-08	4.78456e-06	221.863	544.002
Sppl2a	26592	0.311398	0.0932084	3.34088	0.000835141	0.0165367	28830.9	23233.6
Spred2	1433.14	-0.355866	0.121254	-2.93487	0.00333682	0.0449883	1289.1	1649.18
Spry2	97.6859	-1.24405	0.310804	-4.00269	6.26252e-05	0.0022785	63.0723	149.606
Srcin1	50.5717	-1.38662	0.416787	-3.32692	0.000878112	0.0171079	30.6888	80.396
Srgap3	398.354	-0.43232	0.133411	-3.2405	0.0011932	0.0213138	349.308	471.922
Ssbp2	1563.14	0.319659	0.101522	3.14866	0.00164018	0.02714	1698.17	1360.59
Ssh2	38087.4	0.336599	0.0894646	3.76238	0.000168306	0.00496784	41545.4	32900.4
St18	42.4966	-2.79267	0.432214	-6.4613	1.03807e-10	3.44663e-08	12.4392	87.5826
St7l	1239.17	0.399172	0.122761	3.25161	0.00114752	0.0208528	1371.37	1040.88
St8sia6	3760.88	1.00763	0.144537	6.97141	3.13779e-12	1.62874e-09	4707.33	2341.2
Stab1	15177	-0.495164	0.161735	-3.06157	0.00220181	0.0334739	13041.4	18380.4
Stau2	1362.62	-0.436292	0.109779	-3.97429	7.05887e-05	0.00250228	1193.7	1615.99
Stmn1	2005	-0.7899	0.177144	-4.45908	8.23106e-06	0.000419755	1552.48	2683.78
Stt3a	11088.2	0.291719	0.0917759	3.1786	0.00147987	0.0251561	11964.1	9774.37
Stt3b	7500.92	0.245887	0.0816263	3.01235	0.00259236	0.0374154	8002.43	6748.65
Stxbp3a	3317.26	0.345476	0.0937261	3.68602	0.000227791	0.00622314	3625.89	2854.32
Stxbp4	625.631	0.740278	0.153021	4.83775	1.31318e-06	8.63606e-05	745.345	446.062
Sulf2	1518.75	0.452252	0.138721	3.26016	0.00111351	0.0204083	1701.76	1244.24
Sult1a1	4394.47	0.425725	0.118201	3.60169	0.000316154	0.00800521	4894.76	3644.03
Sumo3	5336.74	-0.26101	0.0737743	-3.53795	0.00040324	0.00952957	4944.5	5925.09
Sv2b	15.7298	-2.2002	0.694189	-3.16945	0.00152728	0.0257511	6.42645	29.6849
Syce2	235.457	-0.719263	0.215649	-3.33534	0.000851937	0.0167789	187.056	308.059
Synj2	1191.62	0.302252	0.104505	2.89223	0.00382522	0.0491562	1288.79	1045.86
Syt1	98.5256	-2.36572	0.389348	-6.07611	1.23136e-09	2.84072e-07	36.7585	191.176
Syt4	56.1034	-2.05845	0.516323	-3.98674	6.69869e-05	0.00240392	24.7375	103.152
Syt7	64.2467	-1.52532	0.339459	-4.49338	7.01024e-06	0.000362587	36.6004	105.716
Sytl2	34.1927	-1.60442	0.518675	-3.09329	0.00197947	0.0310688	18.9059	57.1229
Syvn1	1607.1	0.329747	0.103819	3.17617	0.00149235	0.0253386	1750.06	1392.66
Tagap	3907.04	0.263069	0.0818777	3.21295	0.00131378	0.0230054	4186	3488.61
Tagap1	1628.81	0.264357	0.0908373	2.91022	0.00361174	0.0471227	1745.6	1453.62
Taldo1	7428.23	-0.358221	0.116052	-3.08672	0.0020238	0.0315261	6675.89	8556.72
Tbc1d30	195.53	0.703943	0.179512	3.92141	8.80307e-05	0.00301044	231.12	142.144
Tbc1d8	2952.77	0.291054	0.0818239	3.55708	0.000374997	0.00897892	3185.56	2603.57
Tbl2	1185.21	0.399089	0.118079	3.37984	0.000725293	0.0147226	1311.87	995.216
Tbx19	35.7783	-1.10759	0.379691	-2.91707	0.00353332	0.0465578	24.4615	52.7534
Tbx21	40.0111	-2.05841	0.421721	-4.88098	1.05559e-06	7.15443e-05	17.6756	73.5143
Tcea1	7765.34	0.402038	0.0869645	4.62302	3.78199e-06	0.000216407	8602.15	6510.13
Tceal5	18.6207	-1.89926	0.553836	-3.42928	0.000605181	0.0130307	8.89723	33.2059
Tceanc2	320.638	-2.34445	0.67303	-3.48343	0.00049503	0.011103	121.899	618.747
Tcf24	190.81	-1.05465	0.25406	-4.1512	3.30741e-05	0.0013465	133.25	277.15
Tenm2	20.5734	-2.11487	0.590122	-3.58378	0.000338653	0.00837072	8.76269	38.2895
Tex12	24.0065	1.83379	0.612417	2.99434	0.00275037	0.038923	33.7183	9.43882
Tgfbr2	41001.4	0.275259	0.0829667	3.3177	0.000907613	0.0176118	44062.9	36409
Thbd	418.146	-0.795751	0.263164	-3.02378	0.00249639	0.0364648	323.039	560.806
Thra	422.112	-0.438196	0.15192	-2.88438	0.0039218	0.0499556	369.845	500.513
Thy1	567.132	4.5453	0.387373	11.7337	8.56671e-32	6.22543e-28	919.072	39.2222
Tial1	4828.06	0.273294	0.0935895	2.92013	0.00349882	0.0463132	5186.31	4290.7
Ticam2	4252.28	0.327217	0.0869778	3.76207	0.000168511	0.00496784	4627.69	3689.17
Tifa	5730.02	0.356769	0.0921112	3.87324	0.000107396	0.00346867	6280.39	4904.47
Timp4	20.6151	-2.70859	0.531971	-5.0916	3.55053e-07	2.98285e-05	6.43706	41.8823
Tlcd2	544.686	0.744821	0.204396	3.64402	0.000268416	0.00710594	649.257	387.829
Tlr1	3091.89	0.753966	0.129787	5.80926	6.27504e-09	1.09881e-06	3692.67	2190.7
Tlr13	20043.9	0.39427	0.0856847	4.60141	4.19645e-06	0.000235178	22163.7	16864.3
Tlr2	10080.5	0.491899	0.128492	3.82824	0.000129061	0.00399099	11397.4	8104.97
Tlr3	7277.23	0.357794	0.0721906	4.95624	7.187e-07	5.35671e-05	7978.42	6225.45
Tlr4	7101.09	0.437388	0.114562	3.81793	0.000134578	0.00413521	7930.66	5856.73
Tlr6	2513.86	0.510157	0.120333	4.23956	2.23961e-05	0.000971655	2853.99	2003.66
Tlr7	20388.9	0.60324	0.0906067	6.65779	2.77984e-11	1.15435e-08	23617.1	15546.6
Tlr9	4605.22	0.551125	0.106298	5.18473	2.16332e-07	2.01549e-05	5275.37	3600
Tm9sf2	18647.2	0.399121	0.0806446	4.94913	7.45455e-07	5.49972e-05	20642.8	15653.7
Tm9sf4	4141.02	0.307247	0.078478	3.91507	9.03792e-05	0.0030641	4485.16	3624.81
Tmed5	14384.2	0.412045	0.133777	3.08009	0.00206939	0.0320171	15971.3	12003.5
Tmem101	680.54	0.493521	0.13341	3.69929	0.000216207	0.00597406	769.916	546.477
Tmem104	3028.9	0.46711	0.0915982	5.09956	3.40448e-07	2.89361e-05	3405.37	2464.21
Tmem130	8.66322	-2.66874	0.872802	-3.05766	0.0022307	0.0338281	2.7745	17.4963
Tmem131	11499.5	0.269898	0.0789307	3.41944	0.000627509	0.0134071	12341.8	10236
Tmem134	1069.44	-0.432439	0.126806	-3.41025	0.000649039	0.013711	938.51	1265.84
Tmem159	941.792	-0.37436	0.103871	-3.60408	0.000313262	0.00795969	842.25	1091.11
Tmem168	5296.92	0.409457	0.0931503	4.39566	1.10435e-05	0.000533246	5877.62	4425.87
Tmem173	15917.2	0.262074	0.0783589	3.34453	0.000824211	0.0163426	17050.2	14217.6
Tmem181a	980.117	1.09251	0.160232	6.8183	9.21219e-12	4.463e-09	1244.16	584.053
Tmem181b-ps	2094.04	1.07248	0.134494	7.97421	1.5336e-15	1.59209e-12	2649.97	1260.13
Tmem181c-ps	902.182	-0.451168	0.14649	-3.07986	0.00207101	0.0320171	786.978	1074.99
Tmem206	5566.03	0.363497	0.123613	2.9406	0.0032758	0.0445373	6110.36	4749.52
Tmem237	575.845	0.379046	0.127992	2.96148	0.0030616	0.0422576	634.735	487.512
Tmem242	1249.27	-0.437798	0.0990961	-4.41792	9.96574e-06	0.0004911	1094	1482.17
Tmem41b	2291.51	0.384168	0.0930015	4.13077	3.61542e-05	0.00145156	2527.97	1936.83
Tmem68	3174.8	0.461746	0.0958213	4.81882	1.44409e-06	9.41182e-05	3565.39	2588.91
Tmem71	1553.55	-0.410817	0.135351	-3.03519	0.00240383	0.0354694	1372.85	1824.59
Tmem87a	4074.24	0.336711	0.0964742	3.49016	0.000482725	0.0109323	4444	3519.59
Tmem87b	2113.14	0.40228	0.119668	3.36163	0.000774851	0.0156195	2340.93	1771.46
Tmem8c	544.573	0.630598	0.172792	3.64947	0.000262786	0.00699757	634.475	409.721
Tmx1	4456.54	0.42086	0.114294	3.68225	0.000231187	0.00630408	4958.38	3703.78
Tmx3	8764.45	0.391238	0.100524	3.89199	9.94253e-05	0.00329168	9684.53	7384.33
Tnfrsf11a	6292.29	0.470778	0.0936062	5.02934	4.92162e-07	3.84574e-05	7080.71	5109.67
Tnfsf13b	4426.33	0.374292	0.0961675	3.89208	9.93894e-05	0.00329168	4871.62	3758.38
Tnfsf18	40.478	1.27454	0.355576	3.58443	0.000337817	0.00837072	52.9565	21.7603
Tnik	77.6159	-1.84829	0.313452	-5.89659	3.71095e-09	7.01448e-07	38.0782	136.923
Tom1l1	2800.4	0.996621	0.297057	3.35499	0.00079368	0.0159328	3498.38	1753.42
Topbp1	2801.96	-0.339546	0.0936534	-3.62556	0.000288333	0.00746007	2533.16	3205.15
Tor1aip1	16661.4	0.204707	0.0666411	3.07178	0.00212788	0.0325543	17592.1	15265.2
Tor3a	4467.93	0.286311	0.0980805	2.91914	0.00350995	0.0463339	4814.42	3948.18
Tor4a	3082.22	0.319315	0.11	2.90287	0.00369761	0.0480689	3348.37	2683
Tpm4	6361.78	-0.310701	0.103952	-2.98888	0.0028	0.0394707	5803.78	7198.79
Tpt1	143090	-0.4782	0.0887075	-5.39075	7.0166e-08	7.84456e-06	123651	172247
Trak2	2843.15	-0.411976	0.133575	-3.08423	0.00204079	0.0316889	2510.88	3341.55
Tram1	21025	0.310206	0.0985304	3.14833	0.00164208	0.02714	22788.4	18379.9
Trank1	17.8475	-1.73986	0.533519	-3.26111	0.00110979	0.0203657	9.25368	30.7382
Tril	33.0671	-1.87398	0.624978	-2.99847	0.0027134	0.0386633	15.9829	58.6936
Trim14	2142.77	0.459153	0.0915478	5.01544	5.29109e-07	4.06882e-05	2405.35	1748.9
Trim21	1032.19	0.38052	0.0949587	4.00721	6.14392e-05	0.00224926	1137.88	873.652
Trim44	10630.8	-0.292915	0.0917192	-3.1936	0.00140509	0.0241962	9752.38	11948.4
Trim65	959.757	0.441669	0.130358	3.38813	0.000703714	0.01444	1072.74	790.288
Trim9	42.7662	-1.86505	0.46632	-3.99951	6.34732e-05	0.00229506	20.7908	75.7292
Trmt1l	2319.69	0.307164	0.0974266	3.15277	0.00161728	0.0269173	2512.27	2030.83
Trp53i11	666.844	-0.473554	0.142278	-3.32836	0.000873576	0.0170653	577.4	801.009
Trp53inp2	1853.43	-0.383852	0.115991	-3.30933	0.000935195	0.0180028	1651.68	2156.07
Trpm6	29.8131	4.03445	1.25099	3.22502	0.00125965	0.0223265	47.7374	2.92654
Tspan14	11312.4	0.229829	0.0745357	3.08347	0.00204599	0.0317357	12020.6	10250
Tspan18	3230.13	0.501339	0.126738	3.95573	7.63024e-05	0.00267869	3659.93	2585.44
Tspo	1014.01	-0.47051	0.146208	-3.21809	0.00129047	0.0226519	878.641	1217.07
Ttc30a2	126.52	0.686478	0.208869	3.28664	0.00101392	0.0190638	149.024	92.7641
Ttc7	4878.4	-0.313957	0.0884421	-3.54986	0.000385442	0.00918364	4446.3	5526.55
Ttll7	88.1223	-0.984336	0.318356	-3.09194	0.00198854	0.0311774	63.4477	125.134
Ttyh2	446.86	0.689975	0.222141	3.10602	0.00189625	0.0302527	526.862	326.857
Tubb2a	762.034	1.32656	0.221415	5.99129	2.08189e-09	4.38524e-07	1003.4	399.983
Tubb2a-ps2	14.5861	3.18182	0.93498	3.40309	0.000666276	0.0139534	22.5972	2.56958
Tubb2b	817.012	2.35237	0.407026	5.7794	7.49675e-09	1.26695e-06	1204.43	235.888
Tubb4a	74.2457	-0.981709	0.29196	-3.36248	0.00077245	0.0155928	53.4244	105.478
Txn1	2588.11	-0.466316	0.155594	-2.99701	0.0027264	0.0387307	2245.5	3102.04
Uba52	18268.6	-0.434623	0.0892769	-4.86826	1.12585e-06	7.54063e-05	16016.2	21647.1
Uba7	2272	0.48502	0.135292	3.58499	0.000337091	0.00837072	2564.88	1832.68
Ubb	22677.5	-0.303232	0.0935624	-3.24096	0.00119129	0.0213138	20737.3	25587.8
Ube4a	5292.76	0.227341	0.0772657	2.94232	0.00325759	0.0443728	5620.32	4801.41
Unc13b	324.869	0.813918	0.218836	3.71931	0.000199771	0.00566382	392.522	223.388
Uqcc2	734.168	-0.373903	0.106668	-3.5053	0.000456088	0.010472	656.356	850.886
Uqcr11	878.068	-0.328494	0.113357	-2.89786	0.00375716	0.048453	796.453	1000.49
Uqcrh	5991.81	-0.348275	0.108625	-3.20623	0.00134488	0.0234089	5401.99	6876.53
Use1	1814.55	-0.594537	0.129248	-4.59999	4.22519e-06	0.000235283	1507.28	2275.46
Usp33	3592.12	0.231566	0.0788508	2.93676	0.00331662	0.0448328	3818.52	3252.52
Uspl1	1318.91	0.30226	0.0912906	3.31096	0.000929763	0.017922	1426.66	1157.3
Ust	829.832	0.423355	0.108918	3.88693	0.00010152	0.00332317	924.04	688.52
Vash1	3729.77	-0.338993	0.0874479	-3.87651	0.000105965	0.0034377	3372.25	4266.05
Vcam1	3671.37	1.67266	0.17188	9.7316	2.21091e-22	6.42668e-19	5060.88	1587.11
Vipr1	843.93	-0.599967	0.134346	-4.46583	7.97599e-06	0.00040818	699.46	1060.64
Vsnl1	43.4586	-1.43743	0.331338	-4.33826	1.43613e-05	0.000662625	25.7288	70.0532
Vtn	94.2901	-1.44856	0.338141	-4.2839	1.83648e-05	0.000821273	55.65	152.25
Wdfy1	6984.2	0.212343	0.0646922	3.28236	0.00102944	0.0191888	7388.51	6377.73
Wdr25	205.937	-0.514107	0.170948	-3.00739	0.00263501	0.0379556	175.879	251.023
Wdr83os	1371.93	-0.523165	0.145561	-3.59414	0.000325465	0.00819624	1168.03	1677.77
Whrn	1720.73	-1.1547	0.354283	-3.25927	0.00111701	0.0204466	1154.29	2570.39
Wls	7660.38	0.282471	0.0821357	3.43908	0.000583698	0.0126592	8246.91	6780.59
Xylb	518.216	0.620513	0.147344	4.21132	2.53885e-05	0.00107894	602.404	391.934
Yipf5	3295.23	0.242912	0.0773537	3.14028	0.00168789	0.0276258	3512.71	2969.01
Ythdc2	983.854	0.361868	0.123499	2.93013	0.00338817	0.0453858	1079.64	840.171
Zbtb2	1348.3	0.295234	0.0970361	3.04252	0.00234606	0.0350115	1456.24	1186.38
Zcchc24	4759.53	-0.314413	0.104941	-2.99608	0.00273476	0.0387405	4337.04	5393.27
Zcchc7	1163.97	0.417535	0.118697	3.51765	0.000435394	0.0101248	1294.06	968.839
Zdhhc21	4397.68	0.591637	0.0949692	6.22978	4.67098e-10	1.19102e-07	5080.89	3372.88
Zdhhc5	5436.16	0.2314	0.0767234	3.01603	0.0025611	0.0370378	5778.58	4922.54
Zeb1	4987.57	-0.868482	0.0982391	-8.84049	9.52976e-19	1.97865e-15	3749.07	6845.31
Zeb2	20775.7	0.302718	0.0934207	3.24038	0.00119371	0.0213138	22477.2	18223.4
Zeb2os	2557.56	-0.350811	0.114091	-3.07485	0.00210612	0.0323234	2303.97	2937.94
Zfat	337.884	0.493505	0.130718	3.77533	0.000159795	0.00477872	382.249	271.336
Zfp202	425.681	0.612199	0.17702	3.45836	0.000543466	0.0119373	494.187	322.923
Zfp36l1	20490.5	0.414662	0.117178	3.53875	0.000402025	0.00951634	22765.1	17078.6
Zfp652	4817.4	-0.349917	0.0943833	-3.7074	0.000209398	0.00586396	4340.57	5532.66
Zfp677	512.085	0.434996	0.144106	3.01857	0.00253967	0.0368747	571.899	422.365
Zfp69	1280.38	1.74925	0.516431	3.3872	0.000706099	0.01444	1780.82	529.733
Zfpm1	1455.96	-0.430876	0.118616	-3.63251	0.000280677	0.00731067	1278.34	1722.38
Zfx	3716.33	0.296718	0.102845	2.88509	0.00391298	0.0498871	4014.87	3268.51
Zkscan3	1580.99	0.412701	0.111225	3.7105	0.000206848	0.00582622	1755.51	1319.2
Zmat2	5044.45	-0.277861	0.0894741	-3.10549	0.00189965	0.0302736	4649.34	5637.1
Zmat3	900.583	0.411012	0.140612	2.92302	0.0034665	0.0460418	999.701	751.906
Zswim5	452.365	0.528407	0.173971	3.03732	0.0023869	0.0353604	515.528	357.62
Zswim6	3514.39	0.419578	0.0958548	4.37722	1.20203e-05	0.000567215	3909.06	2922.37

## Sheet: SupplementalTable2-7moDMR
Supplemental Table 2. Differentially methylated regions in 7 month old Thy1-α-synuclein mice.
chr	start	end	strand	pvalue	qvalue	meth.diff	target.row	dist.to.feature	feature.name	feature.strand	GeneSymbol
chr1	3009001	3010000	*	5.17e-48	6.12e-45	77.6786	1	205633	uc007aet.1	-	Xkr4
chr1	3015001	3016000	*	8.86e-41	6.97e-38	40.4596	2	199633	uc007aet.1	-	Xkr4
chr1	3018001	3019000	*	2.91e-07	7.41e-06	27.6529	3	196633	uc007aet.1	-	Xkr4
chr1	3019001	3020000	*	6.79e-42	5.74e-39	55.6961	4	195633	uc007aet.1	-	Xkr4
chr1	3029001	3030000	*	2.52e-22	5.33e-20	37.6761	5	185633	uc007aet.1	-	Xkr4
chr1	3035001	3036000	*	9.1e-16	9.62e-14	25.9833	6	179633	uc007aet.1	-	Xkr4
chr1	3036001	3037000	*	4.63e-35	2.59e-32	49.2093	7	178633	uc007aet.1	-	Xkr4
chr1	3044001	3045000	*	2.11e-11	1.22e-09	26.3851	8	170633	uc007aet.1	-	Xkr4
chr1	3048001	3049000	*	1.86e-10	9.2e-09	25.2925	9	166633	uc007aet.1	-	Xkr4
chr1	3066001	3067000	*	3.23e-15	3.19e-13	28.1354	10	148633	uc007aet.1	-	Xkr4
chr1	3075001	3076000	*	2.64e-13	2.02e-11	25.6091	11	139633	uc007aet.1	-	Xkr4
chr1	3103001	3104000	*	3.85e-18	5.36e-16	25.9053	12	111633	uc007aet.1	-	Xkr4
chr1	3106001	3107000	*	6.39e-23	1.43e-20	33.8562	13	108633	uc007aet.1	-	Xkr4
chr1	3120001	3121000	*	2.06e-27	6.73e-25	34.7189	14	94633	uc007aet.1	-	Xkr4
chr1	3122001	3123000	*	2.21e-12	1.48e-10	40.3763	15	92633	uc007aet.1	-	Xkr4
chr1	3129001	3130000	*	1.29e-35	7.45e-33	56.7742	16	85633	uc007aet.1	-	Xkr4
chr1	3131001	3132000	*	4.01e-29	1.49e-26	32.6711	17	83633	uc007aet.1	-	Xkr4
chr1	3142001	3143000	*	6e-52	8.75e-49	73.913	18	72633	uc007aet.1	-	Xkr4
chr1	3229001	3230000	*	1.45e-41	1.19e-38	36.4883	19	-13370	uc007aet.1	-	Xkr4
chr1	3234001	3235000	*	3.63e-69	1.14e-65	51.0225	20	-18370	uc007aet.1	-	Xkr4
chr1	3235001	3236000	*	9.59e-58	1.83e-54	49.8544	21	-19370	uc007aet.1	-	Xkr4
chr1	3245001	3246000	*	6.69e-37	4.17e-34	34.7681	22	-29370	uc007aet.1	-	Xkr4
chr1	3248001	3249000	*	2.01e-11	1.16e-09	32.6001	23	-32370	uc007aet.1	-	Xkr4
chr1	3249001	3250000	*	1.61e-46	1.76e-43	39.0178	24	-33370	uc007aet.1	-	Xkr4
chr1	3268001	3269000	*	8.9e-07	1.99e-05	-25.5476	25	-52370	uc007aet.1	-	Xkr4
chr1	3286001	3287000	*	2.85e-15	2.84e-13	47.2603	26	-70370	uc007aet.1	-	Xkr4
chr1	3298001	3299000	*	2.29e-58	4.52e-55	72.7969	27	-82370	uc007aet.1	-	Xkr4
chr1	3309001	3310000	*	5.68e-61	1.25e-57	62.7843	28	-93370	uc007aet.1	-	Xkr4
chr1	3311001	3312000	*	2.13e-54	3.5e-51	29.7825	29	-95370	uc007aet.1	-	Xkr4
chr1	3326001	3327000	*	3.72e-32	1.73e-29	55.0898	30	-110370	uc007aet.1	-	Xkr4
chr1	3350001	3351000	*	3.06e-33	1.53e-30	37.7043	31	-134370	uc007aet.1	-	Xkr4
chr1	3388001	3389000	*	8.41e-11	4.41e-09	28.7455	32	-172370	uc007aet.1	-	Xkr4
chr1	3389001	3390000	*	3.85e-20	6.57e-18	26.5387	33	-173370	uc007aet.1	-	Xkr4
chr1	3409001	3410000	*	1.99e-22	4.25e-20	38.0014	34	-193370	uc007aet.1	-	Xkr4
chr1	3410001	3411000	*	1.11e-17	1.47e-15	27.0943	35	-194370	uc007aet.1	-	Xkr4
chr1	3426001	3427000	*	4.47e-36	2.67e-33	44.2065	36	-210370	uc007aet.1	-	Xkr4
chr1	3465001	3466000	*	1.33e-19	2.16e-17	26.4365	37	192905	uc007aev.1	-	NA
chr1	3482001	3483000	*	1.23e-11	7.36e-10	25.3475	38	175905	uc007aev.1	-	NA
chr1	3495001	3496000	*	3.03e-43	2.76e-40	43.2864	39	162905	uc007aev.1	-	NA
chr1	3498001	3499000	*	2.55e-49	3.24e-46	30.2298	40	159905	uc007aev.1	-	NA
chr1	3504001	3505000	*	4.24e-37	2.67e-34	32.377	41	153905	uc007aev.1	-	NA
chr1	3505001	3506000	*	8.54e-82	4.2e-78	61.7779	42	152905	uc007aev.1	-	NA
chr1	3508001	3509000	*	5.52e-59	1.14e-55	53.8581	43	149905	uc007aev.1	-	NA
chr1	3509001	3510000	*	1.3e-14	1.19e-12	26.4785	44	148905	uc007aev.1	-	NA
chr1	3522001	3523000	*	3.24e-21	6.14e-19	35.9513	45	135905	uc007aev.1	-	NA
chr1	3523001	3524000	*	1.81e-42	1.58e-39	34.4194	46	134905	uc007aev.1	-	NA
chr1	3543001	3544000	*	6.57e-11	3.52e-09	38.1356	47	114905	uc007aev.1	-	NA
chr1	3570001	3571000	*	1.55e-39	1.13e-36	41.5916	48	87905	uc007aev.1	-	NA
chr1	3591001	3592000	*	3.35e-50	4.45e-47	78.6842	49	66905	uc007aev.1	-	NA
chr1	3596001	3597000	*	6.73e-14	5.6e-12	25.3096	50	61905	uc007aev.1	-	NA
chr1	3597001	3598000	*	8.93e-26	2.55e-23	46.703	51	60905	uc007aev.1	-	NA
chr1	3599001	3600000	*	3.68e-40	2.79e-37	32.7946	52	58905	uc007aev.1	-	NA
chr1	3611001	3612000	*	1.67e-42	1.46e-39	54.9162	53	46905	uc007aev.1	-	NA
chr1	3626001	3627000	*	1.06e-11	6.42e-10	41.337	54	31905	uc007aev.1	-	NA
chr1	3628001	3629000	*	2.22e-79	1e-75	42.9802	55	29905	uc007aev.1	-	NA
chr1	3642001	3643000	*	8.07e-34	4.2e-31	27.5834	56	15905	uc007aev.1	-	NA
chr1	3675001	3676000	*	8.94e-10	3.92e-08	-31.8772	57	-3504	uc007aeu.1	-	Xkr4
chr1	3680001	3681000	*	6.22e-86	3.52e-82	75	58	-8504	uc007aeu.1	-	Xkr4
chr1	3682001	3683000	*	1.99e-38	1.36e-35	83.7838	59	-10504	uc007aeu.1	-	Xkr4
chr1	3699001	3700000	*	4.01e-19	6.19e-17	33.0758	60	-27504	uc007aeu.1	-	Xkr4
chr1	3716001	3717000	*	1.58e-05	0.000238582	30.6575	61	-44504	uc007aeu.1	-	Xkr4
chr1	3740001	3741000	*	4.24e-37	2.67e-34	32.9278	62	-68504	uc007aeu.1	-	Xkr4
chr1	3741001	3742000	*	3.85e-11	2.14e-09	28.1818	63	-69504	uc007aeu.1	-	Xkr4
chr1	3791001	3792000	*	4.05e-10	1.9e-08	26.5494	64	-119504	uc007aeu.1	-	Xkr4
chr1	3826001	3827000	*	3.43e-22	7.15e-20	26.0964	65	-154504	uc007aeu.1	-	Xkr4
chr1	3830001	3831000	*	1.67e-38	1.15e-35	35.7784	66	-158504	uc007aeu.1	-	Xkr4
chr1	3831001	3832000	*	1.56e-33	7.93e-31	31.5315	67	-159504	uc007aeu.1	-	Xkr4
chr1	3838001	3839000	*	7.96e-35	4.39e-32	36.4973	68	-166504	uc007aeu.1	-	Xkr4
chr1	3841001	3842000	*	1.06e-15	1.11e-13	33.8044	69	-169504	uc007aeu.1	-	Xkr4
chr1	3848001	3849000	*	3.13e-71	1.09e-67	78.3804	70	-176504	uc007aeu.1	-	Xkr4
chr1	3849001	3850000	*	2.47e-68	7.51e-65	61.4811	71	-177504	uc007aeu.1	-	Xkr4
chr1	3855001	3856000	*	2.68e-26	8e-24	53.8702	72	-183504	uc007aeu.1	-	Xkr4
chr1	3865001	3866000	*	3.44e-49	4.35e-46	50	73	-193504	uc007aeu.1	-	Xkr4
chr1	3868001	3869000	*	5.03e-08	1.54e-06	25.7156	74	-196504	uc007aeu.1	-	Xkr4
chr1	3870001	3871000	*	4.26e-12	2.74e-10	38.1174	75	-198504	uc007aeu.1	-	Xkr4
chr1	3871001	3872000	*	9.66e-13	6.83e-11	31.7712	76	-199504	uc007aeu.1	-	Xkr4
chr1	3872001	3873000	*	1.47e-19	2.38e-17	40.7216	77	-200504	uc007aeu.1	-	Xkr4
chr1	3880001	3881000	*	3.74e-39	2.67e-36	36.2281	78	-208504	uc007aeu.1	-	Xkr4
chr1	3881001	3882000	*	6.89e-28	2.33e-25	29.8406	79	-209504	uc007aeu.1	-	Xkr4
chr1	3883001	3884000	*	1.99e-12	1.34e-10	25.4974	80	-211504	uc007aeu.1	-	Xkr4
chr1	3886001	3887000	*	1.92e-19	3.07e-17	32.0311	81	-214504	uc007aeu.1	-	Xkr4
chr1	3901001	3902000	*	2.48e-18	3.52e-16	36.4238	82	-229504	uc007aeu.1	-	Xkr4
chr1	3904001	3905000	*	1.76e-19	2.82e-17	39.0166	83	-232504	uc007aeu.1	-	Xkr4
chr1	3906001	3907000	*	2.82e-31	1.23e-28	29.0153	84	-234504	uc007aeu.1	-	Xkr4
chr1	3909001	3910000	*	1.32e-47	1.53e-44	53.3303	85	-237504	uc007aeu.1	-	Xkr4
chr1	3911001	3912000	*	1.02e-28	3.71e-26	31.0949	86	-239504	uc007aeu.1	-	Xkr4
chr1	3943001	3944000	*	1.57e-26	4.78e-24	27.8679	87	-271504	uc007aeu.1	-	Xkr4
chr1	3961001	3962000	*	5.92e-17	7.2e-15	38.303	88	-289504	uc007aeu.1	-	Xkr4
chr1	3996001	3997000	*	6.81e-83	3.49e-79	45.9217	89	-324504	uc007aeu.1	-	Xkr4
chr1	3998001	3999000	*	6.29e-63	1.51e-59	69.3075	90	-326504	uc007aeu.1	-	Xkr4
chr1	4001001	4002000	*	2.57e-06	5.03e-05	32.0996	91	-329504	uc007aeu.1	-	Xkr4
chr1	4005001	4006000	*	3.97e-30	1.6e-27	34.3624	92	-333504	uc007aeu.1	-	Xkr4
chr1	4076001	4077000	*	8.81e-26	2.52e-23	44.7518	93	283315	uc007aex.2	-	Rp1
chr1	4077001	4078000	*	6.14e-25	1.64e-22	29.9837	94	282315	uc007aex.2	-	Rp1
chr1	4091001	4092000	*	4.47e-13	3.32e-11	27.9945	95	268315	uc007aex.2	-	Rp1
chr1	4104001	4105000	*	4.65e-12	2.97e-10	29.7072	96	255315	uc007aex.2	-	Rp1
chr1	4106001	4107000	*	1.76e-17	2.27e-15	36.8669	97	253315	uc007aex.2	-	Rp1
chr1	4109001	4110000	*	4.83e-37	3.03e-34	34.1149	98	250315	uc007aex.2	-	Rp1
chr1	4121001	4122000	*	4.54e-19	6.95e-17	35.359	99	238315	uc007aex.2	-	Rp1
chr1	4136001	4137000	*	4.12e-35	2.31e-32	42.6877	100	223315	uc007aex.2	-	Rp1
chr1	4140001	4141000	*	3.55e-33	1.77e-30	38.2977	101	219315	uc007aex.2	-	Rp1
chr1	4146001	4147000	*	5.4e-23	1.22e-20	37.9197	102	213315	uc007aex.2	-	Rp1
chr1	4150001	4151000	*	5.6e-52	8.17e-49	47.9283	103	209315	uc007aex.2	-	Rp1
chr1	4152001	4153000	*	1.46e-28	5.21e-26	37.5544	104	207315	uc007aex.2	-	Rp1
chr1	4157001	4158000	*	7.92e-46	8.32e-43	56.9502	105	202315	uc007aex.2	-	Rp1
chr1	4161001	4162000	*	3.22e-48	3.86e-45	50.1794	106	198315	uc007aex.2	-	Rp1
chr1	4163001	4164000	*	2.46e-31	1.08e-28	48.8876	107	196315	uc007aex.2	-	Rp1
chr1	4164001	4165000	*	1.2e-51	1.73e-48	79.5125	108	195315	uc007aex.2	-	Rp1
chr1	4166001	4167000	*	5.51e-15	5.28e-13	34.475	109	193315	uc007aex.2	-	Rp1
chr1	4171001	4172000	*	4.02e-20	6.86e-18	41.618	110	188315	uc007aex.2	-	Rp1
chr1	4172001	4173000	*	3.29e-08	1.05e-06	29.6157	111	187315	uc007aex.2	-	Rp1
chr1	4173001	4174000	*	2.7e-37	1.72e-34	38.5858	112	186315	uc007aex.2	-	Rp1
chr1	4178001	4179000	*	1.45e-64	3.76e-61	61.4125	113	181315	uc007aex.2	-	Rp1
chr1	4182001	4183000	*	1.29e-10	6.56e-09	28.6701	114	177315	uc007aex.2	-	Rp1
chr1	4194001	4195000	*	2.65e-62	6.16e-59	82.1429	115	165315	uc007aex.2	-	Rp1
chr1	4212001	4213000	*	2.5e-41	2.02e-38	54.8909	116	147315	uc007aex.2	-	Rp1
chr1	4219001	4220000	*	2.68e-25	7.37e-23	37.8275	117	140315	uc007aex.2	-	Rp1
chr1	4265001	4266000	*	3.42e-33	1.7e-30	36.9981	118	94315	uc007aex.2	-	Rp1
chr1	4298001	4299000	*	2.07e-25	5.74e-23	41.9908	119	61315	uc007aex.2	-	Rp1
chr1	4303001	4304000	*	5.25e-10	2.41e-08	25.1877	120	56315	uc007aex.2	-	Rp1
chr1	4317001	4318000	*	4.11e-35	2.3e-32	38.3301	121	42315	uc007aex.2	-	Rp1
chr1	4321001	4322000	*	7.14e-15	6.76e-13	25.9198	122	38315	uc007aex.2	-	Rp1
chr1	4326001	4327000	*	8.86e-22	1.77e-19	31.5355	123	33315	uc007aex.2	-	Rp1
chr1	4331001	4332000	*	3.81e-36	2.28e-33	29.3845	124	28315	uc007aex.2	-	Rp1
chr1	4332001	4333000	*	5.55e-34	2.92e-31	30.873	125	27315	uc007aex.2	-	Rp1
chr1	4333001	4334000	*	2.75e-51	3.89e-48	32.5711	126	26315	uc007aex.2	-	Rp1
chr1	4335001	4336000	*	1.47e-66	4.13e-63	54.1752	127	24315	uc007aex.2	-	Rp1
chr1	4339001	4340000	*	2.74e-16	3.09e-14	34.1511	128	20315	uc007aex.2	-	Rp1
chr1	4341001	4342000	*	5.97e-10	2.71e-08	38.0892	129	18315	uc007aex.2	-	Rp1
chr1	4342001	4343000	*	2.91e-62	6.75e-59	57.9186	130	17315	uc007aex.2	-	Rp1
chr1	4353001	4354000	*	1.56e-27	5.14e-25	35.6257	131	6315	uc007aex.2	-	Rp1
chr1	4369001	4370000	*	1.54e-17	2.01e-15	28.4016	132	-8688	uc007aex.2	-	Rp1
chr1	4370001	4371000	*	2.35e-48	2.84e-45	81.761	133	-9688	uc007aex.2	-	Rp1
chr1	4380001	4381000	*	2.62e-18	3.72e-16	32.4093	134	-19688	uc007aex.2	-	Rp1
chr1	4384001	4385000	*	1.82e-25	5.08e-23	31.4646	135	-23688	uc007aex.2	-	Rp1
chr1	4390001	4391000	*	1.88e-56	3.39e-53	47.3572	136	18242	uc007aew.1	-	NA
chr1	4420001	4421000	*	8.66e-45	8.62e-42	26.5471	137	-10761	uc007aew.1	-	NA
chr1	4424001	4425000	*	8.44e-52	1.22e-48	29.9863	138	-14761	uc007aew.1	-	NA
chr1	4426001	4427000	*	2.12e-21	4.11e-19	33.251	139	-16761	uc007aew.1	-	NA
chr1	4428001	4429000	*	5.94e-25	1.59e-22	31.6838	140	-18761	uc007aew.1	-	NA
chr1	4437001	4438000	*	3.29e-28	1.14e-25	32.6503	141	-27761	uc007aew.1	-	NA
chr1	4454001	4455000	*	3.38e-21	6.4e-19	29.2935	142	38736	uc007aey.1	-	Sox17
chr1	4465001	4466000	*	4.95e-32	2.28e-29	25.0949	143	27736	uc007aey.1	-	Sox17
chr1	4467001	4468000	*	1.18e-68	3.63e-65	57.3392	144	25736	uc007aey.1	-	Sox17
chr1	4473001	4474000	*	5.02e-39	3.55e-36	33.4722	145	19736	uc007aey.1	-	Sox17
chr1	4504001	4505000	*	3.73e-160	1.23e-155	67.3342	146	-6648	uc007afb.2	-	NA
chr1	4545001	4546000	*	7.51e-43	6.69e-40	35.9188	147	-47648	uc007afb.2	-	NA
chr1	4590001	4591000	*	6.79e-43	6.07e-40	30.4077	148	-92648	uc007afb.2	-	NA
chr1	4597001	4598000	*	4.73e-39	3.35e-36	50.6499	149	-99648	uc007afb.2	-	NA
chr1	4600001	4601000	*	6.75e-94	5.03e-90	60.0144	150	-102648	uc007afb.2	-	NA
chr1	4601001	4602000	*	1.19e-34	6.51e-32	45.4699	151	-103648	uc007afb.2	-	NA
chr1	4603001	4604000	*	4.11e-72	1.49e-68	40.297	152	-105648	uc007afb.2	-	NA
chr1	4657001	4658000	*	2.58e-16	2.91e-14	26.8542	153	127727	uc007afd.3	-	Mrpl15
chr1	4660001	4661000	*	3.34e-51	4.69e-48	27.0128	154	124727	uc007afd.3	-	Mrpl15
chr1	4661001	4662000	*	4.04e-27	1.29e-24	32.1602	155	123727	uc007afd.3	-	Mrpl15
chr1	4676001	4677000	*	2.19e-21	4.24e-19	40.5441	156	108727	uc007afd.3	-	Mrpl15
chr1	4686001	4687000	*	2.73e-19	4.29e-17	43.3481	157	98727	uc007afd.3	-	Mrpl15
chr1	4726001	4727000	*	2.06e-32	9.77e-30	86.6242	158	58727	uc007afd.3	-	Mrpl15
chr1	4741001	4742000	*	1.17e-20	2.11e-18	26.9787	159	43727	uc007afd.3	-	Mrpl15
chr1	4743001	4744000	*	5.04e-28	1.72e-25	44.0035	160	41727	uc007afd.3	-	Mrpl15
chr1	4750001	4751000	*	3.42e-37	2.17e-34	45.1339	161	34727	uc007afd.3	-	Mrpl15
chr1	4757001	4758000	*	4.96e-12	3.16e-10	29.594	162	27727	uc007afd.3	-	Mrpl15
chr1	4769001	4770000	*	5.2e-19	7.91e-17	45.1875	163	15727	uc007afd.3	-	Mrpl15
chr1	4778001	4779000	*	1.63e-32	7.77e-30	27.6572	164	6727	uc007afd.3	-	Mrpl15
chr1	4779001	4780000	*	4.44e-67	1.27e-63	56.6524	165	5727	uc007afd.3	-	Mrpl15
chr1	4804001	4805000	*	8.23e-61	1.8e-57	53.4246	166	-2893	uc007afg.1	+	Lypla1
chr1	4806001	4807000	*	7.01e-32	3.19e-29	25.5566	167	-893	uc007afg.1	+	Lypla1
chr1	4821001	4822000	*	2.14e-27	6.95e-25	28.557	168	13110	uc007afh.1	+	Lypla1
chr1	4871001	4872000	*	1.07e-18	1.58e-16	37.3185	169	-12322	uc057aty.1	+	NA
chr1	4874001	4875000	*	1.65e-27	5.42e-25	29.3805	170	-9322	uc057aty.1	+	NA
chr1	4989001	4990000	*	4.13e-85	2.28e-81	53.465	171	28735	uc056ycb.1	-	Rgs20
chr1	4991001	4992000	*	7.15e-42	6.03e-39	34.2689	172	26735	uc056ycb.1	-	Rgs20
chr1	4992001	4993000	*	5.6e-24	1.38e-21	46.0986	173	25735	uc056ycb.1	-	Rgs20
chr1	5004001	5005000	*	8.77e-53	1.33e-49	54.9746	174	13735	uc056ycb.1	-	Rgs20
chr1	5005001	5006000	*	1.38e-21	2.71e-19	39.3025	175	12735	uc056ycb.1	-	Rgs20
chr1	5006001	5007000	*	2.34e-32	1.1e-29	61.3255	176	11735	uc056ycb.1	-	Rgs20
chr1	5034001	5035000	*	9.55e-21	1.74e-18	55.2165	177	-14463	uc007afk.3	-	Rgs20
chr1	5037001	5038000	*	6.54e-05	0.00077883	-25.8193	178	-17463	uc007afk.3	-	Rgs20
chr1	5060001	5061000	*	5.01e-18	6.9e-16	26.404	179	9286	uc007afl.2	-	Rgs20
chr1	5073001	5074000	*	2.21e-73	8.37e-70	50.599	180	-2717	uc007afl.2	-	Rgs20
chr1	5075001	5076000	*	1.43e-30	5.93e-28	55.8308	181	-4717	uc007afl.2	-	Rgs20
chr1	5107001	5108000	*	4.07e-29	1.52e-26	27.8186	182	23917	uc057atz.1	+	Atp6v1h
chr1	5111001	5112000	*	1.95e-69	6.2e-66	28.4681	183	27917	uc057atz.1	+	Atp6v1h
chr1	5127001	5128000	*	4.58e-22	9.4e-20	25.4596	184	43917	uc057atz.1	+	Atp6v1h
chr1	5239001	5240000	*	4.8e-18	6.61e-16	39.6805	185	155917	uc057atz.1	+	Atp6v1h
chr1	5249001	5250000	*	1.55e-20	2.76e-18	28.1086	186	165917	uc057atz.1	+	Atp6v1h
chr1	5279001	5280000	*	1.15e-31	5.15e-29	26.3402	187	195917	uc057atz.1	+	Atp6v1h
chr1	5315001	5316000	*	2.66e-13	2.04e-11	28.962	188	231917	uc057atz.1	+	Atp6v1h
chr1	5318001	5319000	*	1.66e-15	1.7e-13	27.4682	189	234917	uc057atz.1	+	Atp6v1h
chr1	5330001	5331000	*	1.93e-45	1.98e-42	32.2839	190	246917	uc057atz.1	+	Atp6v1h
chr1	5337001	5338000	*	6.1e-32	2.79e-29	35.5066	191	-250493	uc007afo.2	+	Oprk1
chr1	5556001	5557000	*	7.65e-18	1.03e-15	27.1279	192	-31493	uc007afo.2	+	Oprk1
chr1	5566001	5567000	*	9.24e-23	2.03e-20	25.9145	193	-21493	uc007afo.2	+	Oprk1
chr1	5578001	5579000	*	7.92e-16	8.43e-14	27.2573	194	-9493	uc007afo.2	+	Oprk1
chr1	5586001	5587000	*	6.83e-22	1.38e-19	42.8845	195	-1493	uc007afo.2	+	Oprk1
chr1	5642001	5643000	*	1.76e-20	3.11e-18	30.4717	196	45485	uc007afq.2	+	Oprk1
chr1	5646001	5647000	*	8.75e-54	1.39e-50	44.671	197	49485	uc007afq.2	+	Oprk1
chr1	5647001	5648000	*	4.13e-23	9.41e-21	39.4923	198	50485	uc007afq.2	+	Oprk1
chr1	5700001	5701000	*	1.69e-22	3.63e-20	25.6399	199	103485	uc007afq.2	+	Oprk1
chr1	5710001	5711000	*	1.5e-29	5.75e-27	66.7539	200	113485	uc007afq.2	+	Oprk1
chr1	5712001	5713000	*	1.31e-27	4.35e-25	47.9828	201	115485	uc007afq.2	+	Oprk1
chr1	5782001	5783000	*	5.39e-35	3e-32	32.0417	202	134399	uc011whw.1	-	Npbwr1
chr1	5784001	5785000	*	1.43e-48	1.74e-45	46.2993	203	132399	uc011whw.1	-	Npbwr1
chr1	5787001	5788000	*	4.39e-12	2.81e-10	28.0391	204	129399	uc011whw.1	-	Npbwr1
chr1	5788001	5789000	*	5.53e-11	3e-09	29.9905	205	128399	uc011whw.1	-	Npbwr1
chr1	5792001	5793000	*	1.3e-26	3.97e-24	39.5796	206	124399	uc011whw.1	-	Npbwr1
chr1	5803001	5804000	*	3.94e-20	6.73e-18	38.9235	207	113399	uc011whw.1	-	Npbwr1
chr1	5816001	5817000	*	3.54e-35	1.99e-32	34.3331	208	100399	uc011whw.1	-	Npbwr1
chr1	5826001	5827000	*	1.96e-28	6.92e-26	71.8616	209	90399	uc011whw.1	-	Npbwr1
chr1	5829001	5830000	*	4.81e-63	1.16e-59	30.932	210	87399	uc011whw.1	-	Npbwr1
chr1	5830001	5831000	*	6.29e-28	2.14e-25	36.7009	211	86399	uc011whw.1	-	Npbwr1
chr1	5832001	5833000	*	8.07e-29	2.94e-26	46.0134	212	84399	uc011whw.1	-	Npbwr1
chr1	5841001	5842000	*	5.25e-13	3.86e-11	25.0067	213	75399	uc011whw.1	-	Npbwr1
chr1	5843001	5844000	*	2.3e-21	4.43e-19	37.7952	214	73399	uc011whw.1	-	Npbwr1
chr1	5844001	5845000	*	1.55e-27	5.11e-25	44.1397	215	72399	uc011whw.1	-	Npbwr1
chr1	5846001	5847000	*	4.38e-16	4.81e-14	25.9713	216	70399	uc011whw.1	-	Npbwr1
chr1	5847001	5848000	*	1.52e-29	5.84e-27	48.2383	217	69399	uc011whw.1	-	Npbwr1
chr1	5848001	5849000	*	2.29e-35	1.3e-32	51.249	218	68399	uc011whw.1	-	Npbwr1
chr1	5849001	5850000	*	3.84e-45	3.89e-42	44.3488	219	67399	uc011whw.1	-	Npbwr1
chr1	5857001	5858000	*	5.02e-27	1.59e-24	27.571	220	59399	uc011whw.1	-	Npbwr1
chr1	5859001	5860000	*	2.13e-87	1.3e-83	59.2447	221	57399	uc011whw.1	-	Npbwr1
chr1	5860001	5861000	*	2.79e-27	9.01e-25	50.3521	222	56399	uc011whw.1	-	Npbwr1
chr1	5867001	5868000	*	4.05e-16	4.47e-14	46.9892	223	49399	uc011whw.1	-	Npbwr1
chr1	5872001	5873000	*	4.58e-17	5.65e-15	-53.3905	224	44399	uc011whw.1	-	Npbwr1
chr1	5879001	5880000	*	1.39e-63	3.44e-60	44.1783	225	37399	uc011whw.1	-	Npbwr1
chr1	5881001	5882000	*	5.31e-13	3.9e-11	-35.2287	226	35399	uc011whw.1	-	Npbwr1
chr1	5882001	5883000	*	4.72e-28	1.62e-25	32.4715	227	34399	uc011whw.1	-	Npbwr1
chr1	5884001	5885000	*	6.34e-89	4.11e-85	57.6906	228	32399	uc011whw.1	-	Npbwr1
chr1	5885001	5886000	*	3.85e-07	9.48e-06	27.0967	229	31399	uc011whw.1	-	Npbwr1
chr1	5891001	5892000	*	2.64e-19	4.16e-17	25.3868	230	25399	uc011whw.1	-	Npbwr1
chr1	6006001	6007000	*	2.14e-32	1.01e-29	26.9077	231	-88604	uc011whw.1	-	Npbwr1
chr1	6013001	6014000	*	1.42e-41	1.17e-38	53.6402	232	-95604	uc011whw.1	-	Npbwr1
chr1	6015001	6016000	*	1.17e-41	9.72e-39	28.1201	233	-97604	uc011whw.1	-	Npbwr1
chr1	6017001	6018000	*	1.21e-80	5.73e-77	72.5989	234	-99604	uc011whw.1	-	Npbwr1
chr1	6075001	6076000	*	4.25e-28	1.46e-25	40.0617	235	-138662	uc007afr.2	+	Rb1cc1
chr1	6083001	6084000	*	1.05e-35	6.12e-33	35.5619	236	-130662	uc007afr.2	+	Rb1cc1
chr1	6088001	6089000	*	1.85e-08	6.24e-07	-25.3801	237	-125662	uc007afr.2	+	Rb1cc1
chr1	6096001	6097000	*	6.26e-20	1.05e-17	29.5351	238	-117662	uc007afr.2	+	Rb1cc1
chr1	6101001	6102000	*	4.53e-35	2.53e-32	45.4237	239	-112662	uc007afr.2	+	Rb1cc1
chr1	6111001	6112000	*	7.11e-06	0.000120671	26.1315	240	-102662	uc007afr.2	+	Rb1cc1
chr1	6112001	6113000	*	2.07e-101	2.06e-97	65.7486	241	-101662	uc007afr.2	+	Rb1cc1
chr1	6114001	6115000	*	3.15e-48	3.78e-45	59.3674	242	-99662	uc007afr.2	+	Rb1cc1
chr1	6120001	6121000	*	1.61e-17	2.1e-15	25.4614	243	-93662	uc007afr.2	+	Rb1cc1
chr1	6123001	6124000	*	1.01e-11	6.13e-10	25.9117	244	-90662	uc007afr.2	+	Rb1cc1
chr1	6125001	6126000	*	2.87e-54	4.67e-51	50.8983	245	-88662	uc007afr.2	+	Rb1cc1
chr1	6130001	6131000	*	1.49e-50	2.01e-47	73.3668	246	-83662	uc007afr.2	+	Rb1cc1
chr1	6135001	6136000	*	1.08e-20	1.95e-18	25.3684	247	-78662	uc007afr.2	+	Rb1cc1
chr1	6138001	6139000	*	6.66e-23	1.48e-20	35.6007	248	-75662	uc007afr.2	+	Rb1cc1
chr1	6139001	6140000	*	8.56e-12	5.25e-10	25.6514	249	-74662	uc007afr.2	+	Rb1cc1
chr1	6140001	6141000	*	3.17e-36	1.91e-33	57.3123	250	-73662	uc007afr.2	+	Rb1cc1
chr1	6141001	6142000	*	2.19e-39	1.59e-36	63.4568	251	-72662	uc007afr.2	+	Rb1cc1
chr1	6154001	6155000	*	9.47e-15	8.83e-13	35.9106	252	-59662	uc007afr.2	+	Rb1cc1
chr1	6195001	6196000	*	4.36e-19	6.68e-17	32.8633	253	-18662	uc007afr.2	+	Rb1cc1
chr1	6229001	6230000	*	2.68e-31	1.17e-28	26.1645	254	-4229	uc011whx.1	+	Rb1cc1
chr1	6231001	6232000	*	9.89e-24	2.38e-21	41.9052	255	-2229	uc011whx.1	+	Rb1cc1
chr1	6258001	6259000	*	1.08e-63	2.72e-60	36.9495	256	-3834	uc007aft.2	+	Rb1cc1
chr1	6278001	6279000	*	2.83e-29	1.06e-26	29.2334	257	7325	uc007afu.2	+	Rb1cc1
chr1	6375001	6376000	*	4.16e-67	1.2e-63	68.5714	258	15672	uc007afv.2	+	Fam150a
chr1	6422001	6423000	*	9.41e-17	1.12e-14	27.8443	259	62672	uc007afv.2	+	Fam150a
chr1	6488001	6489000	*	7.01e-25	1.87e-22	39.0592	260	772	uc007afx.1	+	St18
chr1	6489001	6490000	*	4.69e-41	3.74e-38	29.7125	261	1772	uc007afx.1	+	St18
chr1	6496001	6497000	*	1.33e-12	9.22e-11	28.8571	262	8772	uc007afx.1	+	St18
chr1	6498001	6499000	*	8.06e-13	5.76e-11	-26.131	263	10772	uc007afx.1	+	St18
chr1	6503001	6504000	*	3.1e-28	1.08e-25	25.4111	264	15772	uc007afx.1	+	St18
chr1	6504001	6505000	*	2.23e-35	1.27e-32	25.7181	265	16772	uc007afx.1	+	St18
chr1	6511001	6512000	*	1.34e-24	3.48e-22	42.5988	266	23772	uc007afx.1	+	St18
chr1	6541001	6542000	*	1.32e-13	1.06e-11	27.9435	267	53772	uc007afx.1	+	St18
chr1	6619001	6620000	*	2.93e-41	2.36e-38	32.8172	268	-72282	uc029qmq.1	+	NA
chr1	6664001	6665000	*	5.36e-79	2.39e-75	27.8221	269	-27282	uc029qmq.1	+	NA
chr1	6665001	6666000	*	1.03e-21	2.06e-19	27.7109	270	-26282	uc029qmq.1	+	NA
chr1	6671001	6672000	*	4.14e-20	7.05e-18	37.8614	271	-20282	uc029qmq.1	+	NA
chr1	6676001	6677000	*	4.47e-39	3.17e-36	57.8858	272	-15282	uc029qmq.1	+	NA
chr1	6678001	6679000	*	1.81e-39	1.32e-36	52.7762	273	-13282	uc029qmq.1	+	NA
chr1	6693001	6694000	*	8.15e-06	0.000135796	27.6173	274	721	uc029qmq.1	+	NA
chr1	6710001	6711000	*	8.21e-33	4e-30	38.5351	275	17721	uc029qmq.1	+	NA
chr1	6715001	6716000	*	1.04e-44	1.03e-41	44.3322	276	-14051	uc007afy.1	+	St18
chr1	6741001	6742000	*	4.27e-17	5.29e-15	28.1841	277	10952	uc007aga.1	+	St18
chr1	6751001	6752000	*	2.19e-26	6.58e-24	26.1789	278	20952	uc007aga.1	+	St18
chr1	6955001	6956000	*	9.48e-13	6.71e-11	30.3633	279	-132920	uc007agb.1	+	Pcmtd1
chr1	6995001	6996000	*	2.39e-19	3.78e-17	38.722	280	-92920	uc007agb.1	+	Pcmtd1
chr1	6997001	6998000	*	8.79e-25	2.32e-22	28.2176	281	-90920	uc007agb.1	+	Pcmtd1
chr1	7034001	7035000	*	3.81e-38	2.55e-35	33.087	282	-53920	uc007agb.1	+	Pcmtd1
chr1	7039001	7040000	*	1.17e-20	2.11e-18	37.6383	283	-48920	uc007agb.1	+	Pcmtd1
chr1	7069001	7070000	*	7.68e-32	3.49e-29	26.2699	284	-18920	uc007agb.1	+	Pcmtd1
chr1	7661001	7662000	*	1.64e-17	2.13e-15	50.0712	285	-263133	uc007agf.1	-	NA
chr1	7695001	7696000	*	4.15e-11	2.29e-09	31.7831	286	-297133	uc007agf.1	-	NA
chr1	7794001	7795000	*	1.89e-11	1.1e-09	30.7547	287	233556	uc029qmr.1	-	NA
chr1	7852001	7853000	*	4.03e-09	1.56e-07	25.0576	288	175556	uc029qmr.1	-	NA
chr1	7853001	7854000	*	3.83e-20	6.54e-18	30.5186	289	174556	uc029qmr.1	-	NA
chr1	7890001	7891000	*	6.63e-25	1.77e-22	26.6287	290	137556	uc029qmr.1	-	NA
chr1	7974001	7975000	*	2.95e-18	4.16e-16	31.259	291	53556	uc029qmr.1	-	NA
chr1	7977001	7978000	*	2.62e-09	1.05e-07	27.4419	292	50556	uc029qmr.1	-	NA
chr1	8080001	8081000	*	1.55e-12	1.06e-10	29.4482	293	-51447	uc029qmr.1	-	NA
chr1	8149001	8150000	*	2.11e-21	4.08e-19	37.6666	294	29521	uc029qms.1	-	NA
chr1	8151001	8152000	*	2.39e-15	2.4e-13	29.891	295	27521	uc029qms.1	-	NA
chr1	8164001	8165000	*	4.41e-16	4.84e-14	49.4822	296	14521	uc029qms.1	-	NA
chr1	8197001	8198000	*	2.24e-33	1.13e-30	57.8532	297	-17482	uc029qms.1	-	NA
chr1	8204001	8205000	*	1.04e-26	3.19e-24	28.6156	298	-24482	uc029qms.1	-	NA
chr1	8206001	8207000	*	2.67e-22	5.62e-20	44.9351	299	-26482	uc029qms.1	-	NA
chr1	8208001	8209000	*	5.52e-17	6.74e-15	34.8072	300	-28482	uc029qms.1	-	NA
chr1	8224001	8225000	*	1.6e-18	2.32e-16	44.3736	301	-44482	uc029qms.1	-	NA
chr1	8229001	8230000	*	1.73e-11	1.01e-09	47.7551	302	-49482	uc029qms.1	-	NA
chr1	8233001	8234000	*	1.55e-05	0.000234879	26.6727	303	-53482	uc029qms.1	-	NA
chr1	8240001	8241000	*	8.11e-12	5e-10	34.844	304	-60482	uc029qms.1	-	NA
chr1	8259001	8260000	*	1.45e-23	3.44e-21	57.2423	305	-79482	uc029qms.1	-	NA
chr1	8264001	8265000	*	2.21e-07	5.8e-06	25.704	306	-84482	uc029qms.1	-	NA
chr1	8281001	8282000	*	4.46e-44	4.26e-41	40.759	307	-101482	uc029qms.1	-	NA
chr1	8294001	8295000	*	6.45e-26	1.87e-23	39.4259	308	-114482	uc029qms.1	-	NA
chr1	8299001	8300000	*	1.41e-20	2.51e-18	51.9588	309	-119482	uc029qms.1	-	NA
chr1	8315001	8316000	*	3.78e-14	3.26e-12	43.5524	310	108767	uc029qmt.1	-	NA
chr1	8323001	8324000	*	3.57e-25	9.74e-23	58.2442	311	100767	uc029qmt.1	-	NA
chr1	8446001	8447000	*	3.47e-13	2.61e-11	26.5262	312	-21236	uc029qmt.1	-	NA
chr1	8460001	8461000	*	2.36e-19	3.72e-17	29.9825	313	9520	uc007agg.2	-	Sntg1
chr1	8491001	8492000	*	2.68e-27	8.66e-25	51.0842	314	-20483	uc007agg.2	-	Sntg1
chr1	8560001	8561000	*	5.14e-24	1.27e-21	34.0582	315	-89483	uc007agg.2	-	Sntg1
chr1	8585001	8586000	*	1.25e-12	8.7e-11	27.8638	316	-114483	uc007agg.2	-	Sntg1
chr1	8647001	8648000	*	1.08e-20	1.95e-18	25.0143	317	-176483	uc007agg.2	-	Sntg1
chr1	8659001	8660000	*	1.32e-09	5.61e-08	29.7172	318	-188483	uc007agg.2	-	Sntg1
chr1	8695001	8696000	*	0.000457315	0.00374633	27.451	319	-224483	uc007agg.2	-	Sntg1
chr1	8707001	8708000	*	1.82e-34	9.87e-32	60.8679	320	-236483	uc007agg.2	-	Sntg1
chr1	8750001	8751000	*	1.91e-13	1.49e-11	33.6257	321	-279483	uc007agg.2	-	Sntg1
chr1	8754001	8755000	*	9.8e-13	6.92e-11	27.4893	322	-283483	uc007agg.2	-	Sntg1
chr1	8806001	8807000	*	1.28e-16	1.5e-14	27.1277	323	-335483	uc007agg.2	-	Sntg1
chr1	8814001	8815000	*	1.41e-25	3.97e-23	26.4778	324	-343483	uc007agg.2	-	Sntg1
chr1	8854001	8855000	*	6.65e-13	4.81e-11	31.1593	325	-383483	uc007agg.2	-	Sntg1
chr1	8909001	8910000	*	3.44e-08	1.09e-06	25.7476	326	389878	uc007agh.2	-	Sntg1
chr1	8928001	8929000	*	2.31e-10	1.13e-08	-29.7025	327	370878	uc007agh.2	-	Sntg1
chr1	8961001	8962000	*	9.3e-15	8.68e-13	28.4912	328	337878	uc007agh.2	-	Sntg1
chr1	8976001	8977000	*	9.95e-19	1.47e-16	37.451	329	322878	uc007agh.2	-	Sntg1
chr1	9002001	9003000	*	9.56e-23	2.1e-20	25.6546	330	296878	uc007agh.2	-	Sntg1
chr1	9014001	9015000	*	8.83e-17	1.05e-14	50.3551	331	284878	uc007agh.2	-	Sntg1
chr1	9052001	9053000	*	4e-08	1.25e-06	28.6175	332	246878	uc007agh.2	-	Sntg1
chr1	9075001	9076000	*	3.11e-11	1.75e-09	28.3248	333	223878	uc007agh.2	-	Sntg1
chr1	9078001	9079000	*	4.52e-27	1.44e-24	53.75	334	220878	uc007agh.2	-	Sntg1
chr1	9080001	9081000	*	3.82e-40	2.89e-37	35.1428	335	218878	uc007agh.2	-	Sntg1
chr1	9113001	9114000	*	5.24e-14	4.42e-12	50.7219	336	185878	uc007agh.2	-	Sntg1
chr1	9250001	9251000	*	1.23e-09	5.27e-08	27.6166	337	48878	uc007agh.2	-	Sntg1
chr1	9330001	9331000	*	1.26e-07	3.5e-06	26.0784	338	-30125	uc011wib.2	-	Sntg1
chr1	9351001	9352000	*	2.83e-13	2.16e-11	30.6418	339	-51125	uc011wib.2	-	Sntg1
chr1	9363001	9364000	*	2.51e-23	5.82e-21	55.2846	340	-63125	uc011wib.2	-	Sntg1
chr1	9364001	9365000	*	1.09e-09	4.71e-08	26.0005	341	-64125	uc011wib.2	-	Sntg1
chr1	9519001	9520000	*	2.77e-19	4.35e-17	25.4834	342	-25408	uc007agk.2	+	Rrs1
chr1	9536001	9537000	*	1.65e-31	7.32e-29	40.8843	343	-8408	uc007agk.2	+	Rrs1
chr1	9543001	9544000	*	4.67e-56	8.29e-53	32.2061	344	-1408	uc007agk.2	+	Rrs1
chr1	9707001	9708000	*	2.01e-31	8.84e-29	29.9667	345	-6793	uc056ycd.1	-	Mybl1
chr1	9708001	9709000	*	3.48e-47	3.96e-44	34.847	346	-7793	uc056ycd.1	-	Mybl1
chr1	9722001	9723000	*	6.3e-22	1.28e-19	28.7089	347	-21793	uc056ycd.1	-	Mybl1
chr1	9783001	9784000	*	8.38e-35	4.61e-32	38.54	348	-14130	uc007agu.1	+	Sgk3
chr1	9893001	9894000	*	1.35e-20	2.42e-18	28.4758	349	-1427	uc056yce.1	+	NA
chr1	10942001	10943000	*	1.75e-18	2.53e-16	48.5095	350	-50465	uc007ahs.2	+	Prex2
chr1	11314001	11315000	*	1.55e-14	1.41e-12	27.6068	351	50040	uc007ahv.2	+	Prex2
chr1	11343001	11344000	*	1.6e-26	4.87e-24	-25.0377	352	-70105	uc011wii.1	+	A830018L16Rik
chr1	11381001	11382000	*	9.38e-19	1.39e-16	29.2317	353	-32105	uc011wii.1	+	A830018L16Rik
chr1	11385001	11386000	*	2.71e-07	6.96e-06	25.8072	354	-28105	uc011wii.1	+	A830018L16Rik
chr1	11390001	11391000	*	2.27e-06	4.51e-05	27.3459	355	-23105	uc011wii.1	+	A830018L16Rik
chr1	11405001	11406000	*	6.16e-17	7.48e-15	26.817	356	-8105	uc011wii.1	+	A830018L16Rik
chr1	11835001	11836000	*	6.85e-13	4.94e-11	39.046	357	238852	uc007ahz.1	+	A830018L16Rik
chr1	12074001	12075000	*	3.18e-06	6.04e-05	-25.6763	358	-350986	uc033fic.1	+	mmu-mir-6341
chr1	12407001	12408000	*	6.35e-06	0.000109553	-25.4334	359	-17986	uc033fic.1	+	mmu-mir-6341
chr1	13485001	13486000	*	2.16e-18	3.1e-16	27.4643	360	103911	uc007ait.2	-	Tram1
chr1	13812001	13813000	*	2.16e-39	1.57e-36	27.0942	361	-25073	uc011wil.1	-	Gm5523
chr1	13883001	13884000	*	1.21e-18	1.78e-16	49.269	362	-96073	uc011wil.1	-	Gm5523
chr1	14337001	14338000	*	3.93e-15	3.84e-13	29.3993	363	-26803	uc007aiy.1	-	Eya1
chr1	14438001	14439000	*	2.26e-13	1.74e-11	33.8897	364	-127803	uc007aiy.1	-	Eya1
chr1	14467001	14468000	*	5.48e-09	2.06e-07	35.3265	365	-156803	uc007aiy.1	-	Eya1
chr1	14671001	14672000	*	2.39e-25	6.62e-23	39.329	366	83967	uc007aja.2	-	Msc
chr1	15533001	15534000	*	2.5e-18	3.55e-16	25.8596	367	220551	uc007aje.1	+	Kcnb2
chr1	15702001	15703000	*	3.29e-20	5.66e-18	27.8218	368	-102646	uc007ajf.2	+	NA
chr1	15753001	15754000	*	1.9e-27	6.22e-25	31.4752	369	-51646	uc007ajf.2	+	NA
chr1	16547001	16548000	*	1.21e-21	2.39e-19	31.4144	370	-27700	uc007ajr.2	-	Stau2
chr1	17323001	17324000	*	5.41e-23	1.22e-20	35.6185	371	28104	uc029qnb.1	-	NA
chr1	18506001	18507000	*	5.55e-19	8.42e-17	34.1277	372	-240864	uc007ako.1	-	Gm15386
chr1	18516001	18517000	*	8.48e-13	6.04e-11	25.6874	373	-250864	uc007ako.1	-	Gm15386
chr1	18550001	18551000	*	1.97e-18	2.83e-16	30.3546	374	-284864	uc007ako.1	-	Gm15386
chr1	18572001	18573000	*	4.38e-95	3.39e-91	70.8978	375	-306864	uc007ako.1	-	Gm15386
chr1	18576001	18577000	*	2.12e-16	2.42e-14	30.829	376	-310864	uc007ako.1	-	Gm15386
chr1	18577001	18578000	*	1.81e-31	8.01e-29	32.7991	377	-311864	uc007ako.1	-	Gm15386
chr1	18589001	18590000	*	3.07e-13	2.33e-11	26.404	378	-323864	uc007ako.1	-	Gm15386
chr1	18593001	18594000	*	2.61e-54	4.27e-51	69.4149	379	-327864	uc007ako.1	-	Gm15386
chr1	18644001	18645000	*	5.82e-14	4.89e-12	37.0581	380	-378864	uc007ako.1	-	Gm15386
chr1	18646001	18647000	*	7.45e-07	1.7e-05	25.4954	381	-380864	uc007ako.1	-	Gm15386
chr1	18649001	18650000	*	2.79e-127	5.16e-123	71.8563	382	-383864	uc007ako.1	-	Gm15386
chr1	18654001	18655000	*	2.92e-23	6.73e-21	27.9107	383	-388864	uc007ako.1	-	Gm15386
chr1	18657001	18658000	*	4.48e-25	1.21e-22	42.1167	384	-391864	uc007ako.1	-	Gm15386
chr1	18676001	18677000	*	1.62e-45	1.67e-42	78.3784	385	-410864	uc007ako.1	-	Gm15386
chr1	18679001	18680000	*	3.76e-37	2.37e-34	52.9344	386	-413864	uc007ako.1	-	Gm15386
chr1	18683001	18684000	*	2.31e-10	1.13e-08	28.2116	387	-417864	uc007ako.1	-	Gm15386
chr1	18686001	18687000	*	1.92e-46	2.08e-43	57.7031	388	-416022	uc007akp.1	+	Tfap2d
chr1	18690001	18691000	*	2.51e-121	4.14e-117	65.8204	389	-412022	uc007akp.1	+	Tfap2d
chr1	18694001	18695000	*	3.73e-12	2.42e-10	28.7304	390	-408022	uc007akp.1	+	Tfap2d
chr1	18704001	18705000	*	1.64e-19	2.63e-17	32.7935	391	-398022	uc007akp.1	+	Tfap2d
chr1	18706001	18707000	*	8.47e-11	4.44e-09	25.7835	392	-396022	uc007akp.1	+	Tfap2d
chr1	18718001	18719000	*	1.58e-12	1.08e-10	26.8698	393	-384022	uc007akp.1	+	Tfap2d
chr1	18727001	18728000	*	2.39e-38	1.63e-35	37.002	394	-375022	uc007akp.1	+	Tfap2d
chr1	18733001	18734000	*	2.04e-29	7.76e-27	30.9645	395	-369022	uc007akp.1	+	Tfap2d
chr1	18758001	18759000	*	3.67e-65	9.71e-62	54.3767	396	-344022	uc007akp.1	+	Tfap2d
chr1	18769001	18770000	*	4.11e-17	5.1e-15	27.0137	397	-333022	uc007akp.1	+	Tfap2d
chr1	18771001	18772000	*	3.44e-17	4.31e-15	36.2381	398	-331022	uc007akp.1	+	Tfap2d
chr1	18772001	18773000	*	3.02e-47	3.45e-44	39.2217	399	-330022	uc007akp.1	+	Tfap2d
chr1	18777001	18778000	*	2.22e-140	5.29e-136	87.9725	400	-325022	uc007akp.1	+	Tfap2d
chr1	18782001	18783000	*	5.45e-157	1.66e-152	51.3295	401	-320022	uc007akp.1	+	Tfap2d
chr1	18785001	18786000	*	3.9e-18	5.42e-16	37.7756	402	-317022	uc007akp.1	+	Tfap2d
chr1	18857001	18858000	*	1.02e-32	4.96e-30	43.6188	403	-245022	uc007akp.1	+	Tfap2d
chr1	18858001	18859000	*	1.86e-24	4.77e-22	31.3435	404	-244022	uc007akp.1	+	Tfap2d
chr1	18868001	18869000	*	2.13e-55	3.66e-52	38.3926	405	-234022	uc007akp.1	+	Tfap2d
chr1	18879001	18880000	*	1.03e-30	4.34e-28	35.0786	406	-223022	uc007akp.1	+	Tfap2d
chr1	18893001	18894000	*	4.07e-36	2.43e-33	28.4416	407	-209022	uc007akp.1	+	Tfap2d
chr1	18899001	18900000	*	3.95e-50	5.22e-47	44.5885	408	-203022	uc007akp.1	+	Tfap2d
chr1	18942001	18943000	*	2.64e-20	4.57e-18	25.7509	409	-160022	uc007akp.1	+	Tfap2d
chr1	18970001	18971000	*	3.53e-16	3.93e-14	27.7424	410	-132022	uc007akp.1	+	Tfap2d
chr1	19138001	19139000	*	4.99e-25	1.35e-22	35.202	411	34981	uc007akp.1	+	Tfap2d
chr1	19139001	19140000	*	1.39e-63	3.44e-60	42.9862	412	35981	uc007akp.1	+	Tfap2d
chr1	19140001	19141000	*	1.07e-23	2.58e-21	43.9705	413	36981	uc007akp.1	+	Tfap2d
chr1	19141001	19142000	*	1.8e-58	3.59e-55	48.7305	414	37981	uc007akp.1	+	Tfap2d
chr1	19142001	19143000	*	3.77e-34	2e-31	33.0951	415	38981	uc007akp.1	+	Tfap2d
chr1	19146001	19147000	*	1.24e-21	2.46e-19	29.1537	416	42981	uc007akp.1	+	Tfap2d
chr1	19157001	19158000	*	2.07e-25	5.75e-23	27.0284	417	-50914	uc007akq.2	+	Tfap2b
chr1	20506001	20507000	*	2.98e-24	7.53e-22	29.3757	418	111058	uc007akv.1	-	Pkhd1
chr1	20509001	20510000	*	1.69e-34	9.19e-32	25.559	419	108058	uc007akv.1	-	Pkhd1
chr1	20521001	20522000	*	8.48e-61	1.85e-57	80	420	96058	uc007akv.1	-	Pkhd1
chr1	20534001	20535000	*	6.52e-11	3.49e-09	-25.8219	421	83058	uc007akv.1	-	Pkhd1
chr1	20538001	20539000	*	1.49e-12	1.03e-10	34.5829	422	79058	uc007akv.1	-	Pkhd1
chr1	20541001	20542000	*	2.78e-154	8.04e-150	68.664	423	76058	uc007akv.1	-	Pkhd1
chr1	20542001	20543000	*	5.87e-16	6.35e-14	31.6883	424	75058	uc007akv.1	-	Pkhd1
chr1	20543001	20544000	*	2.59e-39	1.87e-36	44.2369	425	74058	uc007akv.1	-	Pkhd1
chr1	20545001	20546000	*	6.35e-20	1.06e-17	41.3819	426	72058	uc007akv.1	-	Pkhd1
chr1	20644001	20645000	*	3.35e-07	8.39e-06	38.0352	427	-24882	uc029qne.1	+	NA
chr1	20651001	20652000	*	7.57e-76	3.11e-72	88.0952	428	-17882	uc029qne.1	+	NA
chr1	20659001	20660000	*	3.87e-18	5.39e-16	28.7148	429	-9882	uc029qne.1	+	NA
chr1	20672001	20673000	*	3.32e-55	5.64e-52	34.7203	430	2121	uc029qne.1	+	NA
chr1	20817001	20818000	*	6.85e-116	9.99e-112	-28.2056	431	2214	uc007alc.1	-	Mcm3
chr1	20876001	20877000	*	1.16e-11	6.99e-10	25.8745	432	13474	uc029qng.1	-	6720483E21Rik
chr1	20877001	20878000	*	4.07e-17	5.05e-15	32.8172	433	12474	uc029qng.1	-	6720483E21Rik
chr1	20886001	20887000	*	7.54e-45	7.54e-42	30.0849	434	3474	uc029qng.1	-	6720483E21Rik
chr1	20904001	20905000	*	1.7e-48	2.07e-45	47.963	435	-12840	uc007ale.1	+	Paqr8
chr1	20914001	20915000	*	9.57e-30	3.73e-27	34.3711	436	-2840	uc007ale.1	+	Paqr8
chr1	20919001	20920000	*	3.42e-17	4.28e-15	30.0194	437	1163	uc007ale.1	+	Paqr8
chr1	20929001	20930000	*	1.37e-49	1.76e-46	42.4287	438	-4624	uc033fig.1	+	NA
chr1	20931001	20932000	*	7.87e-56	1.38e-52	28.7045	439	-2624	uc033fig.1	+	NA
chr1	20984001	20985000	*	1.86e-19	2.96e-17	29.2087	440	32377	uc007alf.2	+	Efhc1
chr1	21013001	21014000	*	4.84e-113	6.42e-109	25.5168	441	61377	uc007alf.2	+	Efhc1
chr1	21031001	21032000	*	3.8e-42	3.25e-39	37.1848	442	47226	uc007alg.2	-	Tram2
chr1	21038001	21039000	*	2.27e-195	9.32e-191	42.4586	443	40226	uc007alg.2	-	Tram2
chr1	21048001	21049000	*	2.34e-78	1.03e-74	26.9674	444	30226	uc007alg.2	-	Tram2
chr1	21055001	21056000	*	2.7e-17	3.42e-15	25.1684	445	23226	uc007alg.2	-	Tram2
chr1	21082001	21083000	*	7.99e-96	6.38e-92	50.7967	446	-2777	uc007alg.2	-	Tram2
chr1	21112001	21113000	*	2.16e-44	2.1e-41	63.0333	447	-32777	uc007alg.2	-	Tram2
chr1	21113001	21114000	*	3.26e-68	9.88e-65	30.9728	448	-33777	uc007alg.2	-	Tram2
chr1	21275001	21276000	*	5.1e-74	1.99e-70	40.2592	449	22313	uc007alm.1	-	Gm4956
chr1	21276001	21277000	*	1.26e-34	6.87e-32	58.8155	450	21313	uc007alm.1	-	Gm4956
chr1	21280001	21281000	*	2.19e-11	1.26e-09	26.3495	451	17313	uc007alm.1	-	Gm4956
chr1	21281001	21282000	*	2.9e-44	2.8e-41	29.5157	452	16313	uc007alm.1	-	Gm4956
chr1	21308001	21309000	*	2.75e-64	7.05e-61	52.1337	453	-9690	uc007alm.1	-	Gm4956
chr1	21309001	21310000	*	2.07e-101	2.06e-97	73.4552	454	-10690	uc007alm.1	-	Gm4956
chr1	21310001	21311000	*	2.04e-52	3.05e-49	76.5101	455	-11690	uc007alm.1	-	Gm4956
chr1	21312001	21313000	*	1.12e-17	1.49e-15	30.5561	456	-13690	uc007alm.1	-	Gm4956
chr1	21317001	21318000	*	1.43e-08	4.93e-07	26.1135	457	-18690	uc007alm.1	-	Gm4956
chr1	21319001	21320000	*	5.91e-62	1.36e-58	86.7209	458	-20690	uc007alm.1	-	Gm4956
chr1	21322001	21323000	*	2.88e-31	1.26e-28	46.3698	459	-23690	uc007alm.1	-	Gm4956
chr1	21323001	21324000	*	1.78e-48	2.17e-45	41.5674	460	-24690	uc007alm.1	-	Gm4956
chr1	21410001	21411000	*	6.92e-44	6.51e-41	28.4345	461	26447	uc007alp.2	+	Khdc1b
chr1	21416001	21417000	*	5.79e-50	7.57e-47	43.7795	462	32447	uc007alp.2	+	Khdc1b
chr1	21421001	21422000	*	5.28e-55	8.92e-52	33.7537	463	37447	uc007alp.2	+	Khdc1b
chr1	21423001	21424000	*	3.62e-34	1.93e-31	49.8559	464	39447	uc007alp.2	+	Khdc1b
chr1	21432001	21433000	*	6.6e-74	2.55e-70	40.8079	465	48447	uc007alp.2	+	Khdc1b
chr1	21569001	21570000	*	1.19e-40	9.29e-38	81.7308	466	185447	uc007alp.2	+	Khdc1b
chr1	21572001	21573000	*	1.99e-22	4.23e-20	38.0503	467	188447	uc007alp.2	+	Khdc1b
chr1	21592001	21593000	*	9.55e-26	2.72e-23	29.937	468	208447	uc007alp.2	+	Khdc1b
chr1	21636001	21637000	*	2.19e-49	2.81e-46	37.4627	469	252447	uc007alp.2	+	Khdc1b
chr1	21650001	21651000	*	3.04e-36	1.84e-33	25.2008	470	266447	uc007alp.2	+	Khdc1b
chr1	21662001	21663000	*	4.68e-45	4.72e-42	47.5859	471	278447	uc007alp.2	+	Khdc1b
chr1	21667001	21668000	*	5.15e-16	5.62e-14	27.6286	472	283447	uc007alp.2	+	Khdc1b
chr1	21678001	21679000	*	2.85e-35	1.61e-32	35.2223	473	283651	uc011wio.2	-	Kcnq5
chr1	21682001	21683000	*	7.85e-80	3.62e-76	57.5373	474	279651	uc011wio.2	-	Kcnq5
chr1	21689001	21690000	*	5.46e-34	2.88e-31	30.5391	475	272651	uc011wio.2	-	Kcnq5
chr1	21693001	21694000	*	2.28e-23	5.32e-21	31.3177	476	268651	uc011wio.2	-	Kcnq5
chr1	21710001	21711000	*	2.74e-27	8.87e-25	25.7671	477	251651	uc011wio.2	-	Kcnq5
chr1	21730001	21731000	*	4.1e-23	9.35e-21	35.7179	478	231651	uc011wio.2	-	Kcnq5
chr1	21735001	21736000	*	7.89e-142	1.91e-137	80.5263	479	226651	uc011wio.2	-	Kcnq5
chr1	21955001	21956000	*	3.18e-22	6.65e-20	34.5188	480	6651	uc011wio.2	-	Kcnq5
chr1	21981001	21982000	*	1.73e-33	8.8e-31	59.2061	481	-18352	uc009uzv.2	-	Kcnq5
chr1	22295001	22296000	*	1.4e-30	5.82e-28	37.5505	482	19844	uc007alr.1	-	Rims1
chr1	22309001	22310000	*	4.81e-50	6.32e-47	58.4762	483	5844	uc007alr.1	-	Rims1
chr1	22381001	22382000	*	1.45e-32	6.93e-30	25.9998	484	50844	uc029qni.1	-	NA
chr1	22634001	22635000	*	3.98e-24	9.94e-22	31.1202	485	-124670	uc007alx.2	-	Rims1
chr1	22638001	22639000	*	4.13e-18	5.73e-16	38.333	486	-128670	uc007alx.2	-	Rims1
chr1	22653001	22654000	*	4.8e-27	1.53e-24	33.9264	487	-143670	uc007alx.2	-	Rims1
chr1	22671001	22672000	*	1.76e-25	4.92e-23	32.8515	488	133725	uc029qnm.1	-	Rims1
chr1	22684001	22685000	*	2.21e-36	1.34e-33	35.5295	489	120725	uc029qnm.1	-	Rims1
chr1	22710001	22711000	*	4.06e-11	2.25e-09	30.4456	490	94725	uc029qnm.1	-	Rims1
chr1	22725001	22726000	*	1.66e-22	3.57e-20	39.2644	491	79725	uc029qnm.1	-	Rims1
chr1	22731001	22732000	*	1.23e-30	5.16e-28	25.6138	492	73725	uc029qnm.1	-	Rims1
chr1	22781001	22782000	*	2.16e-68	6.6e-65	36.8575	493	23725	uc029qnm.1	-	Rims1
chr1	22793001	22794000	*	7.69e-59	1.57e-55	38.3417	494	11725	uc029qnm.1	-	Rims1
chr1	22800001	22801000	*	2.86e-44	2.76e-41	30.081	495	4725	uc029qnm.1	-	Rims1
chr1	22802001	22803000	*	4.44e-21	8.33e-19	40.3767	496	2725	uc029qnm.1	-	Rims1
chr1	23143001	23144000	*	1.05e-23	2.53e-21	25.3283	497	-40749	uc007alz.1	-	4933415F23Rik
chr1	23152001	23153000	*	2.86e-08	9.23e-07	-30.2329	498	-49749	uc007alz.1	-	4933415F23Rik
chr1	23178001	23179000	*	1.09e-87	6.74e-84	33.7145	499	-75749	uc007alz.1	-	4933415F23Rik
chr1	23179001	23180000	*	1.42e-30	5.91e-28	38.4188	500	-76749	uc007alz.1	-	4933415F23Rik
chr1	23203001	23204000	*	2.46e-38	1.67e-35	41.1974	501	-68269	uc011wip.1	+	Mir30a
chr1	23221001	23222000	*	8.62e-17	1.03e-14	27.328	502	-50269	uc011wip.1	+	Mir30a
chr1	23228001	23229000	*	8.77e-30	3.43e-27	30.5021	503	-43269	uc011wip.1	+	Mir30a
chr1	23229001	23230000	*	3.4e-23	7.8e-21	31.7509	504	-42269	uc011wip.1	+	Mir30a
chr1	23230001	23231000	*	1e-21	1.99e-19	31.0153	505	-41269	uc011wip.1	+	Mir30a
chr1	23232001	23233000	*	3.96e-36	2.37e-33	50.7561	506	-39269	uc011wip.1	+	Mir30a
chr1	23241001	23242000	*	1.05e-30	4.39e-28	33.5632	507	-30269	uc011wip.1	+	Mir30a
chr1	23288001	23289000	*	4.44e-27	1.41e-24	43.8754	508	-2701	uc007ama.2	+	Mir30c-2
chr1	23316001	23317000	*	1.5e-17	1.96e-15	60.456	509	24302	uc007ama.2	+	Mir30c-2
chr1	23329001	23330000	*	1.42e-51	2.03e-48	31.7735	510	37302	uc007ama.2	+	Mir30c-2
chr1	23377001	23378000	*	1.17e-102	1.21e-98	46.2639	511	5176	uc007amb.1	-	Ogfrl1
chr1	23477001	23478000	*	1.1e-87	6.78e-84	74.2574	512	-79230	uc007amc.1	-	NA
chr1	23478001	23479000	*	3.55e-27	1.14e-24	55.5221	513	-80230	uc007amc.1	-	NA
chr1	23504001	23505000	*	2.1e-28	7.4e-26	74.2577	514	-106230	uc007amc.1	-	NA
chr1	23578001	23579000	*	4.42e-19	6.77e-17	26.9058	515	-180230	uc007amc.1	-	NA
chr1	23688001	23689000	*	5.91e-20	9.92e-18	36.599	516	-72926	uc007amd.1	+	B3gat2
chr1	23710001	23711000	*	3.92e-19	6.04e-17	37.6272	517	-50926	uc007amd.1	+	B3gat2
chr1	23716001	23717000	*	1.05e-53	1.66e-50	25.0529	518	-44926	uc007amd.1	+	B3gat2
chr1	23718001	23719000	*	6.26e-19	9.44e-17	30.4028	519	-42926	uc007amd.1	+	B3gat2
chr1	23730001	23731000	*	6.39e-28	2.17e-25	31.9433	520	-30926	uc007amd.1	+	B3gat2
chr1	23739001	23740000	*	3.32e-20	5.7e-18	26.4734	521	-21926	uc007amd.1	+	B3gat2
chr1	23769001	23770000	*	5.93e-30	2.35e-27	29.3293	522	7077	uc007ame.1	+	B3gat2
chr1	23786001	23787000	*	2.97e-84	1.6e-80	90.8656	523	24077	uc007ame.1	+	B3gat2
chr1	23787001	23788000	*	1.04e-93	7.61e-90	27.7727	524	25077	uc007ame.1	+	B3gat2
chr1	23799001	23800000	*	3.31e-30	1.34e-27	28.3372	525	37077	uc007ame.1	+	B3gat2
chr1	23803001	23804000	*	9.49e-125	1.66e-120	53.6148	526	41077	uc007ame.1	+	B3gat2
chr1	23804001	23805000	*	1.1e-26	3.39e-24	75.2137	527	42077	uc007ame.1	+	B3gat2
chr1	23908001	23909000	*	1.27e-43	1.17e-40	26.6289	528	737	uc007amf.2	-	Smap1
chr1	23915001	23916000	*	8.37e-38	5.51e-35	66.6517	529	-5266	uc007ami.1	-	Smap1
chr1	24001001	24002000	*	5.38e-105	5.91e-101	27.9226	530	3641	uc007amj.2	-	1110058L19Rik
chr1	24069001	24070000	*	2.34e-65	6.24e-62	31.4742	531	30342	uc007aml.2	-	Fam135a
chr1	24097001	24098000	*	3.49e-48	4.17e-45	-30.7447	532	2342	uc007aml.2	-	Fam135a
chr1	24371001	24372000	*	5.57e-48	6.58e-45	28.0368	533	80746	uc011wir.1	-	Col19a1
chr1	24413001	24414000	*	1.55e-70	5.21e-67	81.5217	534	38746	uc011wir.1	-	Col19a1
chr1	24418001	24419000	*	1.14e-77	4.89e-74	48.5076	535	33746	uc011wir.1	-	Col19a1
chr1	24421001	24422000	*	8.44e-27	2.63e-24	33.2401	536	30746	uc011wir.1	-	Col19a1
chr1	24422001	24423000	*	5.81e-47	6.53e-44	45.5324	537	29746	uc011wir.1	-	Col19a1
chr1	24427001	24428000	*	1.39e-82	7.06e-79	62.7007	538	24746	uc011wir.1	-	Col19a1
chr1	24462001	24463000	*	1.21e-15	1.26e-13	25.4958	539	-9257	uc011wir.1	-	Col19a1
chr1	24472001	24473000	*	5.74e-40	4.3e-37	25.5656	540	-19257	uc011wir.1	-	Col19a1
chr1	24479001	24480000	*	7.3e-24	1.78e-21	56.1798	541	-26257	uc011wir.1	-	Col19a1
chr1	24482001	24483000	*	3.75e-40	2.84e-37	35.9684	542	-29257	uc011wir.1	-	Col19a1
chr1	24491001	24492000	*	1.74e-20	3.07e-18	35.3625	543	-38257	uc011wir.1	-	Col19a1
chr1	24503001	24504000	*	1.58e-27	5.19e-25	34.266	544	-50257	uc011wir.1	-	Col19a1
chr1	24505001	24506000	*	8.57e-23	1.89e-20	33.8673	545	-52257	uc011wir.1	-	Col19a1
chr1	24509001	24510000	*	4.31e-118	6.46e-114	49.1304	546	-56257	uc011wir.1	-	Col19a1
chr1	25224001	25225000	*	3.69e-48	4.39e-45	27.9112	547	4101	uc007amv.2	-	Bai3
chr1	25225001	25226000	*	1.5e-27	4.94e-25	39.8343	548	3101	uc007amv.2	-	Bai3
chr1	25226001	25227000	*	1.79e-13	1.41e-11	28.2789	549	2101	uc007amv.2	-	Bai3
chr1	25352001	25353000	*	3.01e-22	6.29e-20	43.1866	550	-74048	uc029qnn.1	-	NA
chr1	25357001	25358000	*	2.33e-28	8.2e-26	29.6763	551	-79048	uc029qnn.1	-	NA
chr1	25369001	25370000	*	1.71e-08	5.79e-07	26.3554	552	-91048	uc029qnn.1	-	NA
chr1	25450001	25451000	*	2.55e-35	1.45e-32	35.9059	553	-172048	uc029qnn.1	-	NA
chr1	25451001	25452000	*	3.38e-30	1.36e-27	54.6961	554	-173048	uc029qnn.1	-	NA
chr1	25453001	25454000	*	3.31e-56	5.91e-53	72.6471	555	-175048	uc029qnn.1	-	NA
chr1	25497001	25498000	*	1.07e-10	5.52e-09	25.1562	556	-219048	uc029qnn.1	-	NA
chr1	25527001	25528000	*	5.14e-143	1.28e-138	52.6384	557	-249048	uc029qnn.1	-	NA
chr1	25783001	25784000	*	3.37e-19	5.23e-17	25.7853	558	42776	uc007amw.2	-	Bai3
chr1	25802001	25803000	*	5.49e-16	5.97e-14	26.3713	559	23776	uc007amw.2	-	Bai3
chr1	25836001	25837000	*	3.75e-63	9.07e-60	47.1885	560	-6295	uc011wis.1	-	Bai3
chr1	25842001	25843000	*	7.94e-60	1.69e-56	88.9503	561	-12295	uc011wis.1	-	Bai3
chr1	25879001	25880000	*	1.59e-32	7.61e-30	58.1843	562	-49295	uc011wis.1	-	Bai3
chr1	25924001	25925000	*	1.83e-32	8.69e-30	54.6159	563	-9308	uc011wit.1	+	NA
chr1	25927001	25928000	*	8.24e-21	1.51e-18	26.4385	564	-6308	uc011wit.1	+	NA
chr1	25937001	25938000	*	2.15e-57	4.02e-54	51.5925	565	2695	uc011wit.1	+	NA
chr1	25938001	25939000	*	3.12e-32	1.46e-29	26.0655	566	3695	uc011wit.1	+	NA
chr1	25941001	25942000	*	1.27e-33	6.5e-31	32.5506	567	6695	uc011wit.1	+	NA
chr1	25962001	25963000	*	6.19e-28	2.1e-25	30.498	568	27695	uc011wit.1	+	NA
chr1	25972001	25973000	*	2.02e-21	3.92e-19	36.4744	569	37695	uc011wit.1	+	NA
chr1	25973001	25974000	*	6.93e-21	1.28e-18	38.3842	570	38695	uc011wit.1	+	NA
chr1	25974001	25975000	*	7.71e-44	7.24e-41	38.0494	571	39695	uc011wit.1	+	NA
chr1	25976001	25977000	*	2.54e-11	1.45e-09	25.2684	572	41695	uc011wit.1	+	NA
chr1	25991001	25992000	*	8.32e-31	3.52e-28	38.8714	573	56695	uc011wit.1	+	NA
chr1	25992001	25993000	*	1.27e-44	1.25e-41	82.3994	574	57695	uc011wit.1	+	NA
chr1	25994001	25995000	*	2.77e-126	5.01e-122	80.1813	575	59695	uc011wit.1	+	NA
chr1	25998001	25999000	*	3.32e-20	5.71e-18	39.1061	576	63695	uc011wit.1	+	NA
chr1	26000001	26001000	*	1.64e-25	4.58e-23	25.4402	577	65695	uc011wit.1	+	NA
chr1	26037001	26038000	*	9.52e-25	2.51e-22	61.0738	578	102695	uc011wit.1	+	NA
chr1	26042001	26043000	*	1.8e-29	6.86e-27	26.0621	579	107695	uc011wit.1	+	NA
chr1	26044001	26045000	*	2.11e-30	8.64e-28	29.6613	580	109695	uc011wit.1	+	NA
chr1	26046001	26047000	*	6.37e-40	4.75e-37	37.3388	581	111695	uc011wit.1	+	NA
chr1	26248001	26249000	*	2.05e-20	3.6e-18	27.0276	582	313695	uc011wit.1	+	NA
chr1	26256001	26257000	*	2.69e-19	4.22e-17	36.7794	583	321695	uc011wit.1	+	NA
chr1	26257001	26258000	*	1.99e-26	6e-24	37.226	584	322695	uc011wit.1	+	NA
chr1	26268001	26269000	*	5.12e-15	4.93e-13	-36.3481	585	333695	uc011wit.1	+	NA
chr1	26303001	26304000	*	4.63e-21	8.67e-19	38.8527	586	368695	uc011wit.1	+	NA
chr1	26304001	26305000	*	3.22e-26	9.54e-24	63.3987	587	369695	uc011wit.1	+	NA
chr1	26336001	26337000	*	5.85e-08	1.76e-06	28.4318	588	350461	uc007amz.2	-	4931408C20Rik
chr1	26337001	26338000	*	3.48e-11	1.94e-09	27.4919	589	349461	uc007amz.2	-	4931408C20Rik
chr1	26338001	26339000	*	6.19e-30	2.45e-27	44.3374	590	348461	uc007amz.2	-	4931408C20Rik
chr1	26408001	26409000	*	4.5e-36	2.68e-33	29.7664	591	278461	uc007amz.2	-	4931408C20Rik
chr1	26442001	26443000	*	3.46e-22	7.2e-20	59.4982	592	244461	uc007amz.2	-	4931408C20Rik
chr1	26476001	26477000	*	6.7e-26	1.94e-23	37.8064	593	210461	uc007amz.2	-	4931408C20Rik
chr1	26676001	26677000	*	2.14e-17	2.74e-15	35.9091	594	10461	uc007amz.2	-	4931408C20Rik
chr1	26827001	26828000	*	2.79e-08	9.05e-07	29.5455	595	-139542	uc007amz.2	-	4931408C20Rik
chr1	26870001	26871000	*	3.15e-12	2.06e-10	-30.5702	596	-182542	uc007amz.2	-	4931408C20Rik
chr1	26904001	26905000	*	4.79e-12	3.05e-10	-25.5393	597	-216542	uc007amz.2	-	4931408C20Rik
chr1	27076001	27077000	*	6.82e-17	8.23e-15	33.908	598	-315076	uc029qno.1	+	NA
chr1	27128001	27129000	*	2.03e-22	4.32e-20	26.2487	599	-263076	uc029qno.1	+	NA
chr1	27212001	27213000	*	3.47e-19	5.38e-17	30.2126	600	-179076	uc029qno.1	+	NA
chr1	27214001	27215000	*	5.81e-67	1.66e-63	53.4724	601	-177076	uc029qno.1	+	NA
chr1	27259001	27260000	*	1.11e-13	8.95e-12	29.8402	602	-132076	uc029qno.1	+	NA
chr1	27280001	27281000	*	1.49e-68	4.57e-65	70.6186	603	-111076	uc029qno.1	+	NA
chr1	27303001	27304000	*	1.39e-28	5e-26	28.3005	604	-88076	uc029qno.1	+	NA
chr1	27305001	27306000	*	3.57e-32	1.66e-29	27.5651	605	-86076	uc029qno.1	+	NA
chr1	27308001	27309000	*	1.77e-32	8.4e-30	30.6406	606	-83076	uc029qno.1	+	NA
chr1	27324001	27325000	*	6.78e-24	1.66e-21	41.0758	607	-67076	uc029qno.1	+	NA
chr1	27327001	27328000	*	5.85e-32	2.68e-29	56.5445	608	-64076	uc029qno.1	+	NA
chr1	27441001	27442000	*	1.56e-47	1.8e-44	69.9187	609	48927	uc029qno.1	+	NA
chr1	27443001	27444000	*	1.12e-88	7.19e-85	62.5334	610	50927	uc029qno.1	+	NA
chr1	27448001	27449000	*	6.15e-35	3.42e-32	30.2596	611	55927	uc029qno.1	+	NA
chr1	27456001	27457000	*	2.98e-16	3.34e-14	34.7571	612	63927	uc029qno.1	+	NA
chr1	27457001	27458000	*	5.53e-23	1.24e-20	30.1776	613	64927	uc029qno.1	+	NA
chr1	27465001	27466000	*	8.08e-47	9.02e-44	32.499	614	72927	uc029qno.1	+	NA
chr1	27466001	27467000	*	1.3e-22	2.81e-20	32.4475	615	73927	uc029qno.1	+	NA
chr1	27487001	27488000	*	1.49e-62	3.51e-59	57.7588	616	94927	uc029qno.1	+	NA
chr1	27542001	27543000	*	3.92e-54	6.35e-51	85.4922	617	149927	uc029qno.1	+	NA
chr1	27612001	27613000	*	1.1e-31	4.93e-29	36.0436	618	219927	uc029qno.1	+	NA
chr1	27618001	27619000	*	1.77e-53	2.78e-50	68.5106	619	225927	uc029qno.1	+	NA
chr1	27695001	27696000	*	2.13e-48	2.58e-45	46.9009	620	-188046	uc007ana.1	+	NA
chr1	27796001	27797000	*	1.07e-12	7.53e-11	31.7814	621	-87046	uc007ana.1	+	NA
chr1	27881001	27882000	*	2.21e-47	2.53e-44	35.0798	622	-2046	uc007ana.1	+	NA
chr1	27884001	27885000	*	6.92e-06	0.00011794	-28.8961	623	0	uc007ana.1	+	NA
chr1	28211001	28212000	*	7.11e-18	9.62e-16	25.1421	624	326957	uc007ana.1	+	NA
chr1	28718001	28719000	*	2.28e-37	1.46e-34	46.1854	625	61253	uc007anb.1	-	Gm597
chr1	28752001	28753000	*	9.01e-63	2.14e-59	80.9668	626	27253	uc007anb.1	-	Gm597
chr1	28781001	28782000	*	2.18e-31	9.6e-29	60.9827	627	-750	uc007anb.1	-	Gm597
chr1	28790001	28791000	*	1.27e-12	8.79e-11	30.9707	628	-9750	uc007anb.1	-	Gm597
chr1	28803001	28804000	*	1.08e-17	1.44e-15	31.1498	629	-22750	uc007anb.1	-	Gm597
chr1	28804001	28805000	*	2.05e-10	1.01e-08	27.9923	630	-23750	uc007anb.1	-	Gm597
chr1	28806001	28807000	*	4.84e-53	7.43e-50	65.2234	631	-25750	uc007anb.1	-	Gm597
chr1	28808001	28809000	*	1.04e-14	9.66e-13	39.2268	632	-27750	uc007anb.1	-	Gm597
chr1	28825001	28826000	*	1.68e-98	1.48e-94	79.3194	633	-44750	uc007anb.1	-	Gm597
chr1	28847001	28848000	*	8.19e-56	1.44e-52	75.8551	634	-66750	uc007anb.1	-	Gm597
chr1	28849001	28850000	*	9.37e-17	1.11e-14	43.1138	635	-68750	uc007anb.1	-	Gm597
chr1	28851001	28852000	*	3.81e-17	4.75e-15	26.639	636	-70750	uc007anb.1	-	Gm597
chr1	28852001	28853000	*	2.55e-16	2.88e-14	28.4377	637	-71750	uc007anb.1	-	Gm597
chr1	28853001	28854000	*	1.11e-15	1.16e-13	26.7519	638	-72750	uc007anb.1	-	Gm597
chr1	28856001	28857000	*	7.14e-12	4.44e-10	32.4138	639	-75750	uc007anb.1	-	Gm597
chr1	28860001	28861000	*	2.18e-23	5.08e-21	32.7888	640	-79750	uc007anb.1	-	Gm597
chr1	28862001	28863000	*	5.15e-18	7.07e-16	37.2327	641	-81750	uc007anb.1	-	Gm597
chr1	28863001	28864000	*	5.14e-13	3.78e-11	25.0183	642	-82750	uc007anb.1	-	Gm597
chr1	28870001	28871000	*	3.57e-30	1.44e-27	27.7537	643	-89750	uc007anb.1	-	Gm597
chr1	28883001	28884000	*	1.42e-27	4.7e-25	28.8153	644	-102750	uc007anb.1	-	Gm597
chr1	28886001	28887000	*	3.88e-27	1.24e-24	34.2265	645	-105750	uc007anb.1	-	Gm597
chr1	28887001	28888000	*	2.98e-12	1.96e-10	27.1184	646	-106750	uc007anb.1	-	Gm597
chr1	28957001	28958000	*	5.63e-23	1.26e-20	53.4592	647	-176750	uc007anb.1	-	Gm597
chr1	28960001	28961000	*	1.14e-10	5.87e-09	27.8	648	-179750	uc007anb.1	-	Gm597
chr1	28988001	28989000	*	1.6e-55	2.76e-52	55.725	649	-207750	uc007anb.1	-	Gm597
chr1	28989001	28990000	*	3.07e-63	7.47e-60	37.6624	650	-208750	uc007anb.1	-	Gm597
chr1	28990001	28991000	*	3.55e-12	2.31e-10	26.1942	651	-209750	uc007anb.1	-	Gm597
chr1	29011001	29012000	*	1.38e-10	6.97e-09	29.7823	652	-230750	uc007anb.1	-	Gm597
chr1	29013001	29014000	*	2.86e-93	2.07e-89	50.8764	653	-232750	uc007anb.1	-	Gm597
chr1	29057001	29058000	*	3.54e-17	4.43e-15	41.5639	654	-276750	uc007anb.1	-	Gm597
chr1	29088001	29089000	*	1.28e-17	1.69e-15	42.4978	655	-307750	uc007anb.1	-	Gm597
chr1	29101001	29102000	*	2.88e-29	1.08e-26	41.6437	656	-319488	uc033fii.1	+	mmu-mir-6342
chr1	29107001	29108000	*	2.95e-39	2.12e-36	57.6648	657	-313488	uc033fii.1	+	mmu-mir-6342
chr1	29112001	29113000	*	7.64e-53	1.16e-49	86.1842	658	-308488	uc033fii.1	+	mmu-mir-6342
chr1	29114001	29115000	*	1.25e-44	1.23e-41	83.6364	659	-306488	uc033fii.1	+	mmu-mir-6342
chr1	29118001	29119000	*	1.19e-48	1.47e-45	81.2207	660	-302488	uc033fii.1	+	mmu-mir-6342
chr1	29123001	29124000	*	1.18e-10	6.02e-09	28.326	661	-297488	uc033fii.1	+	mmu-mir-6342
chr1	29127001	29128000	*	1.05e-10	5.43e-09	-25.1344	662	-293488	uc033fii.1	+	mmu-mir-6342
chr1	29129001	29130000	*	3.49e-42	3e-39	53.2347	663	-291488	uc033fii.1	+	mmu-mir-6342
chr1	29133001	29134000	*	1.06e-35	6.16e-33	57.8313	664	-287488	uc033fii.1	+	mmu-mir-6342
chr1	29135001	29136000	*	2.56e-38	1.74e-35	70.7965	665	-285488	uc033fii.1	+	mmu-mir-6342
chr1	29143001	29144000	*	7.12e-17	8.57e-15	27.1868	666	-277488	uc033fii.1	+	mmu-mir-6342
chr1	29150001	29151000	*	7.98e-22	1.61e-19	32.6261	667	-270488	uc033fii.1	+	mmu-mir-6342
chr1	29235001	29236000	*	8.33e-20	1.38e-17	25.43	668	-185488	uc033fii.1	+	mmu-mir-6342
chr1	29250001	29251000	*	6.64e-10	2.99e-08	-33.8346	669	-170488	uc033fii.1	+	mmu-mir-6342
chr1	29277001	29278000	*	6.49e-12	4.06e-10	31.7043	670	-143488	uc033fii.1	+	mmu-mir-6342
chr1	29287001	29288000	*	1.31e-11	7.81e-10	34.8984	671	-133488	uc033fii.1	+	mmu-mir-6342
chr1	29302001	29303000	*	2.35e-72	8.53e-69	88.8889	672	-118488	uc033fii.1	+	mmu-mir-6342
chr1	29303001	29304000	*	8.63e-18	1.16e-15	33.0545	673	-117488	uc033fii.1	+	mmu-mir-6342
chr1	29305001	29306000	*	5.66e-26	1.65e-23	41.7857	674	-115488	uc033fii.1	+	mmu-mir-6342
chr1	29306001	29307000	*	7.2e-56	1.27e-52	79.4816	675	-114488	uc033fii.1	+	mmu-mir-6342
chr1	29310001	29311000	*	7.24e-21	1.33e-18	39.5946	676	-110488	uc033fii.1	+	mmu-mir-6342
chr1	29323001	29324000	*	1.36e-26	4.15e-24	40.983	677	-97488	uc033fii.1	+	mmu-mir-6342
chr1	29324001	29325000	*	1.91e-35	1.09e-32	83.2298	678	-96488	uc033fii.1	+	mmu-mir-6342
chr1	29400001	29401000	*	2.09e-05	0.000301996	-25.5449	679	-20488	uc033fii.1	+	mmu-mir-6342
chr1	29460001	29461000	*	1.86e-13	1.45e-11	31.2234	680	38515	uc033fii.1	+	mmu-mir-6342
chr1	29473001	29474000	*	3.47e-15	3.42e-13	30.067	681	51515	uc033fii.1	+	mmu-mir-6342
chr1	29503001	29504000	*	7.09e-17	8.54e-15	35.7662	682	81515	uc033fii.1	+	mmu-mir-6342
chr1	29513001	29514000	*	1.74e-13	1.37e-11	25.4797	683	91515	uc033fii.1	+	mmu-mir-6342
chr1	29518001	29519000	*	1.19e-09	5.09e-08	32.9288	684	96515	uc033fii.1	+	mmu-mir-6342
chr1	29523001	29524000	*	2.96e-14	2.58e-12	-27.6784	685	101515	uc033fii.1	+	mmu-mir-6342
chr1	29530001	29531000	*	1.44e-27	4.75e-25	42.4304	686	108515	uc033fii.1	+	mmu-mir-6342
chr1	29547001	29548000	*	2e-28	7.08e-26	47.8788	687	125515	uc033fii.1	+	mmu-mir-6342
chr1	29559001	29560000	*	6.82e-44	6.43e-41	31.4128	688	137515	uc033fii.1	+	mmu-mir-6342
chr1	29562001	29563000	*	5.55e-30	2.21e-27	50.7317	689	140515	uc033fii.1	+	mmu-mir-6342
chr1	29637001	29638000	*	8.62e-24	2.09e-21	30.4582	690	215515	uc033fii.1	+	mmu-mir-6342
chr1	29663001	29664000	*	3.75e-16	4.16e-14	32.8066	691	241515	uc033fii.1	+	mmu-mir-6342
chr1	29667001	29668000	*	5.83e-17	7.1e-15	30.7221	692	245515	uc033fii.1	+	mmu-mir-6342
chr1	29670001	29671000	*	1.15e-41	9.55e-39	49.9335	693	248515	uc033fii.1	+	mmu-mir-6342
chr1	29680001	29681000	*	2.53e-23	5.87e-21	27.0319	694	258515	uc033fii.1	+	mmu-mir-6342
chr1	29685001	29686000	*	2.75e-25	7.56e-23	40.43	695	263515	uc033fii.1	+	mmu-mir-6342
chr1	29686001	29687000	*	2.23e-37	1.42e-34	60.6624	696	264515	uc033fii.1	+	mmu-mir-6342
chr1	29697001	29698000	*	1.76e-14	1.59e-12	33.0446	697	275515	uc033fii.1	+	mmu-mir-6342
chr1	29701001	29702000	*	5.21e-13	3.83e-11	29.0728	698	279515	uc033fii.1	+	mmu-mir-6342
chr1	29749001	29750000	*	5.75e-14	4.83e-12	33.4404	699	327515	uc033fii.1	+	mmu-mir-6342
chr1	29786001	29787000	*	1.59e-05	0.000239431	-25.5637	700	364515	uc033fii.1	+	mmu-mir-6342
chr1	29813001	29814000	*	2.34e-32	1.1e-29	44.3168	701	391515	uc033fii.1	+	mmu-mir-6342
chr1	29844001	29845000	*	3.84e-09	1.49e-07	25.3536	702	422515	uc033fii.1	+	mmu-mir-6342
chr1	29873001	29874000	*	1.34e-11	7.98e-10	26.0023	703	451515	uc033fii.1	+	mmu-mir-6342
chr1	30030001	30031000	*	5.78e-11	3.12e-09	29.0267	704	608515	uc033fii.1	+	mmu-mir-6342
chr1	30101001	30102000	*	2.87e-13	2.19e-11	28.7442	705	617962	uc007anc.1	-	Gm9898
chr1	30118001	30119000	*	1.87e-25	5.22e-23	27.5476	706	600962	uc007anc.1	-	Gm9898
chr1	30120001	30121000	*	1.58e-47	1.82e-44	55.2397	707	598962	uc007anc.1	-	Gm9898
chr1	30234001	30235000	*	2.37e-05	0.000335029	-26.2114	708	484962	uc007anc.1	-	Gm9898
chr1	30797001	30798000	*	1.49e-47	1.73e-44	56.0157	709	26671	uc007and.1	+	NA
chr1	30817001	30818000	*	6.96e-79	3.1e-75	28.2822	710	45257	uc007ane.1	-	Phf3
chr1	30818001	30819000	*	5.68e-41	4.5e-38	38.2549	711	44257	uc007ane.1	-	Phf3
chr1	30822001	30823000	*	6.48e-53	9.88e-50	27.843	712	40257	uc007ane.1	-	Phf3
chr1	30823001	30824000	*	5.84e-36	3.45e-33	-29.0161	713	39257	uc007ane.1	-	Phf3
chr1	30826001	30827000	*	1.4e-32	6.73e-30	32.8633	714	36257	uc007ane.1	-	Phf3
chr1	30879001	30880000	*	2.25e-41	1.83e-38	28.1086	715	-5130	uc007ang.1	-	NA
chr1	30881001	30882000	*	4.18e-38	2.8e-35	25.3826	716	-7130	uc007ang.1	-	NA
chr1	30885001	30886000	*	1.32e-36	8.14e-34	28.038	717	-11130	uc007ang.1	-	NA
chr1	30887001	30888000	*	2.42e-40	1.86e-37	68.776	718	-13130	uc007ang.1	-	NA
chr1	30888001	30889000	*	1.17e-29	4.52e-27	48.5994	719	-14130	uc007ang.1	-	NA
chr1	30903001	30904000	*	1.31e-42	1.15e-39	39.2999	720	-29130	uc007ang.1	-	NA
chr1	30912001	30913000	*	8.96e-26	2.56e-23	48.9093	721	36756	uc007anh.1	-	Ptp4a1
chr1	30927001	30928000	*	5.87e-13	4.28e-11	30.6344	722	21756	uc007anh.1	-	Ptp4a1
chr1	31053001	31054000	*	6.38e-22	1.29e-19	32.9729	723	-103247	uc007ani.1	-	Ptp4a1
chr1	31054001	31055000	*	3.98e-21	7.49e-19	25.9296	724	-104247	uc007ani.1	-	Ptp4a1
chr1	31058001	31059000	*	3.24e-19	5.05e-17	26.7969	725	-108247	uc007ani.1	-	Ptp4a1
chr1	31062001	31063000	*	8.15e-36	4.77e-33	31.913	726	-112247	uc007ani.1	-	Ptp4a1
chr1	31067001	31068000	*	6.1e-29	2.24e-26	35.7652	727	-108435	uc007ank.1	+	Lgsn
chr1	31071001	31072000	*	2.33e-24	5.93e-22	34.0917	728	-104435	uc007ank.1	+	Lgsn
chr1	31959001	31960000	*	8.15e-10	3.6e-08	32.3232	729	-107646	uc029qnp.1	+	NA
chr1	32401001	32402000	*	5.83e-06	0.000101837	-26.3682	730	119000	uc011wiv.1	-	NA
chr1	32665001	32666000	*	1.7e-08	5.76e-07	29.0638	731	-117709	uc011wiw.1	-	Gm5415
chr1	33094001	33095000	*	1.97e-35	1.12e-32	31.4453	732	-387357	uc007ans.2	+	NA
chr1	33097001	33098000	*	8.25e-11	4.33e-09	29.3632	733	-384357	uc007ans.2	+	NA
chr1	33103001	33104000	*	8.13e-21	1.49e-18	31.4597	734	-378357	uc007ans.2	+	NA
chr1	33136001	33137000	*	5.59e-51	7.74e-48	41.5649	735	-345357	uc007ans.2	+	NA
chr1	33140001	33141000	*	1.01e-15	1.06e-13	32.9679	736	-341357	uc007ans.2	+	NA
chr1	33159001	33160000	*	7.92e-20	1.31e-17	37.4912	737	-322357	uc007ans.2	+	NA
chr1	33185001	33186000	*	2.73e-09	1.09e-07	32.3607	738	-296357	uc007ans.2	+	NA
chr1	33187001	33188000	*	4.95e-13	3.66e-11	25.4796	739	-294357	uc007ans.2	+	NA
chr1	33196001	33197000	*	1e-08	3.58e-07	26.8987	740	-285357	uc007ans.2	+	NA
chr1	33277001	33278000	*	3.28e-20	5.64e-18	38.75	741	-204357	uc007ans.2	+	NA
chr1	33306001	33307000	*	2.61e-31	1.14e-28	34.3168	742	-175357	uc007ans.2	+	NA
chr1	33959001	33960000	*	2.31e-20	4.03e-18	33.4141	743	-45883	uc007aog.1	+	Dst
chr1	34090001	34091000	*	3.6e-21	6.82e-19	26.1122	744	-26359	uc033fij.1	+	NA
chr1	34102001	34103000	*	3.56e-12	2.31e-10	25.6476	745	-14359	uc033fij.1	+	NA
chr1	34567001	34568000	*	2.63e-29	9.91e-27	39	746	-6059	uc007aox.2	-	Prss40
chr1	34689001	34690000	*	5.24e-16	5.71e-14	38.1724	747	10815	uc007ape.1	+	Arhgef4
chr1	34903001	34904000	*	4.73e-29	1.75e-26	41.3147	748	53044	uc007apl.1	+	Plekhb2
chr1	35186001	35187000	*	1.02e-30	4.29e-28	39.3855	749	336044	uc007apl.1	+	Plekhb2
chr1	35560001	35561000	*	2.5e-33	1.26e-30	46.6389	750	-318845	uc007apm.1	+	NA
chr1	35564001	35565000	*	1.09e-41	9.02e-39	29.7194	751	-314845	uc007apm.1	+	NA
chr1	35600001	35601000	*	6.79e-18	9.2e-16	27.565	752	-278845	uc007apm.1	+	NA
chr1	36993001	36994000	*	3.03e-38	2.05e-35	46.5986	753	-35316	uc007are.1	+	Vwa3b
chr1	37296001	37297000	*	7.32e-22	1.48e-19	49.3377	754	-2838	uc007ark.2	+	Inpp4a
chr1	37559001	37560000	*	2.7e-29	1.02e-26	-33.4777	755	-17986	uc007arv.3	-	Mgat4a
chr1	37932001	37933000	*	8.35e-20	1.38e-17	28.898	756	-15509	uc007ask.1	-	Lyg2
chr1	37983001	37984000	*	1.67e-19	2.68e-17	50.8868	757	13209	uc007asm.1	-	Txndc9
chr1	41098001	41099000	*	3.85e-10	1.81e-08	-26.0038	758	82253	uc029qny.1	-	NA
chr1	43342001	43343000	*	2.74e-16	3.08e-14	30.9521	759	-102751	uc007avn.1	+	Nck2
chr1	43343001	43344000	*	7.34e-14	6.07e-12	27.5184	760	-101751	uc007avn.1	+	Nck2
chr1	45133001	45134000	*	6.48e-07	1.5e-05	27.6354	761	-177538	uc007awp.2	+	Col3a1
chr1	45212001	45213000	*	3.97e-08	1.24e-06	25.0148	762	-98538	uc007awp.2	+	Col3a1
chr1	45263001	45264000	*	3.58e-11	1.99e-09	32.8317	763	-47538	uc007awp.2	+	Col3a1
chr1	45715001	45716000	*	5.05e-06	9.01e-05	27.4446	764	13671	uc011wke.1	-	NA
chr1	46833001	46834000	*	1.37e-08	4.76e-07	32.5694	765	2152	uc007axd.1	-	Slc39a10
chr1	48073001	48074000	*	3.84e-09	1.49e-07	-27.9273	766	414152	uc007axe.1	+	NA
chr1	48239001	48240000	*	1.09e-08	3.88e-07	33.2099	767	580152	uc007axe.1	+	NA
chr1	48427001	48428000	*	7.98e-05	0.000916873	25.4469	768	768152	uc007axe.1	+	NA
chr1	48857001	48858000	*	1.68e-05	0.000250275	25.1403	769	-386616	uc007axf.1	+	NA
chr1	58438001	58439000	*	2.65e-20	4.59e-18	28.3043	770	-6267	uc007bbz.1	+	Nif3l1
chr1	58581001	58582000	*	1.66e-12	1.13e-10	25.8187	771	4155	uc007bch.3	-	Fam126b
chr1	62634001	62635000	*	3.23e-50	4.29e-47	42.0021	772	-68317	uc007bfi.1	+	Nrp2
chr1	65765001	65766000	*	5.42e-21	1.01e-18	-48.2497	773	-160522	uc007bhv.1	+	Crygf
chr1	67979001	67980000	*	8.05e-12	4.96e-10	-25.1194	774	91689	uc007bjc.1	-	Erbb4
chr1	68277001	68278000	*	1.02e-10	5.27e-09	-36.0182	775	-49779	uc029qox.1	-	NA
chr1	69257001	69258000	*	1.01e-15	1.07e-13	-34.9348	776	-148943	uc007bjb.2	-	Erbb4
chr1	78888001	78889000	*	3.7e-11	2.06e-09	-27.4248	777	70366	uc033fju.1	+	NA
chr1	79225001	79226000	*	1.74e-06	3.58e-05	-25.5615	778	211005	uc033fjv.1	-	NA
chr1	80553001	80554000	*	1.34e-10	6.8e-09	-27.3604	779	-37367	uc007bre.1	-	NA
chr1	85977001	85978000	*	2.41e-16	2.73e-14	33.4814	780	-15947	uc007buq.1	-	Gpr55
chr1	95007001	95008000	*	0.000626211	0.00479722	-25.2591	781	209561	uc007cew.1	+	NA
chr1	96774001	96775000	*	3.95e-13	2.95e-11	31.2177	782	-96126	uc057ave.1	+	Gm5101
chr1	99164001	99165000	*	8.2e-09	2.98e-07	31.4045	783	33254	uc029qsj.1	+	NA
chr1	101408001	101409000	*	8.07e-12	4.97e-10	-28.7763	784	252235	uc007cgb.2	+	NA
chr1	101697001	101698000	*	2.32e-05	0.000329205	28.495	785	541235	uc007cgb.2	+	NA
chr1	104644001	104645000	*	5.3e-16	5.77e-14	-25.2218	786	-11877	uc029qsm.1	+	NA
chr1	105368001	105369000	*	1.83e-05	0.000269684	-29.2308	787	-11292	uc011wpz.1	-	Rnf152
chr1	107467001	107468000	*	0.000149327	0.00153047	25.5277	788	-43423	uc007chn.2	+	Serpinb2
chr1	109892001	109893000	*	1.07e-07	3.04e-06	27.9383	789	-89327	uc007chv.1	+	Cdh7
chr1	110379001	110380000	*	2.37e-07	6.17e-06	30.6745	790	279775	uc011wqk.2	+	Cdh7
chr1	111820001	111821000	*	7.19e-08	2.12e-06	-30.3646	791	41804	uc029qsr.2	-	NA
chr1	113397001	113398000	*	2.01e-05	0.00029233	-25.5094	792	-1532084	uc007chy.1	-	Dsel
chr1	115220001	115221000	*	3.2e-07	8.06e-06	-27.9483	793	463620	uc007chz.1	-	NA
chr1	115433001	115434000	*	6.03e-10	2.73e-08	-25.6716	794	250620	uc007chz.1	-	NA
chr1	124854001	124855000	*	4.17e-05	0.000536892	-25.3736	795	-7963	uc007cjy.1	-	NA
chr1	129333001	129334000	*	4.93e-07	1.18e-05	-28.7491	796	59699	uc007clv.2	+	Thsd7b
chr1	131436001	131437000	*	4.64e-36	2.77e-33	-25.8291	797	88594	uc011wrq.1	-	NA
chr1	135175001	135176000	*	1.09e-13	8.77e-12	-29.0618	798	-7321	uc007csv.2	-	Gpr37l1
chr1	139621001	139622000	*	3.64e-19	5.64e-17	28.1513	799	9912	uc007cwm.1	-	Cfhr3
chr1	139628001	139629000	*	4.88e-16	5.34e-14	50	800	2912	uc007cwm.1	-	Cfhr3
chr1	139636001	139637000	*	5e-22	1.02e-19	42.8528	801	-4091	uc007cwm.1	-	Cfhr3
chr1	139682001	139683000	*	1.82e-16	2.1e-14	33.557	802	-50091	uc007cwm.1	-	Cfhr3
chr1	139712001	139713000	*	4.39e-18	6.07e-16	28.5752	803	68240	uc011wte.1	-	Gm4788
chr1	139736001	139737000	*	1.14e-15	1.19e-13	35.8779	804	44240	uc011wte.1	-	Gm4788
chr1	139754001	139755000	*	3.75e-14	3.23e-12	35.6019	805	26240	uc011wte.1	-	Gm4788
chr1	139826001	139827000	*	0.000264447	0.00242411	25.2419	806	31700	uc007cwp.2	-	Cfhr2
chr1	139938001	139939000	*	1.35e-10	6.86e-09	28.7031	807	-79303	uc007cwp.2	-	Cfhr2
chr1	147282001	147283000	*	5.11e-07	1.22e-05	25.3446	808	450442	uc011wtk.1	+	NA
chr1	148218001	148219000	*	5.21e-06	9.24e-05	28.066	809	359247	uc029qtx.1	-	NA
chr1	148234001	148235000	*	1.1e-07	3.11e-06	32.2161	810	343247	uc029qtx.1	-	NA
chr1	148566001	148567000	*	0.000715635	0.00532665	-25.2174	811	11247	uc029qtx.1	-	NA
chr1	149027001	149028000	*	1.7e-09	7.05e-08	26.7825	812	421951	uc007cxs.1	-	NA
chr1	149047001	149048000	*	2.05e-14	1.83e-12	29.4373	813	401951	uc007cxs.1	-	NA
chr1	153933001	153934000	*	4.07e-09	1.57e-07	34.1945	814	-32794	uc007dan.1	-	5830403L16Rik
chr1	154781001	154782000	*	3.84e-09	1.49e-07	25.7509	815	-55082	uc007dav.1	-	NA
chr1	158164001	158165000	*	4.97e-06	8.88e-05	-27.1429	816	191230	uc007ddp.2	-	NA
chr1	168986001	168987000	*	1.29e-05	0.000200623	-25.5314	817	32090	uc056yev.1	-	mmu-mir-6354
chr1	171200001	171201000	*	6.43e-10	2.9e-08	-29.6331	818	-2967	uc007dne.1	-	Pcp4l1
chr1	172783001	172784000	*	2.27e-10	1.11e-08	-26.1227	819	84947	uc011wwq.1	+	Crp
chr1	172844001	172845000	*	6.1e-07	1.43e-05	-30.5671	820	50055	uc007dqy.2	-	Apcs
chr1	172904001	172905000	*	9.33e-06	0.00015238	-25.6603	821	-8948	uc007dqy.2	-	Apcs
chr1	174366001	174367000	*	1.04e-14	9.66e-13	-28.336	822	-1919	uc007dsz.1	+	Olfr417
chr1	174435001	174436000	*	6.46e-10	2.91e-08	-28.2163	823	4573	uc007dtb.2	+	Olfr414
chr1	175163001	175164000	*	2.3e-06	4.56e-05	-26.0571	824	-76776	uc007dtj.2	-	NA
chr1	175449001	175450000	*	2.14e-09	8.73e-08	-30	825	42546	uc007dtl.2	-	NA
chr1	175774001	175775000	*	4.36e-12	2.79e-10	-28.7906	826	6997	uc007dtt.2	+	Wdr64
chr1	180045001	180046000	*	5.51e-23	1.24e-20	-39.0812	827	-65264	uc007dvv.1	+	Cdc42bpa
chr1	183858001	183859000	*	1.55e-16	1.8e-14	-26.475	828	174999	uc011wxw.1	-	1700056E22Rik
chr1	185176001	185177000	*	5.4e-30	2.15e-27	-28.0258	829	-27168	uc007dyu.2	+	Rab3gap2
chr1	185935001	185936000	*	1.05e-05	0.00016809	-28.7212	830	181311	uc007dzm.2	-	Lyplal1
chr1	191117001	191118000	*	2.46e-10	1.19e-08	-27.9817	831	18589	uc007ecd.1	+	Batf3
chr1	193464001	193465000	*	2.57e-23	5.96e-21	-28.7761	832	42531	uc011wzc.1	-	Mir205
chr1	194170001	194171000	*	4.93e-06	8.82e-05	-26.2664	833	51760	uc029qvi.1	-	NA
chr1	194418001	194419000	*	4.31e-16	4.74e-14	-34.1878	834	-195243	uc029qvi.1	-	NA
chr1	194484001	194485000	*	1.57e-11	9.23e-10	-27.8328	835	-134829	uc007een.1	+	Plxna2
chr1	194485001	194486000	*	8.03e-09	2.93e-07	-32.983	836	-133829	uc007een.1	+	Plxna2
chr1	194542001	194543000	*	2.71e-32	1.27e-29	-37.494	837	-76829	uc007een.1	+	Plxna2
chr1	194930001	194931000	*	1.46e-13	1.16e-11	28.3578	838	-7821	uc007eeq.2	+	Cd34
chr2	8158001	8159000	*	3.78e-08	1.19e-06	-25.3084	839	-761804	uc008igp.2	-	Celf2
chr2	12584001	12585000	*	1.75e-09	7.24e-08	-30.7768	840	-164542	uc008ijs.1	-	Fam188a
chr2	17114001	17115000	*	5.49e-10	2.5e-08	-30.2983	841	-100276	uc029tvv.1	-	NA
chr2	17489001	17490000	*	7.55e-07	1.72e-05	-29.6302	842	-26213	uc008ilf.1	-	Nebl
chr2	22302001	22303000	*	7.14e-08	2.11e-06	-26.4914	843	74500	uc029tvw.1	+	Myo3a
chr2	28933001	28934000	*	2.2e-06	4.38e-05	25.9247	844	-16562	uc012btd.1	-	Barhl1
chr2	38202001	38203000	*	7.62e-07	1.73e-05	27.2154	845	84385	uc008jng.2	-	Dennd1a
chr2	45930001	45931000	*	1.15e-07	3.22e-06	28.0138	846	233398	uc008jpm.1	+	1700019E08Rik
chr2	47132001	47133000	*	4.26e-09	1.64e-07	34.6455	847	-484247	uc029txc.1	+	Gm13468
chr2	47226001	47227000	*	1e-05	0.000162129	-26.1404	848	-390247	uc029txc.1	+	Gm13468
chr2	47459001	47460000	*	2.23e-09	9.05e-08	34.5187	849	-157247	uc029txc.1	+	Gm13468
chr2	47464001	47465000	*	3.87e-14	3.33e-12	29.6212	850	-152247	uc029txc.1	+	Gm13468
chr2	48323001	48324000	*	2.95e-09	1.17e-07	32.6894	851	-461961	uc029txd.1	+	NA
chr2	52136001	52137000	*	1.64e-08	5.59e-07	25.9368	852	26092	uc012bvk.1	+	Rif1
chr2	54683001	54684000	*	6.51e-07	1.51e-05	27.715	853	246296	uc008jrs.1	+	Galnt13
chr2	56214001	56215000	*	1.01e-09	4.39e-08	26.3047	854	-570811	uc033hmx.1	+	mmu-mir-195b
chr2	56277001	56278000	*	8.53e-13	6.07e-11	28.796	855	-507811	uc033hmx.1	+	mmu-mir-195b
chr2	61754001	61755000	*	3.76e-18	5.25e-16	33.443	856	42309	uc008jvc.1	+	Psmd14
chr2	62814001	62815000	*	3.51e-06	6.57e-05	-28.9865	857	149676	uc008jvp.1	+	Gca
chr2	66571001	66572000	*	8.62e-05	0.000976705	-27.7213	858	-5135	uc057bnf.1	-	Scn9a
chr2	95382001	95383000	*	6.8e-08	2.02e-06	-26.3481	859	-11242	uc008lha.1	+	Gm13794
chr2	98758001	98759000	*	3.23e-08	1.03e-06	-29.7619	860	1128972	uc033hou.1	+	NA
chr2	102379001	102380000	*	8.44e-09	3.06e-07	-27.0335	861	20901	uc008lhv.1	-	Trim44
chr2	105863001	105864000	*	1.6e-11	9.4e-10	-25.7639	862	40565	uc008lld.2	-	Elp4
chr2	107981001	107982000	*	3.82e-06	7.07e-05	-28.2243	863	-440239	uc029udx.1	+	NA
chr2	108574001	108575000	*	1.15e-07	3.24e-06	-32.2243	864	151764	uc029udx.1	+	NA
chr2	118555001	118556000	*	1.67e-19	2.68e-17	-25.4057	865	0	uc008lsd.2	+	NA
chr2	119852001	119853000	*	1.39e-12	9.57e-11	37.8325	866	-19551	uc008lur.1	+	Mga
chr2	134949001	134950000	*	2.73e-19	4.28e-17	47.0373	867	162839	uc008mny.2	+	Plcb1
chr2	135065001	135066000	*	3.34e-19	5.19e-17	25.2291	868	149617	uc029uew.1	-	4930545L23Rik
chr2	135455001	135456000	*	5.45e-17	6.67e-15	32.922	869	127221	uc008moa.2	-	9630028H03Rik
chr2	135456001	135457000	*	1.29e-24	3.35e-22	26.0661	870	126221	uc008moa.2	-	9630028H03Rik
chr2	135525001	135526000	*	1.52e-28	5.41e-26	34.7895	871	57221	uc008moa.2	-	9630028H03Rik
chr2	135565001	135566000	*	5.61e-31	2.4e-28	30.5259	872	17221	uc008moa.2	-	9630028H03Rik
chr2	135566001	135567000	*	2.2e-33	1.11e-30	36.2786	873	16221	uc008moa.2	-	9630028H03Rik
chr2	136342001	136343000	*	9.69e-10	4.22e-08	-27.1818	874	44968	uc008moh.1	-	Pak7
chr2	139429001	139430000	*	7.33e-06	0.000123932	-25.2217	875	-63913	uc008mpd.1	+	Sptlc3
chr2	139699001	139700000	*	1.63e-13	1.29e-11	30.0941	876	20825	uc008mpf.2	+	Ism1
chr2	140021001	140022000	*	3.76e-12	2.43e-10	25.3369	877	20215	uc008mpm.2	-	Tasp1
chr2	140027001	140028000	*	5.35e-09	2.02e-07	26.6242	878	14215	uc008mpm.2	-	Tasp1
chr2	140294001	140295000	*	8.94e-09	3.23e-07	31.5996	879	65919	uc029ufa.1	+	Gm14079
chr2	140443001	140444000	*	5.45e-50	7.15e-47	61.8056	880	47573	uc008mpv.1	+	Macrod2
chr2	140856001	140857000	*	8.08e-39	5.66e-36	42.368	881	-184526	uc012cfc.1	-	Flrt3
chr2	141151001	141152000	*	9.7e-20	1.6e-17	25.5226	882	-403676	uc008mpx.1	+	Macrod2
chr2	141154001	141155000	*	2.4e-10	1.17e-08	25.6115	883	-400676	uc008mpx.1	+	Macrod2
chr2	141339001	141340000	*	2.02e-10	9.93e-09	27.6789	884	-215676	uc008mpx.1	+	Macrod2
chr2	141420001	141421000	*	4.35e-21	8.16e-19	33.3218	885	-134676	uc008mpx.1	+	Macrod2
chr2	141567001	141568000	*	4.16e-19	6.4e-17	34.7324	886	11327	uc008mpx.1	+	Macrod2
chr2	141788001	141789000	*	3.02e-15	3e-13	31.6647	887	127342	uc029ufb.1	+	NA
chr2	142471001	142472000	*	1.5e-32	7.16e-30	39.0152	888	176764	uc057bos.1	-	Kif16b
chr2	142771001	142772000	*	1.64e-10	8.21e-09	29.363	889	-122239	uc057bos.1	-	Kif16b
chr2	142866001	142867000	*	1.64e-13	1.29e-11	36.7643	890	34465	uc008mpz.1	-	Kif16b
chr2	143490001	143491000	*	1.78e-15	1.82e-13	28.5513	891	-55133	uc008mqe.2	+	Pcsk2
chr2	143665001	143666000	*	1.35e-11	8.01e-10	26.559	892	-117165	uc008mqd.1	-	C630020P19Rik
chr2	143772001	143773000	*	2.85e-19	4.47e-17	26.2069	893	16187	uc008mqg.1	-	Gm12360
chr2	144142001	144143000	*	1.67e-22	3.58e-20	30.8228	894	46291	uc029ufe.1	-	Gm5535
chr2	144220001	144221000	*	3.26e-15	3.22e-13	26.148	895	-30712	uc029ufe.1	-	Gm5535
chr2	144816001	144817000	*	1.22e-14	1.12e-12	39.1669	896	-6666	uc008mrp.1	+	Scp2d1
chr2	144848001	144849000	*	1.75e-09	7.25e-08	33.4475	897	24337	uc008mrp.1	+	Scp2d1
chr2	144855001	144856000	*	3.26e-14	2.84e-12	32.6095	898	31337	uc008mrp.1	+	Scp2d1
chr2	144858001	144859000	*	1.69e-15	1.73e-13	28.0922	899	34337	uc008mrp.1	+	Scp2d1
chr2	144878001	144879000	*	1.4e-15	1.44e-13	28.3684	900	54337	uc008mrp.1	+	Scp2d1
chr2	144945001	144946000	*	2.41e-12	1.6e-10	26.1224	901	121337	uc008mrp.1	+	Scp2d1
chr2	145020001	145021000	*	2.68e-34	1.44e-31	32.9412	902	-147113	uc008mrq.1	+	Slc24a3
chr2	145090001	145091000	*	1.42e-28	5.09e-26	34.3839	903	-77113	uc008mrq.1	+	Slc24a3
chr2	145269001	145270000	*	2.64e-12	1.75e-10	26.5678	904	26392	uc008mrr.1	+	Slc24a3
chr2	145323001	145324000	*	1.64e-34	8.92e-32	47.7059	905	80392	uc008mrr.1	+	Slc24a3
chr2	145367001	145368000	*	1.09e-13	8.78e-12	30.1547	906	124392	uc008mrr.1	+	Slc24a3
chr2	145408001	145409000	*	3.51e-14	3.04e-12	29.0293	907	145983	uc008mrs.1	-	Gm14092
chr2	145412001	145413000	*	4.41e-22	9.07e-20	41.8638	908	141983	uc008mrs.1	-	Gm14092
chr2	145541001	145542000	*	7.74e-19	1.16e-16	27.2222	909	12983	uc008mrs.1	-	Gm14092
chr2	147658001	147659000	*	4.2e-11	2.32e-09	30.0505	910	-51693	uc008msz.1	+	A530006G24Rik
chr2	147668001	147669000	*	7.35e-10	3.28e-08	34.8571	911	-41693	uc008msz.1	+	A530006G24Rik
chr2	148063001	148064000	*	5.46e-17	6.67e-15	33.1818	912	-16033	uc008mtb.2	-	Foxa2
chr2	148218001	148219000	*	6.13e-17	7.43e-15	31.0249	913	-171033	uc008mtb.2	-	Foxa2
chr2	148283001	148284000	*	1.06e-22	2.3e-20	36.4807	914	-111377	uc008mtc.1	+	Sstr4
chr2	148488001	148489000	*	2.27e-11	1.3e-09	27.373	915	-44467	uc008mte.1	-	Cd93
chr2	148501001	148502000	*	8.45e-14	6.93e-12	27.0026	916	-57467	uc008mte.1	-	Cd93
chr2	149366001	149367000	*	9.63e-07	2.13e-05	-28.7463	917	-38249	uc008mtu.1	+	Cst10
chr2	150384001	150385000	*	3.31e-10	1.57e-08	-30.6211	918	-21237	uc012cfu.1	-	3300002I08Rik
chr2	153149001	153150000	*	3.01e-20	5.2e-18	33.9985	919	-11301	uc008nhd.1	+	Tm9sf4
chr2	153371001	153372000	*	8.08e-10	3.57e-08	31.3148	920	24864	uc033hqy.1	+	Asxl1
chr2	153630001	153631000	*	7.18e-18	9.72e-16	29.7462	921	1782	uc008nhx.2	-	Commd7
chr2	154075001	154076000	*	9.69e-09	3.47e-07	31.7814	922	-54336	uc008nit.2	+	Bpifa3
chr2	154079001	154080000	*	4.17e-18	5.78e-16	25.3425	923	-50336	uc008nit.2	+	Bpifa3
chr2	154173001	154174000	*	1.19e-12	8.33e-11	32.8369	924	10396	uc012cgt.1	+	Bpifa5
chr2	154247001	154248000	*	1.15e-21	2.28e-19	34.6304	925	-9879	uc008niz.1	+	Bpifb9a
chr2	154249001	154250000	*	2.54e-06	4.97e-05	26.6347	926	-7879	uc008niz.1	+	Bpifb9a
chr2	154283001	154284000	*	3.7e-08	1.16e-06	30.8081	927	-23244	uc008nja.1	+	Bpifb9b
chr2	154412001	154413000	*	4.05e-14	3.48e-12	30.2041	928	-3918	uc008nje.2	-	Snta1
chr2	154671001	154672000	*	7.96e-19	1.19e-16	34.0599	929	13977	uc008njq.1	+	Chmp4b
chr2	155591001	155592000	*	5.1e-21	9.53e-19	25.1056	930	811	uc008nkx.2	-	Gss
chr2	156815001	156816000	*	2.09e-13	1.62e-11	-32.3781	931	-24007	uc008nnx.2	+	Tgif2
chr2	159342001	159343000	*	3.11e-06	5.92e-05	-25.5051	932	547196	uc008nqt.2	+	Dhx35
chr2	159485001	159486000	*	9.86e-22	1.97e-19	-29.0691	933	-461341	uc029uhv.1	+	4933416E03Rik
chr2	159491001	159492000	*	8.84e-28	2.96e-25	-27.2005	934	-455341	uc029uhv.1	+	4933416E03Rik
chr2	159715001	159716000	*	5.06e-19	7.7e-17	-27.0016	935	-231341	uc029uhv.1	+	4933416E03Rik
chr2	159759001	159760000	*	3.34e-24	8.39e-22	-37.8264	936	-187341	uc029uhv.1	+	4933416E03Rik
chr2	159780001	159781000	*	2.01e-18	2.89e-16	-25.8264	937	-166341	uc029uhv.1	+	4933416E03Rik
chr2	159855001	159856000	*	1.51e-10	7.62e-09	-27.0655	938	-91341	uc029uhv.1	+	4933416E03Rik
chr2	169240001	169241000	*	5.02e-33	2.48e-30	34.2882	939	18872	uc029uii.1	+	NA
chr2	171558001	171559000	*	2.79e-13	2.13e-11	-27.4455	940	304719	uc008och.1	+	Gm14266
chr2	171595001	171596000	*	5.1e-12	3.25e-10	-28.6707	941	341719	uc008och.1	+	Gm14266
chr2	171598001	171599000	*	4.95e-36	2.94e-33	-30.2302	942	344719	uc008och.1	+	Gm14266
chr2	171746001	171747000	*	1.15e-15	1.2e-13	-25.3206	943	215800	uc008oci.1	-	1700028P15Rik
chr2	172973001	172974000	*	1.67e-09	6.94e-08	-25.954	944	-5842	uc008odd.1	+	Spo11
chr2	173497001	173498000	*	2.72e-12	1.8e-10	-35.4512	945	-24592	uc008odt.2	+	1700021F07Rik
chr2	177464001	177465000	*	2.82e-17	3.57e-15	32.7979	946	0	uc008oha.2	+	Gm14420
chr3	6509001	6510000	*	7.99e-08	2.34e-06	29.6605	947	110444	uc008ooe.2	-	1700008P02Rik
chr3	6588001	6589000	*	2.81e-13	2.15e-11	34.4681	948	31444	uc008ooe.2	-	1700008P02Rik
chr3	6589001	6590000	*	4.36e-20	7.41e-18	35.2442	949	30444	uc008ooe.2	-	1700008P02Rik
chr3	6591001	6592000	*	1.15e-14	1.06e-12	43.8213	950	28444	uc008ooe.2	-	1700008P02Rik
chr3	6671001	6672000	*	1.04e-08	3.71e-07	31.5461	951	-50559	uc008ooe.2	-	1700008P02Rik
chr3	6818001	6819000	*	2.69e-10	1.3e-08	32.8949	952	-197559	uc008ooe.2	-	1700008P02Rik
chr3	7082001	7083000	*	7.84e-26	2.25e-23	46.7713	953	-283604	uc008oof.1	+	Pkia
chr3	7105001	7106000	*	1.73e-26	5.24e-24	31.4481	954	-260604	uc008oof.1	+	Pkia
chr3	7171001	7172000	*	6.93e-14	5.75e-12	27.0892	955	-194604	uc008oof.1	+	Pkia
chr3	7172001	7173000	*	4.17e-27	1.33e-24	25.371	956	-193604	uc008oof.1	+	Pkia
chr3	7173001	7174000	*	4.89e-18	6.73e-16	27.5534	957	-192604	uc008oof.1	+	Pkia
chr3	7216001	7217000	*	9.7e-30	3.78e-27	37.1506	958	-149604	uc008oof.1	+	Pkia
chr3	7225001	7226000	*	1.83e-21	3.56e-19	28.1976	959	-140604	uc008oof.1	+	Pkia
chr3	7233001	7234000	*	1.03e-22	2.25e-20	37.2155	960	-132604	uc008oof.1	+	Pkia
chr3	7254001	7255000	*	1.35e-30	5.63e-28	52.5956	961	-111604	uc008oof.1	+	Pkia
chr3	7273001	7274000	*	1.39e-07	3.84e-06	26.8162	962	-92604	uc008oof.1	+	Pkia
chr3	7324001	7325000	*	6.32e-13	4.59e-11	27.8496	963	-41604	uc008oof.1	+	Pkia
chr3	7754001	7755000	*	6.17e-09	2.3e-07	30.1343	964	-140242	uc008ooi.2	-	NA
chr3	7810001	7811000	*	1.57e-12	1.07e-10	34.4291	965	143888	uc008oom.2	-	NA
chr3	7825001	7826000	*	3.55e-19	5.5e-17	33.1316	966	128888	uc008oom.2	-	NA
chr3	7868001	7869000	*	1.63e-13	1.29e-11	25.0656	967	85888	uc008oom.2	-	NA
chr3	7874001	7875000	*	3.98e-25	1.08e-22	31.6488	968	79888	uc008oom.2	-	NA
chr3	7879001	7880000	*	3.44e-19	5.33e-17	39.2532	969	74888	uc008oom.2	-	NA
chr3	7882001	7883000	*	5.98e-22	1.22e-19	32.3294	970	71888	uc008oom.2	-	NA
chr3	7890001	7891000	*	1.13e-19	1.84e-17	26.1341	971	63888	uc008oom.2	-	NA
chr3	7896001	7897000	*	2.92e-20	5.05e-18	43.4172	972	57888	uc008oom.2	-	NA
chr3	7929001	7930000	*	1.42e-08	4.91e-07	32.1071	973	24888	uc008oom.2	-	NA
chr3	7932001	7933000	*	5.58e-12	3.53e-10	28.2468	974	21888	uc008oom.2	-	NA
chr3	7946001	7947000	*	5.4e-10	2.47e-08	30.5366	975	7888	uc008oom.2	-	NA
chr3	7949001	7950000	*	9e-07	2.01e-05	27.4823	976	4888	uc008oom.2	-	NA
chr3	7954001	7955000	*	4.39e-11	2.42e-09	28.3201	977	0	uc008oom.2	-	NA
chr3	8020001	8021000	*	6.02e-36	3.55e-33	25.49	978	-65115	uc008oom.2	-	NA
chr3	8167001	8168000	*	3.39e-11	1.9e-09	26.4697	979	-212115	uc008oom.2	-	NA
chr3	8212001	8213000	*	1.7e-17	2.21e-15	28.5379	980	250099	uc012cnd.1	-	NA
chr3	8234001	8235000	*	3.46e-17	4.34e-15	46.3296	981	228099	uc012cnd.1	-	NA
chr3	8239001	8240000	*	3.32e-15	3.28e-13	26.6711	982	223099	uc012cnd.1	-	NA
chr3	8533001	8534000	*	2.02e-28	7.13e-26	43.594	983	23476	uc008ooo.1	+	Stmn2
chr3	8764001	8765000	*	4.71e-15	4.55e-13	28.764	984	-96964	uc008oop.1	-	Hey1
chr3	9259001	9260000	*	8.39e-25	2.22e-22	-25.6132	985	8436	uc008ooy.2	+	Zbtb10
chr3	9518001	9519000	*	2.29e-22	4.85e-20	27.5338	986	46300	uc012cng.1	-	Zfp704
chr3	11305001	11306000	*	8.46e-07	1.9e-05	28.7088	987	248035	uc029ujr.1	+	NA
chr3	12638001	12639000	*	4.01e-17	4.98e-15	28.717	988	-415271	uc029ujt.1	-	NA
chr3	12774001	12775000	*	1.43e-15	1.47e-13	32.499	989	-551271	uc029ujt.1	-	NA
chr3	12915001	12916000	*	2.41e-07	6.26e-06	27.8295	990	-555655	uc008oqb.2	+	Ralyl
chr3	13040001	13041000	*	4.63e-12	2.96e-10	37.267	991	-430655	uc008oqb.2	+	Ralyl
chr3	13787001	13788000	*	4.72e-14	4.02e-12	29.3593	992	-134137	uc029uju.1	-	NA
chr3	14537001	14538000	*	1.62e-07	4.38e-06	27.849	993	3215	uc008oqj.2	+	Lrrcc1
chr3	15111001	15112000	*	5.51e-11	2.99e-09	30.5133	994	139802	uc029ujw.1	+	A930001A20Rik
chr3	15373001	15374000	*	5.55e-11	3.01e-09	26.0122	995	-40700	uc008oqv.1	-	Gm9733
chr3	15383001	15384000	*	4.48e-12	2.87e-10	28.6286	996	42428	uc008oqw.1	-	NA
chr3	15529001	15530000	*	6.2e-08	1.86e-06	27.1739	997	12473	uc008oqx.3	-	Sirpb1b
chr3	15790001	15791000	*	1.82e-08	6.14e-07	25.051	998	47960	uc029ukb.1	-	Sirpb1c
chr3	16712001	16713000	*	7.03e-06	0.000119597	29.537	999	278353	uc029ukf.1	-	NA
chr3	17217001	17218000	*	1.77e-07	4.76e-06	28.5088	1000	-225650	uc029ukf.1	-	NA
chr3	17571001	17572000	*	1.8e-12	1.22e-10	25.3947	1001	-217921	uc008orj.2	+	NA
chr3	18545001	18546000	*	1.52e-07	4.14e-06	26.8677	1002	-64525	uc029ukg.1	-	NA
chr3	18792001	18793000	*	2.2e-06	4.39e-05	36.1537	1003	-165861	uc056zro.1	-	NA
chr3	18956001	18957000	*	3.27e-06	6.18e-05	26.1035	1004	206066	uc008oro.1	-	Armc1
chr3	19041001	19042000	*	2.53e-09	1.02e-07	-27.193	1005	121066	uc008oro.1	-	Armc1
chr3	19082001	19083000	*	4.54e-07	1.1e-05	-30.8379	1006	80066	uc008oro.1	-	Armc1
chr3	19496001	19497000	*	1.01e-21	2.01e-19	52.8929	1007	-11595	uc008orv.2	+	Dnajc5b
chr3	19571001	19572000	*	2.5e-18	3.55e-16	29.8297	1008	39756	uc012cns.1	+	Dnajc5b
chr3	20665001	20666000	*	3.35e-19	5.21e-17	34.4408	1009	-181707	uc008ost.1	-	NA
chr3	20674001	20675000	*	8.16e-14	6.71e-12	36.766	1010	-190707	uc008ost.1	-	NA
chr3	20678001	20679000	*	3.47e-21	6.57e-19	51.287	1011	-194707	uc008ost.1	-	NA
chr3	20860001	20861000	*	5.67e-29	2.09e-26	37.7397	1012	-376707	uc008ost.1	-	NA
chr3	20895001	20896000	*	4.1e-25	1.11e-22	27.2852	1013	-411707	uc008ost.1	-	NA
chr3	20904001	20905000	*	3.79e-06	7.02e-05	26.5198	1014	-420707	uc008ost.1	-	NA
chr3	20925001	20926000	*	1.34e-18	1.96e-16	32.8989	1015	-441707	uc008ost.1	-	NA
chr3	20927001	20928000	*	1.43e-23	3.38e-21	27.4222	1016	-443707	uc008ost.1	-	NA
chr3	20942001	20943000	*	8.89e-14	7.27e-12	29.7864	1017	-458707	uc008ost.1	-	NA
chr3	20951001	20952000	*	4.91e-26	1.44e-23	29.4977	1018	-467707	uc008ost.1	-	NA
chr3	20957001	20958000	*	6.05e-59	1.24e-55	39.3594	1019	-473707	uc008ost.1	-	NA
chr3	20960001	20961000	*	2.95e-21	5.64e-19	30.9761	1020	-476707	uc008ost.1	-	NA
chr3	21437001	21438000	*	1e-22	2.19e-20	27.1036	1021	324532	uc008osu.1	-	NA
chr3	21513001	21514000	*	9.63e-33	4.67e-30	32.697	1022	248532	uc008osu.1	-	NA
chr3	21636001	21637000	*	2.56e-18	3.64e-16	26.1667	1023	125532	uc008osu.1	-	NA
chr3	22602001	22603000	*	1.66e-16	1.92e-14	39.4983	1024	-76400	uc029ukh.1	-	NA
chr3	25519001	25520000	*	1.56e-06	3.25e-05	-25.9886	1025	633308	uc008otb.1	-	NA
chr3	26182001	26183000	*	1.4e-17	1.84e-15	50.9809	1026	-3610	uc057bpl.1	-	NA
chr3	26294001	26295000	*	4.44e-29	1.65e-26	51.9826	1027	36910	uc008otc.1	-	NA
chr3	26307001	26308000	*	7.25e-15	6.85e-13	27.9516	1028	23910	uc008otc.1	-	NA
chr3	26355001	26356000	*	1.73e-41	1.42e-38	30.1691	1029	-23093	uc008otd.1	-	NA
chr3	26356001	26357000	*	5.81e-45	5.84e-42	32.5184	1030	-24093	uc008otd.1	-	NA
chr3	26433001	26434000	*	1.19e-22	2.58e-20	52.9456	1031	-101093	uc008otd.1	-	NA
chr3	26595001	26596000	*	5.1e-20	8.6e-18	28.0392	1032	-41631	uc008ote.1	+	Spata16
chr3	26798001	26799000	*	5.42e-27	1.72e-24	42.4973	1033	160372	uc008otg.1	+	Spata16
chr3	26801001	26802000	*	1.3e-51	1.86e-48	61.5307	1034	163372	uc008otg.1	+	Spata16
chr3	26803001	26804000	*	3.17e-21	6.03e-19	31.8609	1035	165372	uc008otg.1	+	Spata16
chr3	26868001	26869000	*	5.72e-28	1.95e-25	35.9403	1036	230372	uc008otg.1	+	Spata16
chr3	26869001	26870000	*	1.49e-19	2.41e-17	30.1877	1037	231372	uc008otg.1	+	Spata16
chr3	27055001	27056000	*	2.78e-34	1.49e-31	32.5705	1038	97837	uc008otj.2	-	Ect2
chr3	27770001	27771000	*	1.63e-98	1.44e-94	40.6168	1039	-58695	uc008otr.1	-	NA
chr3	27792001	27793000	*	1.97e-32	9.35e-30	40.7588	1040	-80695	uc008otr.1	-	NA
chr3	27796001	27797000	*	2.1e-14	1.87e-12	33.1343	1041	-84695	uc008otr.1	-	NA
chr3	27805001	27806000	*	3.21e-70	1.06e-66	69.1639	1042	90369	uc008ots.2	-	Tmem212
chr3	27822001	27823000	*	6.72e-43	6.01e-40	70.7994	1043	73369	uc008ots.2	-	Tmem212
chr3	27991001	27992000	*	7.08e-38	4.67e-35	31.0363	1044	6832	uc008otv.2	+	Pld1
chr3	27995001	27996000	*	1.05e-45	1.09e-42	44.1914	1045	10832	uc008otv.2	+	Pld1
chr3	27996001	27997000	*	7.92e-13	5.67e-11	27.7202	1046	11832	uc008otv.2	+	Pld1
chr3	28002001	28003000	*	5.51e-61	1.22e-57	57.5076	1047	17832	uc008otv.2	+	Pld1
chr3	28015001	28016000	*	2.21e-38	1.51e-35	25.0369	1048	-15237	uc008otw.2	+	Pld1
chr3	28153001	28154000	*	1.8e-25	5.02e-23	33.1426	1049	-45819	uc029ukl.1	+	NA
chr3	28342001	28343000	*	2.88e-44	2.78e-41	28.5821	1050	-76943	uc056zrq.1	+	Mir446q
chr3	28345001	28346000	*	1.05e-37	6.82e-35	41.8946	1051	-73943	uc056zrq.1	+	Mir446q
chr3	28379001	28380000	*	7.05e-42	5.95e-39	28.6414	1052	-39943	uc056zrq.1	+	Mir446q
chr3	28574001	28575000	*	1.57e-46	1.72e-43	38.996	1053	-122903	uc008oua.2	+	Slc2a2
chr3	28724001	28725000	*	3.31e-17	4.16e-15	33.2679	1054	2486	uc008oub.2	+	Slc2a2
chr3	28736001	28737000	*	5.66e-24	1.39e-21	26.596	1055	14486	uc008oub.2	+	Slc2a2
chr3	28757001	28758000	*	6.27e-33	3.08e-30	36.7082	1056	22701	uc008ouc.1	-	NA
chr3	28840001	28841000	*	8.59e-17	1.02e-14	34.6421	1057	34492	uc008oug.1	+	NA
chr3	28861001	28862000	*	4.56e-62	1.05e-58	38.3252	1058	-30617	uc008ouh.1	+	Gm1527
chr3	28891001	28892000	*	1.86e-53	2.92e-50	33.0746	1059	-617	uc008ouh.1	+	Gm1527
chr3	29055001	29056000	*	1.17e-36	7.24e-34	25.8453	1060	-26577	uc008oui.1	+	Egfem1
chr3	29100001	29101000	*	5.69e-68	1.7e-64	48.9714	1061	17426	uc008ouk.2	+	Egfem1
chr3	29114001	29115000	*	2.69e-20	4.67e-18	28.4133	1062	31426	uc008ouk.2	+	Egfem1
chr3	29139001	29140000	*	1.6e-15	1.65e-13	36.9479	1063	56426	uc008ouk.2	+	Egfem1
chr3	29409001	29410000	*	1.35e-44	1.33e-41	25.0899	1064	-6823	uc012coe.1	+	Mir551b
chr3	29476001	29477000	*	1.24e-19	2.01e-17	42.3988	1065	59180	uc012coe.1	+	Mir551b
chr3	29764001	29765000	*	2.83e-29	1.06e-26	37.0316	1066	-126017	uc008oul.1	+	NA
chr3	29766001	29767000	*	1.13e-18	1.66e-16	30.7091	1067	-124017	uc008oul.1	+	NA
chr3	29785001	29786000	*	6.23e-43	5.58e-40	54.238	1068	-105017	uc008oul.1	+	NA
chr3	29865001	29866000	*	1.07e-29	4.14e-27	29.6527	1069	-25017	uc008oul.1	+	NA
chr3	29922001	29923000	*	1.91e-37	1.23e-34	66.7653	1070	30986	uc008oul.1	+	NA
chr3	30419001	30420000	*	7.79e-19	1.16e-16	30.4365	1071	89488	uc008ouv.1	-	Mecom
chr3	30657001	30658000	*	2.46e-19	3.88e-17	30.2795	1072	9117	uc008ovd.2	+	Lrriq4
chr3	30719001	30720000	*	1.22e-36	7.52e-34	27.1369	1073	-19159	uc008ovf.2	-	Lrrc31
chr3	30727001	30728000	*	1.44e-20	2.58e-18	30.0125	1074	-18293	uc012cof.1	+	Samd7
chr3	31513001	31514000	*	1.86e-29	7.1e-27	59.43	1075	-202683	uc008ovx.2	-	Slc7a14
chr3	31518001	31519000	*	6.39e-42	5.42e-39	38.3234	1076	-207683	uc008ovx.2	-	Slc7a14
chr3	31527001	31528000	*	6.4e-22	1.3e-19	37.4048	1077	-216683	uc008ovx.2	-	Slc7a14
chr3	31529001	31530000	*	3.67e-34	1.95e-31	69.102	1078	-218683	uc008ovx.2	-	Slc7a14
chr3	31530001	31531000	*	5.75e-29	2.12e-26	57.9461	1079	-219683	uc008ovx.2	-	Slc7a14
chr3	31534001	31535000	*	8.85e-23	1.95e-20	25.0523	1080	-223683	uc008ovx.2	-	Slc7a14
chr3	31542001	31543000	*	2.01e-08	6.71e-07	28.8886	1081	-231683	uc008ovx.2	-	Slc7a14
chr3	31569001	31570000	*	1.99e-15	2.02e-13	29.3586	1082	-258683	uc008ovx.2	-	Slc7a14
chr3	31572001	31573000	*	2.41e-32	1.13e-29	36.0979	1083	-261683	uc008ovx.2	-	Slc7a14
chr3	31689001	31690000	*	3.69e-14	3.18e-12	25.895	1084	-212703	uc008owa.1	+	Kcnmb2
chr3	31698001	31699000	*	1.36e-21	2.68e-19	46.9171	1085	-203703	uc008owa.1	+	Kcnmb2
chr3	31728001	31729000	*	6.28e-44	5.93e-41	37.1497	1086	-173703	uc008owa.1	+	Kcnmb2
chr3	31729001	31730000	*	9.3e-18	1.24e-15	25.0745	1087	-172703	uc008owa.1	+	Kcnmb2
chr3	31734001	31735000	*	6.92e-25	1.84e-22	40.5164	1088	-167703	uc008owa.1	+	Kcnmb2
chr3	31736001	31737000	*	4.95e-07	1.19e-05	32.3933	1089	-165703	uc008owa.1	+	Kcnmb2
chr3	31738001	31739000	*	9.58e-14	7.8e-12	44.8727	1090	-163703	uc008owa.1	+	Kcnmb2
chr3	31744001	31745000	*	8.51e-21	1.56e-18	37.7397	1091	-157703	uc008owa.1	+	Kcnmb2
chr3	31745001	31746000	*	6.74e-28	2.28e-25	61.7054	1092	-156703	uc008owa.1	+	Kcnmb2
chr3	31748001	31749000	*	9.41e-18	1.26e-15	27.9089	1093	-153703	uc008owa.1	+	Kcnmb2
chr3	31758001	31759000	*	5.4e-41	4.29e-38	39.4868	1094	-143703	uc008owa.1	+	Kcnmb2
chr3	31759001	31760000	*	1.15e-24	3e-22	30.8132	1095	-142703	uc008owa.1	+	Kcnmb2
chr3	31867001	31868000	*	7.98e-37	4.95e-34	40.9253	1096	-34703	uc008owa.1	+	Kcnmb2
chr3	31888001	31889000	*	9.52e-26	2.72e-23	35.814	1097	-13703	uc008owa.1	+	Kcnmb2
chr3	31917001	31918000	*	8.05e-09	2.93e-07	27.4061	1098	14300	uc008owb.1	+	Kcnmb2
chr3	31942001	31943000	*	5.96e-32	2.73e-29	62.9162	1099	39300	uc008owb.1	+	Kcnmb2
chr3	31970001	31971000	*	4.17e-45	4.22e-42	27.1443	1100	67300	uc008owb.1	+	Kcnmb2
chr3	31972001	31973000	*	2.61e-16	2.95e-14	25.1615	1101	69300	uc008owb.1	+	Kcnmb2
chr3	31984001	31985000	*	3.8e-69	1.19e-65	31.9065	1102	81300	uc008owb.1	+	Kcnmb2
chr3	31987001	31988000	*	1.76e-11	1.03e-09	29.6692	1103	84300	uc008owb.1	+	Kcnmb2
chr3	32009001	32010000	*	2.1e-10	1.03e-08	26.4984	1104	106300	uc008owb.1	+	Kcnmb2
chr3	32020001	32021000	*	9.32e-44	8.71e-41	30.8912	1105	117300	uc008owb.1	+	Kcnmb2
chr3	32040001	32041000	*	6.79e-46	7.18e-43	30.6557	1106	-115047	uc012coj.1	+	Kcnmb2
chr3	32051001	32052000	*	4.9e-23	1.11e-20	31.2227	1107	-104047	uc012coj.1	+	Kcnmb2
chr3	32235001	32236000	*	1.85e-25	5.17e-23	34.7118	1108	78956	uc012coj.1	+	Kcnmb2
chr3	32270001	32271000	*	6.21e-16	6.7e-14	25.0733	1109	-94489	uc012cok.1	+	NA
chr3	32317001	32318000	*	7.71e-53	1.17e-49	-34.8375	1110	-47489	uc012cok.1	+	NA
chr3	32350001	32351000	*	7.49e-50	9.76e-47	27.2268	1111	-14489	uc012cok.1	+	NA
chr3	32353001	32354000	*	1.79e-27	5.86e-25	28.2632	1112	-11489	uc012cok.1	+	NA
chr3	32377001	32378000	*	1.02e-39	7.49e-37	38.8825	1113	-11337	uc008owc.1	-	Zmat3
chr3	32807001	32808000	*	3.69e-20	6.31e-18	27.9144	1114	-9626	uc008owr.1	+	Usp13
chr3	33260001	33261000	*	1.15e-37	7.49e-35	26.0801	1115	-116811	uc008owz.3	-	Pex5l
chr3	33264001	33265000	*	3.45e-27	1.11e-24	29.3202	1116	-120811	uc008owz.3	-	Pex5l
chr3	33265001	33266000	*	8.31e-42	6.98e-39	30.3286	1117	-121811	uc008owz.3	-	Pex5l
chr3	33277001	33278000	*	3.85e-41	3.08e-38	38.6502	1118	-133811	uc008owz.3	-	Pex5l
chr3	33280001	33281000	*	7.31e-14	6.05e-12	25.3507	1119	-136811	uc008owz.3	-	Pex5l
chr3	33286001	33287000	*	3e-21	5.73e-19	27.4561	1120	-142811	uc008owz.3	-	Pex5l
chr3	33295001	33296000	*	8.69e-22	1.74e-19	37.8404	1121	-151811	uc008owz.3	-	Pex5l
chr3	33434001	33435000	*	4.3e-20	7.32e-18	58.0343	1122	-290811	uc008owz.3	-	Pex5l
chr3	33449001	33450000	*	2.99e-19	4.67e-17	30.6937	1123	-305811	uc008owz.3	-	Pex5l
chr3	33483001	33484000	*	4.22e-07	1.03e-05	29.6699	1124	-316183	uc008oxb.2	+	Ttc14
chr3	33486001	33487000	*	6.47e-22	1.31e-19	26.7315	1125	-313183	uc008oxb.2	+	Ttc14
chr3	33553001	33554000	*	1.14e-37	7.41e-35	67.9218	1126	-246183	uc008oxb.2	+	Ttc14
chr3	33578001	33579000	*	1.68e-13	1.32e-11	47.1698	1127	-221183	uc008oxb.2	+	Ttc14
chr3	33644001	33645000	*	1.4e-06	2.95e-05	-31.5041	1128	-155183	uc008oxb.2	+	Ttc14
chr3	33736001	33737000	*	5.4e-38	3.59e-35	33.28	1129	-63183	uc008oxb.2	+	Ttc14
chr3	33737001	33738000	*	1.17e-19	1.91e-17	38.1575	1130	-62183	uc008oxb.2	+	Ttc14
chr3	33744001	33745000	*	6.79e-14	5.65e-12	26.2711	1131	-55183	uc008oxb.2	+	Ttc14
chr3	33894001	33895000	*	1.11e-21	2.21e-19	25.5144	1132	-49692	uc008oxj.1	-	Ccdc39
chr3	33941001	33942000	*	8.84e-19	1.31e-16	30.3792	1133	-78079	uc008oxl.2	+	Fxr1
chr3	34110001	34111000	*	1.46e-15	1.5e-13	30.8889	1134	-28648	uc008oxp.2	-	Dnajc19
chr3	35538001	35539000	*	7.35e-28	2.48e-25	45.774	1135	127164	uc008oyr.1	-	NA
chr3	35541001	35542000	*	1.65e-11	9.68e-10	28.4536	1136	124164	uc008oyr.1	-	NA
chr3	35544001	35545000	*	1.77e-26	5.37e-24	33.9695	1137	121164	uc008oyr.1	-	NA
chr3	35575001	35576000	*	9.63e-22	1.92e-19	31.3022	1138	90164	uc008oyr.1	-	NA
chr3	35618001	35619000	*	3.18e-14	2.77e-12	29.878	1139	47164	uc008oyr.1	-	NA
chr3	35716001	35717000	*	3.76e-26	1.11e-23	31.1351	1140	-37138	uc008oys.1	+	Atp11b
chr3	35721001	35722000	*	3.79e-35	2.13e-32	28.7687	1141	-32138	uc008oys.1	+	Atp11b
chr3	36541001	36542000	*	9.63e-21	1.75e-18	32.0892	1142	-10606	uc008ozl.1	+	Exosc9
chr3	36546001	36547000	*	3.18e-29	1.19e-26	26.9506	1143	-5606	uc008ozl.1	+	Exosc9
chr3	36564001	36565000	*	1.17e-45	1.22e-42	46.8191	1144	6997	uc012cov.1	-	Ccna2
chr3	36578001	36579000	*	5.86e-43	5.25e-40	32	1145	-6006	uc012cov.1	-	Ccna2
chr3	36584001	36585000	*	6.72e-31	2.86e-28	33.8965	1146	-12006	uc012cov.1	-	Ccna2
chr3	36588001	36589000	*	2.32e-25	6.42e-23	58.0672	1147	-16006	uc012cov.1	-	Ccna2
chr3	36592001	36593000	*	3.06e-76	1.28e-72	43.4632	1148	-20006	uc012cov.1	-	Ccna2
chr3	36596001	36597000	*	1.64e-41	1.35e-38	32.0344	1149	16390	uc008ozq.2	-	Bbs7
chr3	36615001	36616000	*	8.81e-29	3.2e-26	26.1212	1150	-1613	uc008ozr.1	-	Bbs7
chr3	36618001	36619000	*	2.92e-51	4.11e-48	27.1619	1151	-4613	uc008ozr.1	-	Bbs7
chr3	36636001	36637000	*	4.71e-21	8.81e-19	26.9776	1152	7350	uc008ozu.1	-	Trpc3
chr3	36638001	36639000	*	7.58e-46	7.96e-43	27.4827	1153	5350	uc008ozu.1	-	Trpc3
chr3	36647001	36648000	*	2.13e-29	8.1e-27	27.6508	1154	-2653	uc008ozu.1	-	Trpc3
chr3	36648001	36649000	*	1.02e-30	4.29e-28	35.011	1155	-3653	uc008ozu.1	-	Trpc3
chr3	36653001	36654000	*	1.61e-40	1.25e-37	27.0877	1156	-8653	uc008ozu.1	-	Trpc3
chr3	36743001	36744000	*	1.29e-68	3.97e-65	28.431	1157	-52835	uc008ozv.1	-	Trpc3
chr3	36745001	36746000	*	8.55e-35	4.71e-32	35.4667	1158	-54835	uc008ozv.1	-	Trpc3
chr3	36760001	36761000	*	6.54e-61	1.44e-57	26.2692	1159	-69835	uc008ozv.1	-	Trpc3
chr3	36828001	36829000	*	9.7e-22	1.94e-19	36.4246	1160	-34106	uc008ozw.2	+	4932438A13Rik
chr3	36841001	36842000	*	9.07e-52	1.31e-48	29.4091	1161	-21106	uc008ozw.2	+	4932438A13Rik
chr3	36879001	36880000	*	6.03e-17	7.33e-15	27.9551	1162	14616	uc008paa.1	+	4932438A13Rik
chr3	36896001	36897000	*	1.78e-60	3.86e-57	49.7259	1163	31616	uc008paa.1	+	4932438A13Rik
chr3	36897001	36898000	*	1.83e-08	6.16e-07	26.8257	1164	32616	uc008paa.1	+	4932438A13Rik
chr3	36898001	36899000	*	5.33e-41	4.24e-38	61.0858	1165	33616	uc008paa.1	+	4932438A13Rik
chr3	36899001	36900000	*	6.5e-20	1.09e-17	33.1915	1166	34616	uc008paa.1	+	4932438A13Rik
chr3	36907001	36908000	*	7.7e-42	6.48e-39	41.9547	1167	42616	uc008paa.1	+	4932438A13Rik
chr3	36923001	36924000	*	2.17e-19	3.45e-17	30.2587	1168	58616	uc008paa.1	+	4932438A13Rik
chr3	36937001	36938000	*	1.15e-32	5.57e-30	31.7179	1169	-70394	uc008pac.2	+	4932438A13Rik
chr3	36943001	36944000	*	6.45e-23	1.44e-20	26.0719	1170	-64394	uc008pac.2	+	4932438A13Rik
chr3	36955001	36956000	*	2.37e-50	3.18e-47	30.5267	1171	-52394	uc008pac.2	+	4932438A13Rik
chr3	36961001	36962000	*	6.65e-46	7.04e-43	25.5367	1172	-46394	uc008pac.2	+	4932438A13Rik
chr3	36962001	36963000	*	3.29e-79	1.48e-75	39.8162	1173	-45394	uc008pac.2	+	4932438A13Rik
chr3	37009001	37010000	*	2.34e-40	1.8e-37	72.4876	1174	609	uc008pac.2	+	4932438A13Rik
chr3	37056001	37057000	*	4.45e-15	4.31e-13	32.3615	1175	3025	uc008paf.1	-	Gm12531
chr3	37073001	37074000	*	1.5e-10	7.54e-09	28.4752	1176	9347	uc008pah.1	+	Adad1
chr3	37089001	37090000	*	2.74e-33	1.38e-30	47.8315	1177	25347	uc008pah.1	+	Adad1
chr3	37120001	37121000	*	6.23e-40	4.66e-37	59.5107	1178	4955	uc008pai.3	-	Il2
chr3	37124001	37125000	*	6.28e-55	1.05e-51	34.9846	1179	955	uc008pai.3	-	Il2
chr3	37134001	37135000	*	2.02e-41	1.65e-38	25.9288	1180	-8043	uc029ulk.1	-	NA
chr3	37135001	37136000	*	5.11e-94	3.84e-90	40.1028	1181	-9043	uc029ulk.1	-	NA
chr3	37155001	37156000	*	5.88e-87	3.54e-83	31.1115	1182	-29043	uc029ulk.1	-	NA
chr3	37166001	37167000	*	3.31e-24	8.32e-22	30.8655	1183	-40043	uc029ulk.1	-	NA
chr3	37169001	37170000	*	2.18e-31	9.57e-29	29.3457	1184	-43043	uc029ulk.1	-	NA
chr3	37171001	37172000	*	3.26e-22	6.81e-20	26.5887	1185	-45043	uc029ulk.1	-	NA
chr3	37234001	37235000	*	1.9e-80	8.93e-77	35.6518	1186	-1366	uc008pak.2	-	Il21
chr3	37236001	37237000	*	1.17e-08	4.1e-07	26.0819	1187	-3366	uc008pak.2	-	Il21
chr3	37244001	37245000	*	2.37e-32	1.12e-29	31.5613	1188	-11366	uc008pak.2	-	Il21
chr3	37317001	37318000	*	1.19e-28	4.28e-26	40.5622	1189	-1060	uc033hta.1	+	NA
chr3	37322001	37323000	*	1.62e-41	1.33e-38	30.0958	1190	2943	uc033hta.1	+	NA
chr3	37329001	37330000	*	1.58e-26	4.81e-24	-38.9815	1191	9943	uc033hta.1	+	NA
chr3	37345001	37346000	*	1.15e-38	8.01e-36	39.0901	1192	-2653	uc008pap.2	+	Fgf2
chr3	37383001	37384000	*	8.87e-57	1.62e-53	26.0907	1193	2344	uc008paq.2	+	Fgf2
chr3	37408001	37409000	*	1.77e-40	1.37e-37	34.3798	1194	10597	uc008pas.2	-	Nudt6
chr3	37415001	37416000	*	1.12e-22	2.45e-20	25.9007	1195	3597	uc008pas.2	-	Nudt6
chr3	37427001	37428000	*	3.92e-16	4.33e-14	27.7425	1196	-6816	uc008pat.2	-	Nudt6
chr3	37493001	37494000	*	6e-26	1.74e-23	39.3782	1197	-72816	uc008pat.2	-	Nudt6
chr3	37497001	37498000	*	7.68e-100	7.35e-96	29.5948	1198	-76816	uc008pat.2	-	Nudt6
chr3	37502001	37503000	*	4.63e-22	9.49e-20	28.4685	1199	-81816	uc008pat.2	-	Nudt6
chr3	37503001	37504000	*	3.07e-39	2.21e-36	30.1703	1200	-82816	uc008pat.2	-	Nudt6
chr3	37504001	37505000	*	5.14e-06	9.14e-05	34.8502	1201	-83816	uc008pat.2	-	Nudt6
chr3	37526001	37527000	*	2.23e-87	1.36e-83	57.1565	1202	-82891	uc056zru.1	+	4930594O21Rik
chr3	37560001	37561000	*	9.35e-73	3.43e-69	48.606	1203	-48891	uc056zru.1	+	4930594O21Rik
chr3	37575001	37576000	*	2.56e-60	5.52e-57	37.5374	1204	-33891	uc056zru.1	+	4930594O21Rik
chr3	37621001	37622000	*	1.05e-19	1.71e-17	35.1037	1205	7090	uc008paw.2	+	4930594O21Rik
chr3	37635001	37636000	*	2.78e-82	1.39e-78	27.1773	1206	-3947	uc008pax.2	+	Spry1
chr3	37648001	37649000	*	1.19e-97	1.02e-93	-33.325	1207	5393	uc033htb.1	+	NA
chr3	37651001	37652000	*	1.13e-69	3.65e-66	43.0981	1208	8393	uc033htb.1	+	NA
chr3	37680001	37681000	*	2.39e-53	3.73e-50	37.8997	1209	-33727	uc029ull.1	+	Rps23-ps
chr3	37695001	37696000	*	6.14e-101	6.05e-97	39.3324	1210	-18727	uc029ull.1	+	Rps23-ps
chr3	37703001	37704000	*	2.66e-46	2.87e-43	34.6494	1211	-10727	uc029ull.1	+	Rps23-ps
chr3	37744001	37745000	*	7.52e-21	1.38e-18	37.7963	1212	-19642	uc012cpa.1	-	Gm5148
chr3	37745001	37746000	*	2.11e-92	1.48e-88	34.8685	1213	-20642	uc012cpa.1	-	Gm5148
chr3	37750001	37751000	*	6.05e-36	3.57e-33	27.8659	1214	-25642	uc012cpa.1	-	Gm5148
chr3	37784001	37785000	*	6.18e-73	2.29e-69	25.5248	1215	-59642	uc012cpa.1	-	Gm5148
chr3	37793001	37794000	*	8.11e-30	3.18e-27	67.7398	1216	-68642	uc012cpa.1	-	Gm5148
chr3	37812001	37813000	*	9.34e-29	3.39e-26	36.3907	1217	-85813	uc029uln.1	+	NA
chr3	37826001	37827000	*	3.71e-60	7.97e-57	30.8753	1218	-71813	uc029uln.1	+	NA
chr3	37830001	37831000	*	1.05e-31	4.71e-29	42.224	1219	-67813	uc029uln.1	+	NA
chr3	37851001	37852000	*	1.09e-111	1.37e-107	41.1006	1220	-46813	uc029uln.1	+	NA
chr3	37852001	37853000	*	4.8e-20	8.11e-18	33.1654	1221	-45813	uc029uln.1	+	NA
chr3	37855001	37856000	*	1.39e-23	3.29e-21	56.9524	1222	-42813	uc029uln.1	+	NA
chr3	37863001	37864000	*	1.08e-60	2.36e-57	70.5456	1223	-34813	uc029uln.1	+	NA
chr3	37867001	37868000	*	5.7e-38	3.79e-35	27.2276	1224	-30813	uc029uln.1	+	NA
chr3	37869001	37870000	*	1.93e-42	1.68e-39	28.2159	1225	-28813	uc029uln.1	+	NA
chr3	37874001	37875000	*	3.3e-33	1.65e-30	27.1536	1226	-23813	uc029uln.1	+	NA
chr3	37887001	37888000	*	1.83e-103	1.94e-99	41.625	1227	-10813	uc029uln.1	+	NA
chr3	37890001	37891000	*	4.42e-24	1.1e-21	34.5103	1228	-7813	uc029uln.1	+	NA
chr3	37893001	37894000	*	9.29e-18	1.24e-15	36.9375	1229	-4813	uc029uln.1	+	NA
chr3	37916001	37917000	*	7.25e-46	7.64e-43	35.2594	1230	17190	uc029uln.1	+	NA
chr3	37952001	37953000	*	3.55e-46	3.8e-43	27.9939	1231	53190	uc029uln.1	+	NA
chr3	37983001	37984000	*	6.69e-46	7.08e-43	27.2268	1232	84190	uc029uln.1	+	NA
chr3	37996001	37997000	*	1.22e-47	1.42e-44	36.1182	1233	97190	uc029uln.1	+	NA
chr3	38010001	38011000	*	3.56e-37	2.25e-34	67.3807	1234	111190	uc029uln.1	+	NA
chr3	38019001	38020000	*	3.37e-15	3.32e-13	28.3637	1235	120190	uc029uln.1	+	NA
chr3	38033001	38034000	*	5.78e-33	2.84e-30	76.4617	1236	134190	uc029uln.1	+	NA
chr3	38063001	38064000	*	1.9e-41	1.55e-38	25.8075	1237	144120	uc029ulo.1	-	NA
chr3	38065001	38066000	*	1.27e-26	3.89e-24	33.6136	1238	142120	uc029ulo.1	-	NA
chr3	38072001	38073000	*	3.41e-94	2.6e-90	33.4604	1239	135120	uc029ulo.1	-	NA
chr3	38077001	38078000	*	3.87e-53	5.98e-50	47.1631	1240	130120	uc029ulo.1	-	NA
chr3	38078001	38079000	*	5.13e-26	1.5e-23	38.3929	1241	129120	uc029ulo.1	-	NA
chr3	38084001	38085000	*	5.52e-28	1.88e-25	25.3497	1242	123120	uc029ulo.1	-	NA
chr3	38095001	38096000	*	1.02e-55	1.79e-52	43.748	1243	112120	uc029ulo.1	-	NA
chr3	38098001	38099000	*	1.06e-39	7.8e-37	32.1152	1244	109120	uc029ulo.1	-	NA
chr3	38106001	38107000	*	2.83e-16	3.18e-14	-27.2161	1245	101120	uc029ulo.1	-	NA
chr3	38126001	38127000	*	6.97e-21	1.28e-18	26.4594	1246	81120	uc029ulo.1	-	NA
chr3	38138001	38139000	*	1.26e-55	2.2e-52	27.604	1247	69120	uc029ulo.1	-	NA
chr3	38141001	38142000	*	1.95e-43	1.79e-40	29.899	1248	66120	uc029ulo.1	-	NA
chr3	38145001	38146000	*	1.32e-62	3.11e-59	25.2923	1249	62120	uc029ulo.1	-	NA
chr3	38147001	38148000	*	8.04e-73	2.97e-69	38.0443	1250	60120	uc029ulo.1	-	NA
chr3	38163001	38164000	*	3.43e-75	1.37e-71	28.4742	1251	44120	uc029ulo.1	-	NA
chr3	38173001	38174000	*	9.83e-42	8.18e-39	32.6872	1252	34120	uc029ulo.1	-	NA
chr3	38180001	38181000	*	4.72e-21	8.82e-19	61.8506	1253	27120	uc029ulo.1	-	NA
chr3	38186001	38187000	*	8.05e-15	7.57e-13	26.3047	1254	21120	uc029ulo.1	-	NA
chr3	38190001	38191000	*	1.66e-16	1.92e-14	42.9943	1255	17120	uc029ulo.1	-	NA
chr3	38195001	38196000	*	3.43e-30	1.38e-27	26.6487	1256	12120	uc029ulo.1	-	NA
chr3	38207001	38208000	*	7.07e-16	7.57e-14	29.3635	1257	120	uc029ulo.1	-	NA
chr3	38243001	38244000	*	5.63e-35	3.13e-32	27.5242	1258	-34883	uc029ulo.1	-	NA
chr3	38255001	38256000	*	1.65e-26	5.01e-24	26.0621	1259	-46883	uc029ulo.1	-	NA
chr3	38266001	38267000	*	8.75e-26	2.51e-23	32.4943	1260	-57883	uc029ulo.1	-	NA
chr3	38286001	38287000	*	8.17e-23	1.8e-20	25.4626	1261	-77883	uc029ulo.1	-	NA
chr3	38287001	38288000	*	3.14e-40	2.4e-37	67.6021	1262	-78883	uc029ulo.1	-	NA
chr3	38294001	38295000	*	4.31e-38	2.88e-35	40.5326	1263	-85883	uc029ulo.1	-	NA
chr3	38313001	38314000	*	1.4e-23	3.33e-21	26.6011	1264	-104883	uc029ulo.1	-	NA
chr3	38324001	38325000	*	1.32e-54	2.19e-51	57.0379	1265	-115883	uc029ulo.1	-	NA
chr3	38329001	38330000	*	2.42e-118	3.69e-114	41.8829	1266	113633	uc008pba.1	-	NA
chr3	38340001	38341000	*	1.79e-64	4.62e-61	29.0297	1267	102633	uc008pba.1	-	NA
chr3	38364001	38365000	*	4.17e-38	2.79e-35	31.1903	1268	78633	uc008pba.1	-	NA
chr3	38379001	38380000	*	6.73e-37	4.19e-34	32.2545	1269	63633	uc008pba.1	-	NA
chr3	38380001	38381000	*	8e-28	2.69e-25	29.0196	1270	62633	uc008pba.1	-	NA
chr3	38388001	38389000	*	2.87e-14	2.51e-12	27.9135	1271	54633	uc008pba.1	-	NA
chr3	38390001	38391000	*	1.97e-27	6.42e-25	26.9372	1272	52633	uc008pba.1	-	NA
chr3	38395001	38396000	*	5.27e-23	1.19e-20	31.0442	1273	47633	uc008pba.1	-	NA
chr3	38400001	38401000	*	4.06e-31	1.75e-28	50.4193	1274	42633	uc008pba.1	-	NA
chr3	38404001	38405000	*	1.31e-31	5.84e-29	35.2695	1275	38633	uc008pba.1	-	NA
chr3	38410001	38411000	*	4.78e-11	2.61e-09	27.5136	1276	32633	uc008pba.1	-	NA
chr3	38414001	38415000	*	3.97e-51	5.55e-48	32.023	1277	28633	uc008pba.1	-	NA
chr3	38416001	38417000	*	9.49e-29	3.44e-26	26.8497	1278	26633	uc008pba.1	-	NA
chr3	38430001	38431000	*	2.47e-79	1.11e-75	26.8473	1279	12633	uc008pba.1	-	NA
chr3	38494001	38495000	*	4.59e-49	5.75e-46	28.8056	1280	-9186	uc008pbd.2	-	Ankrd50
chr3	38522001	38523000	*	5.74e-33	2.82e-30	42.2959	1281	-37186	uc008pbd.2	-	Ankrd50
chr3	38525001	38526000	*	4.78e-32	2.2e-29	51.8385	1282	-40186	uc008pbd.2	-	Ankrd50
chr3	38527001	38528000	*	1.78e-44	1.74e-41	32.9643	1283	-42186	uc008pbd.2	-	Ankrd50
chr3	38528001	38529000	*	4.14e-28	1.42e-25	28.5974	1284	-43186	uc008pbd.2	-	Ankrd50
chr3	38552001	38553000	*	1.42e-39	1.04e-36	37.0087	1285	-67186	uc008pbd.2	-	Ankrd50
chr3	38554001	38555000	*	5.18e-43	4.65e-40	53.6091	1286	-69186	uc008pbd.2	-	Ankrd50
chr3	38574001	38575000	*	2.93e-45	2.98e-42	55.5295	1287	-89186	uc008pbd.2	-	Ankrd50
chr3	38596001	38597000	*	6.67e-43	5.96e-40	63.4607	1288	-111186	uc008pbd.2	-	Ankrd50
chr3	38602001	38603000	*	3.49e-17	4.36e-15	40.0987	1289	-117186	uc008pbd.2	-	Ankrd50
chr3	38612001	38613000	*	1.98e-21	3.84e-19	27.1743	1290	-127186	uc008pbd.2	-	Ankrd50
chr3	38623001	38624000	*	4e-24	1e-21	27.7239	1291	-138186	uc008pbd.2	-	Ankrd50
chr3	38624001	38625000	*	1.07e-47	1.25e-44	41.1938	1292	-139186	uc008pbd.2	-	Ankrd50
chr3	38626001	38627000	*	2.58e-44	2.49e-41	25.9361	1293	-141186	uc008pbd.2	-	Ankrd50
chr3	38640001	38641000	*	6.4e-37	4e-34	33.7044	1294	-155186	uc008pbd.2	-	Ankrd50
chr3	38671001	38672000	*	6.88e-49	8.56e-46	29.3282	1295	-186186	uc008pbd.2	-	Ankrd50
chr3	38676001	38677000	*	2.22e-23	5.19e-21	28.9845	1296	-191186	uc008pbd.2	-	Ankrd50
chr3	38679001	38680000	*	9.9e-24	2.38e-21	56.9079	1297	-194186	uc008pbd.2	-	Ankrd50
chr3	38687001	38688000	*	1.78e-16	2.05e-14	25.6577	1298	-198940	uc008pbe.1	+	Fat4
chr3	38690001	38691000	*	2.57e-26	7.67e-24	26.2021	1299	-195940	uc008pbe.1	+	Fat4
chr3	38700001	38701000	*	5.44e-14	4.58e-12	47.4868	1300	-185940	uc008pbe.1	+	Fat4
chr3	38704001	38705000	*	8.62e-22	1.73e-19	51.2235	1301	-181940	uc008pbe.1	+	Fat4
chr3	38706001	38707000	*	3.16e-29	1.18e-26	34.234	1302	-179940	uc008pbe.1	+	Fat4
chr3	38734001	38735000	*	1.53e-28	5.47e-26	25.785	1303	-151940	uc008pbe.1	+	Fat4
chr3	38738001	38739000	*	3.03e-41	2.44e-38	37.4984	1304	-147940	uc008pbe.1	+	Fat4
chr3	38739001	38740000	*	1.86e-27	6.09e-25	47.8872	1305	-146940	uc008pbe.1	+	Fat4
chr3	38740001	38741000	*	3.71e-78	1.62e-74	40.2778	1306	-145940	uc008pbe.1	+	Fat4
chr3	38751001	38752000	*	8.73e-94	6.48e-90	43.7709	1307	-134940	uc008pbe.1	+	Fat4
chr3	38760001	38761000	*	4.71e-17	5.8e-15	43.0051	1308	-125940	uc008pbe.1	+	Fat4
chr3	38761001	38762000	*	5.42e-36	3.21e-33	63.0317	1309	-124940	uc008pbe.1	+	Fat4
chr3	38771001	38772000	*	3.16e-40	2.42e-37	49.4924	1310	-114940	uc008pbe.1	+	Fat4
chr3	38774001	38775000	*	3.63e-41	2.91e-38	36.6842	1311	-111940	uc008pbe.1	+	Fat4
chr3	38779001	38780000	*	1.19e-24	3.11e-22	65.4642	1312	-106940	uc008pbe.1	+	Fat4
chr3	38782001	38783000	*	9.47e-127	1.73e-122	46.8918	1313	-103940	uc008pbe.1	+	Fat4
chr3	38790001	38791000	*	1.98e-20	3.48e-18	26.213	1314	-95940	uc008pbe.1	+	Fat4
chr3	38796001	38797000	*	2.9e-51	4.09e-48	26.7076	1315	-89940	uc008pbe.1	+	Fat4
chr3	38802001	38803000	*	1.1e-18	1.63e-16	29.1061	1316	-83940	uc008pbe.1	+	Fat4
chr3	38815001	38816000	*	6.16e-80	2.85e-76	33.7612	1317	-70940	uc008pbe.1	+	Fat4
chr3	38819001	38820000	*	2.38e-14	2.11e-12	26.2452	1318	-66940	uc008pbe.1	+	Fat4
chr3	38840001	38841000	*	9.82e-11	5.1e-09	25.9317	1319	-45940	uc008pbe.1	+	Fat4
chr3	38878001	38879000	*	1.59e-26	4.85e-24	32.1999	1320	-7940	uc008pbe.1	+	Fat4
chr3	38879001	38880000	*	5.92e-27	1.87e-24	30.979	1321	-6940	uc008pbe.1	+	Fat4
chr3	38896001	38897000	*	4.1e-26	1.21e-23	32.1818	1322	9063	uc008pbf.1	+	Fat4
chr3	38898001	38899000	*	5.61e-30	2.23e-27	30.0026	1323	11063	uc008pbf.1	+	Fat4
chr3	38906001	38907000	*	3.18e-33	1.59e-30	25.8418	1324	19063	uc008pbf.1	+	Fat4
chr3	38909001	38910000	*	1.17e-11	7.04e-10	25.7956	1325	22063	uc008pbf.1	+	Fat4
chr3	39640001	39641000	*	2.79e-48	3.35e-45	40.9029	1326	747092	uc029ulp.1	-	NA
chr3	39731001	39732000	*	6.24e-21	1.15e-18	25.6877	1327	656092	uc029ulp.1	-	NA
chr3	39756001	39757000	*	4.17e-23	9.5e-21	36.2036	1328	631092	uc029ulp.1	-	NA
chr3	39762001	39763000	*	2.44e-25	6.73e-23	46.76	1329	625092	uc029ulp.1	-	NA
chr3	39798001	39799000	*	1.48e-11	8.75e-10	25.266	1330	589092	uc029ulp.1	-	NA
chr3	39807001	39808000	*	1.39e-30	5.78e-28	25.6091	1331	580092	uc029ulp.1	-	NA
chr3	39846001	39847000	*	1.12e-20	2.03e-18	26.7099	1332	541092	uc029ulp.1	-	NA
chr3	39855001	39856000	*	1.05e-14	9.77e-13	29.8721	1333	532092	uc029ulp.1	-	NA
chr3	39922001	39923000	*	1.19e-23	2.85e-21	27.8781	1334	465092	uc029ulp.1	-	NA
chr3	39956001	39957000	*	9.48e-26	2.71e-23	36.6749	1335	431092	uc029ulp.1	-	NA
chr3	39972001	39973000	*	5.67e-12	3.58e-10	40.5261	1336	415092	uc029ulp.1	-	NA
chr3	39985001	39986000	*	1.92e-24	4.93e-22	31.0655	1337	402092	uc029ulp.1	-	NA
chr3	40011001	40012000	*	1.59e-20	2.83e-18	28.9553	1338	376092	uc029ulp.1	-	NA
chr3	40075001	40076000	*	3.83e-13	2.87e-11	29.3384	1339	312092	uc029ulp.1	-	NA
chr3	40174001	40175000	*	5.93e-14	4.97e-12	31.3919	1340	213092	uc029ulp.1	-	NA
chr3	40199001	40200000	*	8.83e-42	7.39e-39	62.0202	1341	188092	uc029ulp.1	-	NA
chr3	40201001	40202000	*	1.17e-55	2.04e-52	34.2057	1342	186092	uc029ulp.1	-	NA
chr3	40251001	40252000	*	1.64e-36	1.01e-33	30.4909	1343	136092	uc029ulp.1	-	NA
chr3	40252001	40253000	*	1.65e-100	1.6e-96	56.1792	1344	135092	uc029ulp.1	-	NA
chr3	40300001	40301000	*	8.03e-27	2.5e-24	26.641	1345	87092	uc029ulp.1	-	NA
chr3	40301001	40302000	*	2.24e-46	2.42e-43	30.9565	1346	86092	uc029ulp.1	-	NA
chr3	40302001	40303000	*	5.32e-61	1.18e-57	39.0896	1347	85092	uc029ulp.1	-	NA
chr3	40303001	40304000	*	2.38e-44	2.31e-41	37.9675	1348	84092	uc029ulp.1	-	NA
chr3	41643001	41644000	*	1.34e-67	3.95e-64	38.7006	1349	31506	uc008pcp.1	-	Sclt1
chr3	41644001	41645000	*	6.97e-72	2.5e-68	31.458	1350	30506	uc008pcp.1	-	Sclt1
chr3	41679001	41680000	*	2.33e-62	5.45e-59	38.4035	1351	-3497	uc008pcp.1	-	Sclt1
chr3	41705001	41706000	*	1.03e-30	4.34e-28	26.5427	1352	11865	uc008pcq.2	-	Sclt1
chr3	41711001	41712000	*	1.02e-26	3.16e-24	29.0397	1353	5865	uc008pcq.2	-	Sclt1
chr3	41753001	41754000	*	2.05e-27	6.7e-25	32.6595	1354	8319	uc008pcw.1	+	D3Ertd751e
chr3	41822001	41823000	*	2.33e-12	1.56e-10	28.8648	1355	77319	uc008pcw.1	+	D3Ertd751e
chr3	41824001	41825000	*	4.71e-26	1.38e-23	43.5169	1356	79319	uc008pcw.1	+	D3Ertd751e
chr3	41826001	41827000	*	7.52e-70	2.45e-66	28.2937	1357	81319	uc008pcw.1	+	D3Ertd751e
chr3	41845001	41846000	*	9.65e-06	0.000156696	26.8592	1358	100319	uc008pcw.1	+	D3Ertd751e
chr3	41886001	41887000	*	8.71e-15	8.16e-13	28.0928	1359	141319	uc008pcw.1	+	D3Ertd751e
chr3	41894001	41895000	*	6.29e-31	2.68e-28	39.4066	1360	149319	uc008pcw.1	+	D3Ertd751e
chr3	41914001	41915000	*	9.88e-15	9.19e-13	34.5278	1361	169319	uc008pcw.1	+	D3Ertd751e
chr3	41996001	41997000	*	1.63e-22	3.49e-20	28.3042	1362	251319	uc008pcw.1	+	D3Ertd751e
chr3	42012001	42013000	*	7.47e-18	1.01e-15	37.5759	1363	267319	uc008pcw.1	+	D3Ertd751e
chr3	42157001	42158000	*	6.28e-17	7.61e-15	29.7132	1364	346136	uc029uls.1	-	NA
chr3	42194001	42195000	*	2.08e-20	3.65e-18	38.3453	1365	309136	uc029uls.1	-	NA
chr3	42218001	42219000	*	3.84e-24	9.6e-22	27.0926	1366	285136	uc029uls.1	-	NA
chr3	42219001	42220000	*	6.95e-21	1.28e-18	27.2846	1367	284136	uc029uls.1	-	NA
chr3	42236001	42237000	*	5.82e-09	2.18e-07	27.9266	1368	267136	uc029uls.1	-	NA
chr3	42241001	42242000	*	6.68e-35	3.71e-32	42.9624	1369	262136	uc029uls.1	-	NA
chr3	42251001	42252000	*	1.06e-08	3.75e-07	25.4714	1370	252136	uc029uls.1	-	NA
chr3	42253001	42254000	*	8.25e-15	7.74e-13	32.3219	1371	250136	uc029uls.1	-	NA
chr3	42254001	42255000	*	5.89e-84	3.12e-80	43.6567	1372	249136	uc029uls.1	-	NA
chr3	42256001	42257000	*	1.94e-17	2.5e-15	35.3845	1373	247136	uc029uls.1	-	NA
chr3	42262001	42263000	*	6.23e-31	2.66e-28	31.6267	1374	241136	uc029uls.1	-	NA
chr3	42265001	42266000	*	5.74e-15	5.49e-13	40.1476	1375	238136	uc029uls.1	-	NA
chr3	42268001	42269000	*	3.2e-24	8.04e-22	25.0146	1376	235136	uc029uls.1	-	NA
chr3	42296001	42297000	*	5.87e-26	1.7e-23	49.4699	1377	207136	uc029uls.1	-	NA
chr3	42485001	42486000	*	1.5e-09	6.32e-08	-28.5535	1378	18136	uc029uls.1	-	NA
chr3	44748001	44749000	*	9.91e-09	3.54e-07	-31.3147	1379	99988	uc029ult.1	+	NA
chr3	45089001	45090000	*	6.31e-05	0.000755859	25.241	1380	288261	uc008pcx.2	-	2610316D01Rik
chr3	46186001	46187000	*	1.04e-13	8.44e-12	45.6959	1381	260208	uc033htg.1	-	NA
chr3	46207001	46208000	*	2.61e-18	3.7e-16	41.4103	1382	239208	uc033htg.1	-	NA
chr3	46261001	46262000	*	1.01e-12	7.09e-11	43.0892	1383	185208	uc033htg.1	-	NA
chr3	46269001	46270000	*	1.18e-30	4.93e-28	36.4249	1384	177208	uc033htg.1	-	NA
chr3	46276001	46277000	*	4.35e-16	4.78e-14	29.7307	1385	170208	uc033htg.1	-	NA
chr3	46283001	46284000	*	6.25e-14	5.22e-12	41.6508	1386	163208	uc033htg.1	-	NA
chr3	46285001	46286000	*	6.64e-16	7.13e-14	35.1492	1387	161208	uc033htg.1	-	NA
chr3	46297001	46298000	*	2.24e-20	3.91e-18	54.7035	1388	149208	uc033htg.1	-	NA
chr3	46359001	46360000	*	3.11e-30	1.26e-27	53.0937	1389	87208	uc033htg.1	-	NA
chr3	46385001	46386000	*	1.86e-11	1.08e-09	31.2252	1390	61208	uc033htg.1	-	NA
chr3	46410001	46411000	*	1.98e-31	8.72e-29	34.5501	1391	36208	uc033htg.1	-	NA
chr3	47466001	47467000	*	2.88e-19	4.52e-17	30.1127	1392	559760	uc029ulv.1	-	NA
chr3	47469001	47470000	*	3.88e-39	2.76e-36	69.4081	1393	556760	uc029ulv.1	-	NA
chr3	47473001	47474000	*	7.32e-18	9.89e-16	28.8911	1394	552760	uc029ulv.1	-	NA
chr3	47479001	47480000	*	3.11e-26	9.24e-24	35.6702	1395	546760	uc029ulv.1	-	NA
chr3	47480001	47481000	*	1.68e-25	4.72e-23	26.861	1396	545760	uc029ulv.1	-	NA
chr3	47493001	47494000	*	8.33e-19	1.24e-16	29.721	1397	532760	uc029ulv.1	-	NA
chr3	47517001	47518000	*	1.63e-19	2.62e-17	31.4439	1398	508760	uc029ulv.1	-	NA
chr3	47524001	47525000	*	8.23e-09	2.99e-07	35.1459	1399	501760	uc029ulv.1	-	NA
chr3	47543001	47544000	*	5.17e-17	6.35e-15	36.1772	1400	482760	uc029ulv.1	-	NA
chr3	47552001	47553000	*	5.71e-08	1.73e-06	31.7003	1401	473760	uc029ulv.1	-	NA
chr3	47558001	47559000	*	3.4e-10	1.61e-08	38.9487	1402	467760	uc029ulv.1	-	NA
chr3	47582001	47583000	*	7.13e-29	2.61e-26	26.2127	1403	443760	uc029ulv.1	-	NA
chr3	47584001	47585000	*	6.66e-14	5.54e-12	37.0121	1404	441760	uc029ulv.1	-	NA
chr3	47615001	47616000	*	4.81e-15	4.65e-13	31.9588	1405	410760	uc029ulv.1	-	NA
chr3	47653001	47654000	*	1.76e-10	8.76e-09	41.7135	1406	372760	uc029ulv.1	-	NA
chr3	47663001	47664000	*	7.11e-45	7.12e-42	73.7229	1407	362760	uc029ulv.1	-	NA
chr3	47664001	47665000	*	8.76e-68	2.59e-64	64.9319	1408	361760	uc029ulv.1	-	NA
chr3	47671001	47672000	*	9.87e-119	1.55e-114	58.8646	1409	354760	uc029ulv.1	-	NA
chr3	47699001	47700000	*	7.03e-20	1.17e-17	34.5918	1410	326760	uc029ulv.1	-	NA
chr3	47707001	47708000	*	1.97e-38	1.35e-35	57.4552	1411	318760	uc029ulv.1	-	NA
chr3	47717001	47718000	*	4.05e-16	4.47e-14	27.8075	1412	308760	uc029ulv.1	-	NA
chr3	47732001	47733000	*	1.13e-11	6.8e-10	41.1255	1413	293760	uc029ulv.1	-	NA
chr3	47744001	47745000	*	7.2e-32	3.28e-29	58.4178	1414	281760	uc029ulv.1	-	NA
chr3	47747001	47748000	*	3.05e-21	5.8e-19	25.2891	1415	278760	uc029ulv.1	-	NA
chr3	47783001	47784000	*	5.88e-14	4.93e-12	27.7372	1416	242760	uc029ulv.1	-	NA
chr3	47784001	47785000	*	1.79e-14	1.61e-12	34.4759	1417	241760	uc029ulv.1	-	NA
chr3	47822001	47823000	*	2.96e-20	5.11e-18	54.2115	1418	203760	uc029ulv.1	-	NA
chr3	47825001	47826000	*	2.64e-35	1.5e-32	48.31	1419	200760	uc029ulv.1	-	NA
chr3	47830001	47831000	*	3.01e-32	1.4e-29	28.6124	1420	195760	uc029ulv.1	-	NA
chr3	47845001	47846000	*	7.18e-11	3.81e-09	26.0326	1421	180760	uc029ulv.1	-	NA
chr3	47858001	47859000	*	1.08e-19	1.77e-17	31.3187	1422	167760	uc029ulv.1	-	NA
chr3	47866001	47867000	*	3.75e-26	1.11e-23	31.0263	1423	159760	uc029ulv.1	-	NA
chr3	47868001	47869000	*	5.38e-26	1.57e-23	41.5498	1424	157760	uc029ulv.1	-	NA
chr3	47898001	47899000	*	2.28e-10	1.11e-08	27.8644	1425	127760	uc029ulv.1	-	NA
chr3	47935001	47936000	*	1.5e-25	4.2e-23	40.7011	1426	90760	uc029ulv.1	-	NA
chr3	47942001	47943000	*	2.66e-51	3.76e-48	43.9712	1427	83760	uc029ulv.1	-	NA
chr3	47946001	47947000	*	3.6e-30	1.45e-27	48.1224	1428	79760	uc029ulv.1	-	NA
chr3	47962001	47963000	*	2.47e-17	3.15e-15	30.9303	1429	63760	uc029ulv.1	-	NA
chr3	47969001	47970000	*	2.34e-35	1.33e-32	38.9608	1430	56760	uc029ulv.1	-	NA
chr3	47971001	47972000	*	3.89e-20	6.65e-18	30.0207	1431	54760	uc029ulv.1	-	NA
chr3	47980001	47981000	*	1.98e-35	1.13e-32	25.5191	1432	45760	uc029ulv.1	-	NA
chr3	47981001	47982000	*	3.44e-34	1.83e-31	32.3446	1433	44760	uc029ulv.1	-	NA
chr3	47994001	47995000	*	1.58e-23	3.72e-21	56.1429	1434	31760	uc029ulv.1	-	NA
chr3	48016001	48017000	*	5.22e-42	4.44e-39	41.7094	1435	9760	uc029ulv.1	-	NA
chr3	48018001	48019000	*	1.25e-28	4.5e-26	28.2872	1436	7760	uc029ulv.1	-	NA
chr3	48052001	48053000	*	3.31e-27	1.06e-24	28.5924	1437	-25243	uc029ulv.1	-	NA
chr3	48053001	48054000	*	7.25e-39	5.1e-36	38.1165	1438	-26243	uc029ulv.1	-	NA
chr3	48062001	48063000	*	4.28e-37	2.69e-34	34.4099	1439	-35243	uc029ulv.1	-	NA
chr3	48063001	48064000	*	1.42e-23	3.36e-21	25.9751	1440	-36243	uc029ulv.1	-	NA
chr3	48070001	48071000	*	6.17e-34	3.24e-31	25.5772	1441	-43243	uc029ulv.1	-	NA
chr3	48072001	48073000	*	4.2e-29	1.56e-26	32.0092	1442	-45243	uc029ulv.1	-	NA
chr3	48079001	48080000	*	3.19e-41	2.57e-38	31.8826	1443	-52243	uc029ulv.1	-	NA
chr3	48084001	48085000	*	7.39e-21	1.36e-18	27.014	1444	-57243	uc029ulv.1	-	NA
chr3	48087001	48088000	*	6.85e-08	2.03e-06	26.6194	1445	-60243	uc029ulv.1	-	NA
chr3	48090001	48091000	*	3.37e-38	2.27e-35	46.0601	1446	-63243	uc029ulv.1	-	NA
chr3	48094001	48095000	*	2.03e-39	1.48e-36	29.8973	1447	-67243	uc029ulv.1	-	NA
chr3	48101001	48102000	*	1.8e-49	2.31e-46	32.7654	1448	-74243	uc029ulv.1	-	NA
chr3	48102001	48103000	*	3.11e-20	5.37e-18	25.3544	1449	-75243	uc029ulv.1	-	NA
chr3	48109001	48110000	*	7.59e-39	5.32e-36	32.7455	1450	69076	uc029ulw.1	-	NA
chr3	48115001	48116000	*	7.43e-72	2.66e-68	49.8744	1451	63076	uc029ulw.1	-	NA
chr3	48116001	48117000	*	8.76e-64	2.21e-60	60.2843	1452	62076	uc029ulw.1	-	NA
chr3	48119001	48120000	*	1.05e-79	4.81e-76	65.468	1453	59076	uc029ulw.1	-	NA
chr3	48132001	48133000	*	7.14e-39	5.03e-36	29.6612	1454	46076	uc029ulw.1	-	NA
chr3	48153001	48154000	*	2.18e-31	9.58e-29	38.4114	1455	25076	uc029ulw.1	-	NA
chr3	48249001	48250000	*	2.8e-22	5.87e-20	36.9821	1456	-69927	uc029ulw.1	-	NA
chr3	48254001	48255000	*	7.55e-16	8.05e-14	34.9389	1457	-74927	uc029ulw.1	-	NA
chr3	48276001	48277000	*	1.48e-18	2.15e-16	39.5152	1458	-96927	uc029ulw.1	-	NA
chr3	48294001	48295000	*	1.52e-31	6.79e-29	50.495	1459	-114927	uc029ulw.1	-	NA
chr3	48295001	48296000	*	2.04e-26	6.14e-24	30.2771	1460	-115927	uc029ulw.1	-	NA
chr3	48298001	48299000	*	1.09e-18	1.61e-16	31.8318	1461	-118927	uc029ulw.1	-	NA
chr3	48300001	48301000	*	2.86e-24	7.23e-22	25.3744	1462	-120927	uc029ulw.1	-	NA
chr3	48325001	48326000	*	1.83e-29	6.97e-27	65.1964	1463	-145927	uc029ulw.1	-	NA
chr3	48330001	48331000	*	2.91e-18	4.11e-16	29.4098	1464	-150927	uc029ulw.1	-	NA
chr3	48337001	48338000	*	3.38e-18	4.74e-16	48.5481	1465	-157927	uc029ulw.1	-	NA
chr3	48342001	48343000	*	1.97e-65	5.26e-62	53.6759	1466	-162927	uc029ulw.1	-	NA
chr3	48354001	48355000	*	1.84e-32	8.73e-30	50.8024	1467	-174927	uc029ulw.1	-	NA
chr3	48355001	48356000	*	3.73e-26	1.1e-23	29.5381	1468	-175927	uc029ulw.1	-	NA
chr3	48374001	48375000	*	1.34e-17	1.76e-15	49.8618	1469	192260	uc029ulx.1	-	NA
chr3	48393001	48394000	*	1.03e-10	5.34e-09	27.516	1470	173260	uc029ulx.1	-	NA
chr3	48401001	48402000	*	5.44e-09	2.05e-07	32.0207	1471	165260	uc029ulx.1	-	NA
chr3	48404001	48405000	*	2.51e-16	2.84e-14	33.8195	1472	162260	uc029ulx.1	-	NA
chr3	48408001	48409000	*	1.37e-69	4.41e-66	46.4334	1473	158260	uc029ulx.1	-	NA
chr3	48411001	48412000	*	2.59e-24	6.58e-22	34.7686	1474	155260	uc029ulx.1	-	NA
chr3	48414001	48415000	*	6.19e-17	7.51e-15	28.3991	1475	152260	uc029ulx.1	-	NA
chr3	48416001	48417000	*	3.95e-20	6.75e-18	33.1875	1476	150260	uc029ulx.1	-	NA
chr3	48417001	48418000	*	3.07e-09	1.22e-07	28.6301	1477	149260	uc029ulx.1	-	NA
chr3	48419001	48420000	*	1.72e-25	4.82e-23	27.8167	1478	147260	uc029ulx.1	-	NA
chr3	48430001	48431000	*	6.02e-24	1.48e-21	48.9454	1479	136260	uc029ulx.1	-	NA
chr3	48432001	48433000	*	8.86e-08	2.56e-06	27.2458	1480	134260	uc029ulx.1	-	NA
chr3	48441001	48442000	*	4.74e-51	6.6e-48	37.055	1481	125260	uc029ulx.1	-	NA
chr3	48466001	48467000	*	1.34e-13	1.07e-11	33.2765	1482	100260	uc029ulx.1	-	NA
chr3	48468001	48469000	*	7.74e-54	1.24e-50	56.5721	1483	98260	uc029ulx.1	-	NA
chr3	48478001	48479000	*	1e-19	1.64e-17	29.6562	1484	88260	uc029ulx.1	-	NA
chr3	48480001	48481000	*	2.25e-44	2.18e-41	47.2117	1485	86260	uc029ulx.1	-	NA
chr3	48492001	48493000	*	1.37e-23	3.26e-21	44.1615	1486	74260	uc029ulx.1	-	NA
chr3	48496001	48497000	*	8.63e-27	2.68e-24	35.5324	1487	70260	uc029ulx.1	-	NA
chr3	48506001	48507000	*	5.5e-15	5.27e-13	33.1223	1488	60260	uc029ulx.1	-	NA
chr3	48512001	48513000	*	4.21e-07	1.03e-05	32.747	1489	54260	uc029ulx.1	-	NA
chr3	48513001	48514000	*	1.17e-76	4.93e-73	49.8332	1490	53260	uc029ulx.1	-	NA
chr3	48516001	48517000	*	6.84e-28	2.31e-25	33.3838	1491	50260	uc029ulx.1	-	NA
chr3	48523001	48524000	*	7.5e-61	1.64e-57	51.0496	1492	43260	uc029ulx.1	-	NA
chr3	48524001	48525000	*	9.44e-22	1.89e-19	30.7669	1493	42260	uc029ulx.1	-	NA
chr3	48537001	48538000	*	2.01e-08	6.72e-07	37.6543	1494	29260	uc029ulx.1	-	NA
chr3	48566001	48567000	*	6.08e-36	3.58e-33	38.3171	1495	260	uc029ulx.1	-	NA
chr3	48572001	48573000	*	4.53e-13	3.36e-11	26.9599	1496	-4743	uc029ulx.1	-	NA
chr3	48574001	48575000	*	7.85e-22	1.58e-19	42.1206	1497	-6743	uc029ulx.1	-	NA
chr3	48575001	48576000	*	6e-18	8.18e-16	27.6506	1498	-7743	uc029ulx.1	-	NA
chr3	48583001	48584000	*	3.65e-27	1.17e-24	39.7111	1499	-15743	uc029ulx.1	-	NA
chr3	48586001	48587000	*	3.52e-17	4.41e-15	32.6285	1500	-18743	uc029ulx.1	-	NA
chr3	48589001	48590000	*	1.49e-16	1.74e-14	28.0169	1501	19101	uc008pdd.3	-	NA
chr3	48598001	48599000	*	1.14e-19	1.87e-17	42.192	1502	10101	uc008pdd.3	-	NA
chr3	48600001	48601000	*	2.47e-20	4.3e-18	50.7006	1503	8101	uc008pdd.3	-	NA
chr3	48613001	48614000	*	1.8e-28	6.4e-26	33.948	1504	-3901	uc008pde.3	-	1700018B24Rik
chr3	48619001	48620000	*	3.62e-18	5.06e-16	35.1455	1505	-9901	uc008pde.3	-	1700018B24Rik
chr3	48623001	48624000	*	6.67e-39	4.69e-36	44.0692	1506	-13901	uc008pde.3	-	1700018B24Rik
chr3	48629001	48630000	*	4.53e-19	6.93e-17	33.4043	1507	-19901	uc008pde.3	-	1700018B24Rik
chr3	48633001	48634000	*	1.63e-49	2.09e-46	63.4988	1508	-23901	uc008pde.3	-	1700018B24Rik
chr3	48641001	48642000	*	5.4e-40	4.06e-37	37.4827	1509	-31901	uc008pde.3	-	1700018B24Rik
chr3	48652001	48653000	*	1.05e-22	2.29e-20	37.3534	1510	-42901	uc008pde.3	-	1700018B24Rik
chr3	48660001	48661000	*	2.57e-24	6.53e-22	28.8484	1511	-50901	uc008pde.3	-	1700018B24Rik
chr3	48682001	48683000	*	1.08e-13	8.7e-12	29.8951	1512	52227	uc029uly.1	-	NA
chr3	48695001	48696000	*	2.44e-28	8.55e-26	31.3286	1513	39227	uc029uly.1	-	NA
chr3	48697001	48698000	*	5.72e-16	6.2e-14	32.9263	1514	37227	uc029uly.1	-	NA
chr3	48726001	48727000	*	1.26e-20	2.26e-18	27.8915	1515	8227	uc029uly.1	-	NA
chr3	48740001	48741000	*	1.95e-09	8.03e-08	25.0751	1516	-4776	uc029uly.1	-	NA
chr3	48749001	48750000	*	2.01e-18	2.89e-16	47.751	1517	-13776	uc029uly.1	-	NA
chr3	48757001	48758000	*	4.8e-32	2.21e-29	29.2053	1518	-21776	uc029uly.1	-	NA
chr3	48794001	48795000	*	6.79e-26	1.96e-23	26.9703	1519	-58776	uc029uly.1	-	NA
chr3	48800001	48801000	*	4.5e-44	4.3e-41	29.2656	1520	-64776	uc029uly.1	-	NA
chr3	48819001	48820000	*	8.71e-15	8.16e-13	25.0624	1521	-83776	uc029uly.1	-	NA
chr3	48827001	48828000	*	1.22e-33	6.24e-31	28.811	1522	-91776	uc029uly.1	-	NA
chr3	48837001	48838000	*	3.16e-13	2.4e-11	30.7	1523	-101776	uc029uly.1	-	NA
chr3	48838001	48839000	*	4.42e-19	6.77e-17	27.551	1524	-102776	uc029uly.1	-	NA
chr3	48842001	48843000	*	3.66e-24	9.15e-22	35.4158	1525	-106776	uc029uly.1	-	NA
chr3	48877001	48878000	*	5.65e-16	6.14e-14	31.1481	1526	-141776	uc029uly.1	-	NA
chr3	48921001	48922000	*	1.78e-48	2.17e-45	36.1005	1527	-185776	uc029uly.1	-	NA
chr3	48925001	48926000	*	2.79e-17	3.54e-15	30.2744	1528	-189776	uc029uly.1	-	NA
chr3	48929001	48930000	*	1.52e-57	2.88e-54	31.7031	1529	-193776	uc029uly.1	-	NA
chr3	48935001	48936000	*	8.98e-34	4.65e-31	31.1622	1530	-199776	uc029uly.1	-	NA
chr3	48938001	48939000	*	6.18e-19	9.32e-17	29.1714	1531	-202776	uc029uly.1	-	NA
chr3	48949001	48950000	*	6.61e-38	4.37e-35	31.4616	1532	-213776	uc029uly.1	-	NA
chr3	48950001	48951000	*	2.45e-11	1.4e-09	26.2234	1533	-214776	uc029uly.1	-	NA
chr3	48955001	48956000	*	1.38e-23	3.27e-21	45.1118	1534	-219776	uc029uly.1	-	NA
chr3	48966001	48967000	*	1.68e-44	1.64e-41	38.0008	1535	-230776	uc029uly.1	-	NA
chr3	48995001	48996000	*	1.27e-13	1.02e-11	29.1343	1536	-259776	uc029uly.1	-	NA
chr3	48999001	49000000	*	3.18e-36	1.91e-33	49.7692	1537	-263776	uc029uly.1	-	NA
chr3	49016001	49017000	*	2.13e-14	1.9e-12	25.1475	1538	-280776	uc029uly.1	-	NA
chr3	49021001	49022000	*	3.12e-20	5.38e-18	31.6924	1539	-285776	uc029uly.1	-	NA
chr3	49022001	49023000	*	2.21e-12	1.48e-10	28.6308	1540	-286776	uc029uly.1	-	NA
chr3	49024001	49025000	*	2.23e-12	1.49e-10	25.5513	1541	-288776	uc029uly.1	-	NA
chr3	49041001	49042000	*	3.94e-49	4.95e-46	49.6684	1542	-305776	uc029uly.1	-	NA
chr3	49067001	49068000	*	3.28e-17	4.11e-15	56.5449	1543	-331776	uc029uly.1	-	NA
chr3	49077001	49078000	*	3.63e-57	6.7e-54	25.8759	1544	-341776	uc029uly.1	-	NA
chr3	49098001	49099000	*	1.41e-06	2.97e-05	30.28	1545	-362776	uc029uly.1	-	NA
chr3	49100001	49101000	*	9e-32	4.07e-29	50.8057	1546	-364776	uc029uly.1	-	NA
chr3	49101001	49102000	*	2.46e-28	8.64e-26	27.415	1547	-365776	uc029uly.1	-	NA
chr3	49102001	49103000	*	1.33e-19	2.15e-17	29.6379	1548	-366776	uc029uly.1	-	NA
chr3	49148001	49149000	*	2.85e-12	1.88e-10	30.0796	1549	-412776	uc029uly.1	-	NA
chr3	49173001	49174000	*	8.73e-15	8.18e-13	32.7646	1550	-437776	uc029uly.1	-	NA
chr3	49193001	49194000	*	3.1e-30	1.25e-27	35.0607	1551	-457776	uc029uly.1	-	NA
chr3	49197001	49198000	*	6.11e-20	1.02e-17	34.2409	1552	-461776	uc029uly.1	-	NA
chr3	49198001	49199000	*	1.1e-13	8.88e-12	28.8178	1553	-462776	uc029uly.1	-	NA
chr3	49221001	49222000	*	6.26e-28	2.12e-25	33.4921	1554	-485776	uc029uly.1	-	NA
chr3	49230001	49231000	*	8.1e-22	1.63e-19	34.8994	1555	-494776	uc029uly.1	-	NA
chr3	49237001	49238000	*	9.9e-15	9.21e-13	39.3991	1556	-501776	uc029uly.1	-	NA
chr3	49239001	49240000	*	2.62e-39	1.89e-36	38.0562	1557	-503776	uc029uly.1	-	NA
chr3	49251001	49252000	*	3.54e-24	8.87e-22	33.6	1558	505317	uc012cph.1	-	Pcdh18
chr3	49273001	49274000	*	7.35e-40	5.48e-37	28.7377	1559	483317	uc012cph.1	-	Pcdh18
chr3	49277001	49278000	*	4.08e-24	1.02e-21	35.6069	1560	479317	uc012cph.1	-	Pcdh18
chr3	49280001	49281000	*	1.34e-25	3.78e-23	30.8372	1561	476317	uc012cph.1	-	Pcdh18
chr3	49283001	49284000	*	2.57e-52	3.81e-49	43.846	1562	473317	uc012cph.1	-	Pcdh18
chr3	49309001	49310000	*	1.23e-27	4.09e-25	58.4476	1563	447317	uc012cph.1	-	Pcdh18
chr3	49338001	49339000	*	1e-46	1.11e-43	36.0594	1564	418317	uc012cph.1	-	Pcdh18
chr3	49349001	49350000	*	2.58e-27	8.35e-25	34.9099	1565	407317	uc012cph.1	-	Pcdh18
chr3	49400001	49401000	*	1.69e-17	2.2e-15	29.9004	1566	356317	uc012cph.1	-	Pcdh18
chr3	49401001	49402000	*	7.49e-22	1.51e-19	39.4195	1567	355317	uc012cph.1	-	Pcdh18
chr3	49442001	49443000	*	2.5e-28	8.75e-26	47.6312	1568	314317	uc012cph.1	-	Pcdh18
chr3	49450001	49451000	*	5.97e-20	1e-17	31.1796	1569	306317	uc012cph.1	-	Pcdh18
chr3	49452001	49453000	*	3.2e-15	3.17e-13	27.1964	1570	304317	uc012cph.1	-	Pcdh18
chr3	49456001	49457000	*	2.23e-32	1.05e-29	76.3505	1571	300317	uc012cph.1	-	Pcdh18
chr3	49457001	49458000	*	1.08e-48	1.34e-45	48.5367	1572	299317	uc012cph.1	-	Pcdh18
chr3	49466001	49467000	*	2.35e-17	3e-15	37.1253	1573	290317	uc012cph.1	-	Pcdh18
chr3	49468001	49469000	*	2.48e-14	2.2e-12	34.2437	1574	288317	uc012cph.1	-	Pcdh18
chr3	49471001	49472000	*	2.5e-24	6.35e-22	36.4716	1575	285317	uc012cph.1	-	Pcdh18
chr3	49486001	49487000	*	2.01e-54	3.3e-51	35.8753	1576	270317	uc012cph.1	-	Pcdh18
chr3	49493001	49494000	*	3.81e-38	2.56e-35	44.2065	1577	263317	uc012cph.1	-	Pcdh18
chr3	49494001	49495000	*	6.24e-23	1.39e-20	32.9257	1578	262317	uc012cph.1	-	Pcdh18
chr3	49495001	49496000	*	7.75e-27	2.42e-24	43.4695	1579	261317	uc012cph.1	-	Pcdh18
chr3	49501001	49502000	*	0.000364379	0.00312969	25.9174	1580	255317	uc012cph.1	-	Pcdh18
chr3	49513001	49514000	*	1.94e-17	2.5e-15	33.2677	1581	243317	uc012cph.1	-	Pcdh18
chr3	49527001	49528000	*	6.38e-06	0.000109969	-26.759	1582	229317	uc012cph.1	-	Pcdh18
chr3	49530001	49531000	*	3.73e-54	6.05e-51	30.279	1583	226317	uc012cph.1	-	Pcdh18
chr3	49537001	49538000	*	7.13e-21	1.31e-18	29.2276	1584	219317	uc012cph.1	-	Pcdh18
chr3	49548001	49549000	*	1.48e-38	1.02e-35	38.8578	1585	208317	uc012cph.1	-	Pcdh18
chr3	49555001	49556000	*	5.33e-31	2.29e-28	25.7738	1586	201317	uc012cph.1	-	Pcdh18
chr3	49570001	49571000	*	6.99e-26	2.02e-23	26.1705	1587	186317	uc012cph.1	-	Pcdh18
chr3	49584001	49585000	*	8.88e-55	1.48e-51	41.9218	1588	172317	uc012cph.1	-	Pcdh18
chr3	49621001	49622000	*	3.5e-25	9.54e-23	47.9174	1589	135317	uc012cph.1	-	Pcdh18
chr3	49626001	49627000	*	3.17e-39	2.27e-36	40.8382	1590	130317	uc012cph.1	-	Pcdh18
chr3	49644001	49645000	*	2.24e-45	2.29e-42	26.4008	1591	112317	uc012cph.1	-	Pcdh18
chr3	49653001	49654000	*	2.85e-12	1.88e-10	27.5253	1592	103317	uc012cph.1	-	Pcdh18
chr3	49673001	49674000	*	1.24e-18	1.82e-16	31.3428	1593	83317	uc012cph.1	-	Pcdh18
chr3	49674001	49675000	*	3.79e-95	2.94e-91	52.2239	1594	82317	uc012cph.1	-	Pcdh18
chr3	49675001	49676000	*	1.27e-35	7.35e-33	35.4419	1595	81317	uc012cph.1	-	Pcdh18
chr3	49680001	49681000	*	4.34e-31	1.87e-28	31.1116	1596	76317	uc012cph.1	-	Pcdh18
chr3	49688001	49689000	*	4.34e-17	5.37e-15	31.4586	1597	68317	uc012cph.1	-	Pcdh18
chr3	49696001	49697000	*	3.4e-18	4.77e-16	27.0589	1598	60317	uc012cph.1	-	Pcdh18
chr3	49717001	49718000	*	2.44e-32	1.15e-29	31.8281	1599	39317	uc012cph.1	-	Pcdh18
chr3	49725001	49726000	*	2.02e-27	6.59e-25	40.5244	1600	31317	uc012cph.1	-	Pcdh18
chr3	49759001	49760000	*	8.31e-48	9.75e-45	28.3868	1601	-1686	uc008pdg.2	-	Pcdh18
chr3	49762001	49763000	*	6.77e-38	4.48e-35	26.293	1602	-4686	uc008pdg.2	-	Pcdh18
chr3	49774001	49775000	*	1.19e-15	1.24e-13	26.7094	1603	-16686	uc008pdg.2	-	Pcdh18
chr3	49776001	49777000	*	7.02e-61	1.54e-57	52.8895	1604	-18686	uc008pdg.2	-	Pcdh18
chr3	49792001	49793000	*	9.62e-33	4.67e-30	26.9439	1605	-34686	uc008pdg.2	-	Pcdh18
chr3	49793001	49794000	*	2.13e-34	1.15e-31	31.0947	1606	-35686	uc008pdg.2	-	Pcdh18
chr3	49806001	49807000	*	2.5e-66	6.93e-63	30.455	1607	-48686	uc008pdg.2	-	Pcdh18
chr3	49814001	49815000	*	1.88e-29	7.17e-27	28.6999	1608	-56686	uc008pdg.2	-	Pcdh18
chr3	49821001	49822000	*	9.64e-07	2.13e-05	26.398	1609	-63686	uc008pdg.2	-	Pcdh18
chr3	49851001	49852000	*	1.82e-73	6.94e-70	53.6822	1610	-93686	uc008pdg.2	-	Pcdh18
chr3	49863001	49864000	*	6.45e-30	2.55e-27	29.2104	1611	-105686	uc008pdg.2	-	Pcdh18
chr3	49871001	49872000	*	1.28e-33	6.54e-31	28.3904	1612	-113686	uc008pdg.2	-	Pcdh18
chr3	49885001	49886000	*	9.24e-24	2.23e-21	41.9818	1613	-115972	uc008pdh.1	+	NA
chr3	49911001	49912000	*	1.2e-18	1.76e-16	58.2299	1614	-89972	uc008pdh.1	+	NA
chr3	49921001	49922000	*	4.94e-62	1.14e-58	62.7849	1615	-79972	uc008pdh.1	+	NA
chr3	49963001	49964000	*	9.2e-52	1.33e-48	41.9538	1616	-37972	uc008pdh.1	+	NA
chr3	49969001	49970000	*	2.1e-25	5.82e-23	44.153	1617	-31972	uc008pdh.1	+	NA
chr3	49978001	49979000	*	3.75e-25	1.02e-22	31.8401	1618	-22972	uc008pdh.1	+	NA
chr3	50012001	50013000	*	1.11e-28	3.99e-26	27.6543	1619	10031	uc008pdh.1	+	NA
chr3	50018001	50019000	*	3.13e-13	2.38e-11	26.2207	1620	16031	uc008pdh.1	+	NA
chr3	50046001	50047000	*	2.36e-15	2.37e-13	46.9547	1621	44031	uc008pdh.1	+	NA
chr3	50064001	50065000	*	2.96e-16	3.32e-14	27.162	1622	62031	uc008pdh.1	+	NA
chr3	50070001	50071000	*	5.1e-51	7.09e-48	50.6039	1623	68031	uc008pdh.1	+	NA
chr3	50072001	50073000	*	2.03e-57	3.8e-54	29.278	1624	70031	uc008pdh.1	+	NA
chr3	50073001	50074000	*	5.48e-08	1.66e-06	25.4975	1625	71031	uc008pdh.1	+	NA
chr3	50075001	50076000	*	8.67e-19	1.29e-16	30.0383	1626	73031	uc008pdh.1	+	NA
chr3	50079001	50080000	*	1.63e-58	3.26e-55	32.4195	1627	77031	uc008pdh.1	+	NA
chr3	50099001	50100000	*	8.28e-26	2.38e-23	26.83	1628	97031	uc008pdh.1	+	NA
chr3	50100001	50101000	*	2.63e-12	1.74e-10	27.3567	1629	98031	uc008pdh.1	+	NA
chr3	50116001	50117000	*	7.4e-22	1.49e-19	57.6773	1630	114031	uc008pdh.1	+	NA
chr3	50119001	50120000	*	5.22e-13	3.84e-11	27.2293	1631	117031	uc008pdh.1	+	NA
chr3	50124001	50125000	*	2.64e-19	4.15e-17	28.8418	1632	122031	uc008pdh.1	+	NA
chr3	50133001	50134000	*	2.58e-22	5.44e-20	31.3361	1633	131031	uc008pdh.1	+	NA
chr3	50147001	50148000	*	9.99e-15	9.29e-13	25.187	1634	145031	uc008pdh.1	+	NA
chr3	50154001	50155000	*	1.83e-12	1.23e-10	29.9079	1635	152031	uc008pdh.1	+	NA
chr3	50164001	50165000	*	5.92e-32	2.71e-29	39.9355	1636	162031	uc008pdh.1	+	NA
chr3	50174001	50175000	*	1.46e-25	4.1e-23	37.2198	1637	172031	uc008pdh.1	+	NA
chr3	50181001	50182000	*	8.59e-59	1.75e-55	53.8817	1638	179031	uc008pdh.1	+	NA
chr3	50190001	50191000	*	1.83e-16	2.1e-14	31.3612	1639	188031	uc008pdh.1	+	NA
chr3	50202001	50203000	*	8.86e-50	1.15e-46	39.0014	1640	200031	uc008pdh.1	+	NA
chr3	50215001	50216000	*	1.43e-24	3.7e-22	28.0969	1641	213031	uc008pdh.1	+	NA
chr3	50216001	50217000	*	1.5e-40	1.17e-37	27.0848	1642	214031	uc008pdh.1	+	NA
chr3	50218001	50219000	*	4.19e-33	2.07e-30	-32.9801	1643	216031	uc008pdh.1	+	NA
chr3	50232001	50233000	*	1.72e-12	1.17e-10	29.2918	1644	210604	uc029ulz.1	-	NA
chr3	50243001	50244000	*	3.26e-36	1.96e-33	33.8156	1645	199604	uc029ulz.1	-	NA
chr3	50244001	50245000	*	2.03e-18	2.92e-16	37.4485	1646	198604	uc029ulz.1	-	NA
chr3	50250001	50251000	*	1.94e-34	1.05e-31	33.0652	1647	192604	uc029ulz.1	-	NA
chr3	50270001	50271000	*	1.65e-69	5.27e-66	30.7494	1648	172604	uc029ulz.1	-	NA
chr3	50320001	50321000	*	1.48e-13	1.18e-11	30.7341	1649	122604	uc029ulz.1	-	NA
chr3	50350001	50351000	*	8.21e-32	3.72e-29	33.3709	1650	92604	uc029ulz.1	-	NA
chr3	50384001	50385000	*	3.3e-166	1.18e-161	28.0259	1651	58604	uc029ulz.1	-	NA
chr3	50390001	50391000	*	5.21e-73	1.94e-69	29.1112	1652	52604	uc029ulz.1	-	NA
chr3	50393001	50394000	*	5.65e-38	3.76e-35	27.3686	1653	49604	uc029ulz.1	-	NA
chr3	50397001	50398000	*	1.68e-39	1.23e-36	30.185	1654	45604	uc029ulz.1	-	NA
chr3	50399001	50400000	*	1.17e-23	2.8e-21	37.4291	1655	43604	uc029ulz.1	-	NA
chr3	50404001	50405000	*	1.3e-14	1.19e-12	32.1582	1656	38604	uc029ulz.1	-	NA
chr3	50414001	50415000	*	1.46e-55	2.53e-52	57.7894	1657	28604	uc029ulz.1	-	NA
chr3	50418001	50419000	*	8.77e-15	8.2e-13	31.7484	1658	24604	uc029ulz.1	-	NA
chr3	50419001	50420000	*	4.13e-65	1.08e-61	29.6686	1659	23604	uc029ulz.1	-	NA
chr3	50432001	50433000	*	1.01e-43	9.38e-41	32.5621	1660	10604	uc029ulz.1	-	NA
chr3	50434001	50435000	*	6.44e-53	9.83e-50	32.1042	1661	8604	uc029ulz.1	-	NA
chr3	50435001	50436000	*	2.14e-34	1.15e-31	30.8795	1662	7604	uc029ulz.1	-	NA
chr3	50461001	50462000	*	4.01e-48	4.77e-45	70.459	1663	-17389	uc008pdj.1	-	Slc7a11
chr3	50464001	50465000	*	9.91e-23	2.17e-20	25.5911	1664	-20389	uc008pdj.1	-	Slc7a11
chr3	50472001	50473000	*	4.85e-25	1.31e-22	42.3162	1665	-28389	uc008pdj.1	-	Slc7a11
chr3	50474001	50475000	*	1.14e-35	6.59e-33	29.2224	1666	-30389	uc008pdj.1	-	Slc7a11
chr3	50511001	50512000	*	2.75e-22	5.78e-20	33.9404	1667	-67389	uc008pdj.1	-	Slc7a11
chr3	50529001	50530000	*	8.39e-32	3.81e-29	30.1638	1668	77223	uc008pdk.1	-	NA
chr3	50534001	50535000	*	2.51e-52	3.73e-49	73.5881	1669	72223	uc008pdk.1	-	NA
chr3	50551001	50552000	*	4.61e-19	7.05e-17	39.2615	1670	55223	uc008pdk.1	-	NA
chr3	50556001	50557000	*	2.22e-15	2.24e-13	35.2215	1671	50223	uc008pdk.1	-	NA
chr3	50575001	50576000	*	6.67e-16	7.17e-14	30.2116	1672	31223	uc008pdk.1	-	NA
chr3	50576001	50577000	*	5.16e-11	2.81e-09	31.0294	1673	30223	uc008pdk.1	-	NA
chr3	50608001	50609000	*	2.2e-98	1.91e-94	32.5169	1674	-780	uc008pdk.1	-	NA
chr3	50649001	50650000	*	6.18e-18	8.41e-16	46.6667	1675	-41780	uc008pdk.1	-	NA
chr3	50656001	50657000	*	1.02e-22	2.23e-20	35.9089	1676	-48780	uc008pdk.1	-	NA
chr3	50712001	50713000	*	1.23e-14	1.13e-12	34.4532	1677	-104780	uc008pdk.1	-	NA
chr3	50715001	50716000	*	2.31e-42	2e-39	25.422	1678	-107780	uc008pdk.1	-	NA
chr3	50737001	50738000	*	1.02e-11	6.2e-10	-26.1192	1679	-129780	uc008pdk.1	-	NA
chr3	50747001	50748000	*	2.9e-30	1.18e-27	36.3516	1680	-139780	uc008pdk.1	-	NA
chr3	50820001	50821000	*	4.28e-34	2.27e-31	32.6023	1681	-212780	uc008pdk.1	-	NA
chr3	50835001	50836000	*	2.18e-19	3.46e-17	29.0064	1682	-227780	uc008pdk.1	-	NA
chr3	50836001	50837000	*	3.69e-25	1.01e-22	25.8786	1683	-228780	uc008pdk.1	-	NA
chr3	50840001	50841000	*	2.08e-26	6.24e-24	29.9118	1684	-232780	uc008pdk.1	-	NA
chr3	50860001	50861000	*	1.69e-20	3e-18	26.216	1685	213857	uc008pdl.1	-	NA
chr3	51118001	51119000	*	5.68e-44	5.37e-41	26.8462	1686	-43146	uc008pdl.1	-	NA
chr3	53241001	53242000	*	2.9e-32	1.36e-29	33.836	1687	199456	uc008peq.1	+	Lhfp
chr3	53609001	53610000	*	2.9e-19	4.54e-17	26.4856	1688	47356	uc008pey.1	-	Frem2
chr3	55317001	55318000	*	1.16e-22	2.51e-20	31.2682	1689	74477	uc012cpp.1	+	Dclk1
chr3	55322001	55323000	*	4.69e-49	5.86e-46	27.3349	1690	79477	uc012cpp.1	+	Dclk1
chr3	55836001	55837000	*	1.3e-11	7.77e-10	25.8475	1691	-10105	uc012cps.1	+	NA
chr3	55907001	55908000	*	2.13e-17	2.73e-15	33.117	1692	59898	uc012cps.1	+	NA
chr3	55994001	55995000	*	2.61e-20	4.53e-18	32.4459	1693	46349	uc008pgx.1	-	Nbea
chr3	55995001	55996000	*	1.59e-22	3.41e-20	32.6837	1694	45349	uc008pgx.1	-	Nbea
chr3	56017001	56018000	*	5.44e-15	5.21e-13	27.3391	1695	23349	uc008pgx.1	-	Nbea
chr3	56102001	56103000	*	3.55e-07	8.83e-06	-28.239	1696	-60654	uc008pgx.1	-	Nbea
chr3	56382001	56383000	*	1.34e-12	9.28e-11	37.4556	1697	-198301	uc033htl.1	-	Nbea
chr3	56757001	56758000	*	7.07e-05	0.000830512	-25.2383	1698	-498647	uc029ume.1	+	NA
chr3	57057001	57058000	*	1.57e-46	1.72e-43	35.5021	1699	-198647	uc029ume.1	+	NA
chr3	57127001	57128000	*	1.11e-07	3.14e-06	29.2	1700	-128647	uc029ume.1	+	NA
chr3	57128001	57129000	*	5.9e-11	3.18e-09	30.2083	1701	-127647	uc029ume.1	+	NA
chr3	57316001	57317000	*	1.44e-09	6.07e-08	35.2235	1702	-14083	uc008pgz.1	-	Tm4sf1
chr3	57369001	57370000	*	3.6e-09	1.41e-07	28.2439	1703	-55410	uc008pha.2	+	Tm4sf4
chr3	57526001	57527000	*	2.24e-13	1.73e-11	42.712	1704	48877	uc008phb.2	-	Wwtr1
chr3	57540001	57541000	*	4.46e-26	1.31e-23	27.3309	1705	34877	uc008phb.2	-	Wwtr1
chr3	57787001	57788000	*	1.29e-23	3.07e-21	-25.2079	1706	50941	uc008phk.3	+	Rnf13
chr3	57835001	57836000	*	9.5e-17	1.13e-14	28.7998	1707	10978	uc008phm.1	-	Pfn2
chr3	57849001	57850000	*	1.31e-12	9.06e-11	25.6139	1708	-1245	uc008phn.2	-	Pfn2
chr3	57996001	57997000	*	3.72e-09	1.45e-07	32.4253	1709	-148245	uc008phn.2	-	Pfn2
chr3	58556001	58557000	*	7.98e-87	4.79e-83	-34.1596	1710	12554	uc008phw.2	+	Eif2a
chr3	58893001	58894000	*	3.08e-35	1.74e-32	51.5108	1711	-7790	uc008pif.2	-	Clrn1
chr3	58901001	58902000	*	3.31e-19	5.15e-17	25.3429	1712	-15790	uc008pif.2	-	Clrn1
chr3	58915001	58916000	*	4.23e-16	4.67e-14	30.1228	1713	-29790	uc008pif.2	-	Clrn1
chr3	61253001	61254000	*	4.33e-18	5.99e-16	31.2913	1714	-110507	uc008pjl.1	+	Rap2b
chr3	61256001	61257000	*	8.6e-18	1.15e-15	37.6958	1715	-107507	uc008pjl.1	+	Rap2b
chr3	61260001	61261000	*	1.82e-30	7.49e-28	30.9138	1716	-103507	uc008pjl.1	+	Rap2b
chr3	61442001	61443000	*	1.07e-12	7.54e-11	28.8611	1717	-76039	uc056zsp.2	-	B430305J03Rik
chr3	61636001	61637000	*	9.3e-17	1.11e-14	29.6299	1718	-270039	uc056zsp.2	-	B430305J03Rik
chr3	61650001	61651000	*	5.84e-11	3.15e-09	26.0402	1719	-284039	uc056zsp.2	-	B430305J03Rik
chr3	61655001	61656000	*	2.32e-17	2.96e-15	29.4932	1720	-289039	uc056zsp.2	-	B430305J03Rik
chr3	61968001	61969000	*	1.94e-14	1.74e-12	44.4027	1721	-369777	uc008pjm.1	+	Arhgef26
chr3	62004001	62005000	*	8.12e-09	2.96e-07	27.815	1722	-333777	uc008pjm.1	+	Arhgef26
chr3	62020001	62021000	*	3.06e-11	1.72e-09	25.8696	1723	-317777	uc008pjm.1	+	Arhgef26
chr3	62217001	62218000	*	7.19e-20	1.2e-17	29.594	1724	-120777	uc008pjm.1	+	Arhgef26
chr3	62220001	62221000	*	4.99e-24	1.23e-21	50.4096	1725	-117777	uc008pjm.1	+	Arhgef26
chr3	62227001	62228000	*	1.75e-17	2.27e-15	40.052	1726	-110777	uc008pjm.1	+	Arhgef26
chr3	62297001	62298000	*	1.28e-14	1.17e-12	42.9517	1727	-40777	uc008pjm.1	+	Arhgef26
chr3	62402001	62403000	*	2.83e-28	9.88e-26	33.096	1728	-24180	uc056zsq.1	+	NA
chr3	62463001	62464000	*	1.39e-10	7.03e-09	25.7321	1729	35823	uc056zsq.1	+	NA
chr3	62536001	62537000	*	3.48e-17	4.36e-15	32.3452	1730	-29014	uc008pjn.2	-	Dhx36
chr3	62650001	62651000	*	6.62e-09	2.45e-07	25.5104	1731	-44862	uc008pjo.1	-	Gpr149
chr3	62790001	62791000	*	1.39e-09	5.88e-08	28.7509	1732	-184862	uc008pjo.1	-	Gpr149
chr3	62800001	62801000	*	1.61e-09	6.72e-08	42.1381	1733	-194862	uc008pjo.1	-	Gpr149
chr3	62850001	62851000	*	2.76e-12	1.82e-10	33.2309	1734	-244862	uc008pjo.1	-	Gpr149
chr3	63135001	63136000	*	2.76e-33	1.38e-30	37.3661	1735	-159435	uc008pjp.2	+	NA
chr3	63266001	63267000	*	3.62e-24	9.06e-22	43.1399	1736	-28435	uc008pjp.2	+	NA
chr3	63556001	63557000	*	7.82e-11	4.13e-09	32.1663	1737	145355	uc008pjt.1	-	Plch1
chr3	63651001	63652000	*	0.00100475	0.00693012	-25.3147	1738	50355	uc008pjt.1	-	Plch1
chr3	64168001	64169000	*	1.48e-11	8.75e-10	32.5986	1739	-30522	uc009vcj.1	-	Vmn2r2
chr3	64966001	64967000	*	3.05e-09	1.21e-07	29.9492	1740	16780	uc008pki.1	+	NA
chr3	64976001	64977000	*	3.84e-19	5.92e-17	35.8382	1741	26780	uc008pki.1	+	NA
chr3	65018001	65019000	*	8.69e-27	2.7e-24	46.5487	1742	68780	uc008pki.1	+	NA
chr3	65285001	65286000	*	3.54e-12	2.3e-10	26.7586	1743	16686	uc008pkk.2	-	NA
chr3	65309001	65310000	*	7.12e-15	6.74e-13	28.1579	1744	-6317	uc008pkk.2	-	NA
chr3	65457001	65458000	*	5.83e-14	4.89e-12	28.4922	1745	-64449	uc008pko.1	-	Ssr3
chr3	65596001	65597000	*	4.38e-19	6.72e-17	59.4156	1746	-62288	uc033hua.1	+	mmu-mir-8120
chr3	66133001	66134000	*	3.05e-21	5.81e-19	26.2664	1747	2439	uc008pky.3	-	Veph1
chr3	68119001	68120000	*	1.13e-13	9.11e-12	35.6516	1748	54201	uc012cqi.1	+	Schip1
chr3	68191001	68192000	*	1.32e-13	1.06e-11	25.8777	1749	126201	uc012cqi.1	+	Schip1
chr3	68680001	68681000	*	2.89e-21	5.52e-19	28.9247	1750	-9644	uc008plu.3	+	Il12a
chr3	72446001	72447000	*	4.79e-10	2.21e-08	28.1836	1751	504707	uc008pmr.1	-	NA
chr3	72616001	72617000	*	2.61e-11	1.48e-09	45.0994	1752	334707	uc008pmr.1	-	NA
chr3	72671001	72672000	*	2.64e-15	2.64e-13	26.5276	1753	279707	uc008pmr.1	-	NA
chr3	72893001	72894000	*	2.57e-34	1.38e-31	25.2637	1754	57707	uc008pmr.1	-	NA
chr3	74549001	74550000	*	8.55e-06	0.000141387	-25.815	1755	-531725	uc029ump.1	-	NA
chr3	76445001	76446000	*	5.35e-08	1.63e-06	25.5988	1756	51717	uc029ums.1	+	NA
chr3	77054001	77055000	*	1.37e-06	2.9e-05	-27.0992	1757	259652	uc029umt.1	+	NA
chr3	77362001	77363000	*	6.34e-05	0.000758967	25.8916	1758	567652	uc029umt.1	+	NA
chr3	77452001	77453000	*	3.09e-05	0.000418593	-26.5308	1759	657652	uc029umt.1	+	NA
chr3	80374001	80375000	*	1.03e-06	2.27e-05	-25.6033	1760	321232	uc056zsx.1	-	NA
chr3	86960001	86961000	*	3e-21	5.71e-19	-26.1892	1761	-25586	uc029umx.1	+	NA
chr3	87430001	87431000	*	3.07e-10	1.47e-08	-25.195	1762	-4782	uc012crg.1	+	NA
chr3	91537001	91538000	*	3.23e-05	0.000434043	-30.9142	1763	-446197	uc008qdh.1	-	9130204L05Rik
chr3	93089001	93090000	*	3.25e-06	6.15e-05	-32.7602	1764	15482	uc012cth.1	+	NA
chr3	94626001	94627000	*	2.02e-11	1.17e-09	-28.4495	1765	31873	uc008qgt.2	-	Tuft1
chr3	98712001	98713000	*	7.65e-07	1.74e-05	-27.0817	1766	11544	uc008qqd.2	-	Hsd3b2
chr3	100897001	100898000	*	4.1e-15	4e-13	-31.2748	1767	-24493	uc008qqz.2	+	Trim45
chr3	102573001	102574000	*	3.79e-06	7.03e-05	-28.0145	1768	52880	uc033hyu.1	+	NA
chr3	106116001	106117000	*	1.4e-05	0.00021525	-25.1356	1769	2621	uc008qvv.1	+	Chia
chr3	110237001	110238000	*	2.86e-05	0.000392111	-27.7805	1770	-12015	uc057bqt.1	+	NA
chr3	111967001	111968000	*	3.25e-06	6.14e-05	-26.9647	1771	85100	uc029uof.1	+	NA
chr3	125236001	125237000	*	2.91e-09	1.16e-07	-26.8102	1772	-167091	uc008rfv.2	+	Ndst4
chr3	126646001	126647000	*	8.72e-06	0.000143825	27.7207	1773	22033	uc008rgq.1	-	Gm15551
chr3	128724001	128725000	*	4.81e-06	8.63e-05	-26.4326	1774	-474878	uc008rhu.2	+	Pitx2
chr3	132631001	132632000	*	1.54e-20	2.74e-18	37.1162	1775	812	uc033hzy.1	+	Gm5549
chr3	132699001	132700000	*	1.18e-67	3.49e-64	46.9752	1776	14859	uc012cxw.2	+	Tbck
chr3	132803001	132804000	*	1.15e-85	6.42e-82	28.4714	1777	74597	uc033hzz.1	-	NA
chr3	132808001	132809000	*	5.67e-25	1.52e-22	-33.2928	1778	69597	uc033hzz.1	-	NA
chr3	132820001	132821000	*	3.41e-84	1.82e-80	38.2662	1779	57597	uc033hzz.1	-	NA
chr3	132920001	132921000	*	1.52e-123	2.63e-119	49.9394	1780	28815	uc029uos.2	-	Npnt
chr3	132960001	132961000	*	7.3e-83	3.72e-79	28.394	1781	-9711	uc008rkd.3	-	Npnt
chr3	132999001	133000000	*	1.23e-30	5.16e-28	39.9094	1782	-48711	uc008rkd.3	-	Npnt
chr3	133037001	133038000	*	4.49e-49	5.62e-46	36.1521	1783	53741	uc008rkg.1	-	Gstcd
chr3	133053001	133054000	*	8.73e-175	3.34e-170	53.7668	1784	37741	uc008rkg.1	-	Gstcd
chr3	133057001	133058000	*	9.98e-51	1.37e-47	27.553	1785	33741	uc008rkg.1	-	Gstcd
chr3	133111001	133112000	*	6.59e-25	1.76e-22	50.3572	1786	-18969	uc008rkh.1	-	Gstcd
chr3	133290001	133291000	*	1.05e-131	2.08e-127	70.2643	1787	-19110	uc008rkn.2	+	Ppa2
chr3	133292001	133293000	*	3.64e-12	2.36e-10	29.4236	1788	-17110	uc008rkn.2	+	Ppa2
chr3	133302001	133303000	*	8.26e-61	1.8e-57	38.0639	1789	-7110	uc008rkn.2	+	Ppa2
chr3	134745001	134746000	*	5.23e-15	5.02e-13	25.9752	1790	-83007	uc008rky.2	+	Tacr3
chr3	134804001	134805000	*	7.17e-30	2.82e-27	39.5968	1791	-24007	uc008rky.2	+	Tacr3
chr3	134944001	134945000	*	1.79e-12	1.21e-10	32.5341	1792	114996	uc008rky.2	+	Tacr3
chr3	134946001	134947000	*	1.55e-11	9.13e-10	30.56	1793	116996	uc008rky.2	+	Tacr3
chr3	134949001	134950000	*	4.35e-20	7.4e-18	26.0599	1794	119996	uc008rky.2	+	Tacr3
chr3	134952001	134953000	*	4.82e-39	3.42e-36	44.6851	1795	122996	uc008rky.2	+	Tacr3
chr3	134957001	134958000	*	1.25e-29	4.81e-27	32.9612	1796	127996	uc008rky.2	+	Tacr3
chr3	134962001	134963000	*	2.07e-55	3.55e-52	57.4483	1797	132996	uc008rky.2	+	Tacr3
chr3	134967001	134968000	*	2.61e-27	8.46e-25	27.4568	1798	137996	uc008rky.2	+	Tacr3
chr3	134969001	134970000	*	1.69e-12	1.15e-10	25.9626	1799	139996	uc008rky.2	+	Tacr3
chr3	134970001	134971000	*	2.84e-21	5.44e-19	37.8443	1800	140996	uc008rky.2	+	Tacr3
chr3	134972001	134973000	*	1.72e-47	1.98e-44	72.5102	1801	142996	uc008rky.2	+	Tacr3
chr3	134977001	134978000	*	2.3e-57	4.29e-54	43.9809	1802	147996	uc008rky.2	+	Tacr3
chr3	134985001	134986000	*	7.69e-89	4.95e-85	75.1799	1803	155996	uc008rky.2	+	Tacr3
chr3	134990001	134991000	*	6.75e-13	4.88e-11	-28.5357	1804	160996	uc008rky.2	+	Tacr3
chr3	134992001	134993000	*	1.03e-25	2.93e-23	52.8736	1805	162996	uc008rky.2	+	Tacr3
chr3	134996001	134997000	*	1.32e-25	3.73e-23	29.1588	1806	166996	uc008rky.2	+	Tacr3
chr3	135025001	135026000	*	3.3e-15	3.25e-13	27.3089	1807	-186563	uc008rkz.1	+	Cenpe
chr3	135072001	135073000	*	2.92e-23	6.73e-21	35.8738	1808	-139563	uc008rkz.1	+	Cenpe
chr3	135075001	135076000	*	4.08e-45	4.13e-42	40.6014	1809	-136563	uc008rkz.1	+	Cenpe
chr3	135078001	135079000	*	3.46e-100	3.33e-96	54.4823	1810	-133563	uc008rkz.1	+	Cenpe
chr3	135083001	135084000	*	2.62e-15	2.62e-13	36.4992	1811	-128563	uc008rkz.1	+	Cenpe
chr3	135086001	135087000	*	1.08e-38	7.53e-36	42.0021	1812	-125563	uc008rkz.1	+	Cenpe
chr3	135092001	135093000	*	1.56e-14	1.41e-12	25.8665	1813	-119563	uc008rkz.1	+	Cenpe
chr3	135094001	135095000	*	7.67e-48	9.01e-45	72.0965	1814	-117563	uc008rkz.1	+	Cenpe
chr3	135100001	135101000	*	3.51e-23	8.04e-21	33.1309	1815	-111563	uc008rkz.1	+	Cenpe
chr3	135147001	135148000	*	8.27e-31	3.5e-28	26.0977	1816	-64563	uc008rkz.1	+	Cenpe
chr3	135154001	135155000	*	4.23e-67	1.22e-63	29.5903	1817	-57563	uc008rkz.1	+	Cenpe
chr3	135159001	135160000	*	1.51e-09	6.36e-08	41.0106	1818	-52563	uc008rkz.1	+	Cenpe
chr3	135250001	135251000	*	6.12e-113	8.05e-109	36.6891	1819	-30221	uc008rla.2	+	Bdh2
chr3	135468001	135469000	*	1.06e-16	1.25e-14	25.2217	1820	5075	uc008rlr.1	+	Ube2d3
chr3	135488001	135489000	*	1.6e-37	1.04e-34	36.091	1821	2392	uc008rlv.2	+	Manba
chr3	135540001	135541000	*	1.9e-52	2.85e-49	33.725	1822	54392	uc008rlv.2	+	Manba
chr3	135739001	135740000	*	1.18e-74	4.64e-71	67.5676	1823	-47455	uc008rly.1	-	Nfkb1
chr3	135787001	135788000	*	1.1e-29	4.28e-27	45.5579	1824	-37279	uc008rlz.3	+	Slc39a8
chr3	135789001	135790000	*	1.33e-26	4.07e-24	33.9996	1825	-35279	uc008rlz.3	+	Slc39a8
chr3	135791001	135792000	*	2.1e-32	9.93e-30	44.2688	1826	-33279	uc008rlz.3	+	Slc39a8
chr3	135863001	135864000	*	1.01e-31	4.55e-29	29.1075	1827	-20160	uc008rmc.1	+	Slc39a8
chr3	135988001	135989000	*	3.96e-29	1.48e-26	68.125	1828	103843	uc008rmc.1	+	Slc39a8
chr3	135998001	135999000	*	3.99e-34	2.12e-31	27.0045	1829	113843	uc008rmc.1	+	Slc39a8
chr3	136000001	136001000	*	4.41e-43	3.98e-40	70	1830	115843	uc008rmc.1	+	Slc39a8
chr3	136004001	136005000	*	2.39e-64	6.15e-61	43.8158	1831	119843	uc008rmc.1	+	Slc39a8
chr3	136008001	136009000	*	3.14e-26	9.31e-24	27.7154	1832	123843	uc008rmc.1	+	Slc39a8
chr3	136101001	136102000	*	5.01e-44	4.76e-41	37.655	1833	145771	uc008rmf.1	-	Bank1
chr3	136145001	136146000	*	1e-113	1.35e-109	69.0074	1834	101771	uc008rmf.1	-	Bank1
chr3	136146001	136147000	*	5.94e-77	2.51e-73	30.6046	1835	100771	uc008rmf.1	-	Bank1
chr3	136150001	136151000	*	1.99e-66	5.53e-63	52.6911	1836	96771	uc008rmf.1	-	Bank1
chr3	136201001	136202000	*	1.61e-86	9.41e-83	84.5476	1837	45771	uc008rmf.1	-	Bank1
chr3	136213001	136214000	*	8.09e-73	2.99e-69	35.7278	1838	33771	uc008rmf.1	-	Bank1
chr3	136214001	136215000	*	1.5e-34	8.17e-32	54.6885	1839	32771	uc008rmf.1	-	Bank1
chr3	136220001	136221000	*	2.07e-30	8.49e-28	27.4707	1840	26771	uc008rmf.1	-	Bank1
chr3	136237001	136238000	*	3.97e-22	8.22e-20	27.9743	1841	9771	uc008rmf.1	-	Bank1
chr3	136265001	136266000	*	1.7e-56	3.07e-53	31.2381	1842	-17232	uc008rmf.1	-	Bank1
chr3	136266001	136267000	*	4.01e-90	2.65e-86	63.8667	1843	-18232	uc008rmf.1	-	Bank1
chr3	136267001	136268000	*	9.6e-59	1.95e-55	41.7414	1844	-19232	uc008rmf.1	-	Bank1
chr3	136268001	136269000	*	8.28e-37	5.14e-34	44.7716	1845	-20232	uc008rmf.1	-	Bank1
chr3	136271001	136272000	*	1.33e-19	2.16e-17	49.2259	1846	-23232	uc008rmf.1	-	Bank1
chr3	136315001	136316000	*	6.95e-35	3.85e-32	51.029	1847	10067	uc008rmd.2	-	Bank1
chr3	136334001	136335000	*	5.18e-61	1.15e-57	93.6	1848	-7936	uc012cyk.2	-	Bank1
chr3	136340001	136341000	*	6.9e-45	6.91e-42	52.8216	1849	-13936	uc012cyk.2	-	Bank1
chr3	136342001	136343000	*	7.6e-53	1.16e-49	25.2458	1850	-15936	uc012cyk.2	-	Bank1
chr3	136343001	136344000	*	9.62e-24	2.32e-21	25.2041	1851	-16936	uc012cyk.2	-	Bank1
chr3	136351001	136352000	*	4.93e-13	3.64e-11	28.3017	1852	-24936	uc012cyk.2	-	Bank1
chr3	136355001	136356000	*	1.57e-45	1.62e-42	32.6303	1853	-28936	uc012cyk.2	-	Bank1
chr3	136374001	136375000	*	3.42e-21	6.48e-19	34.602	1854	-47936	uc012cyk.2	-	Bank1
chr3	136386001	136387000	*	3.16e-24	7.97e-22	26.7801	1855	-59936	uc012cyk.2	-	Bank1
chr3	136387001	136388000	*	8.23e-123	1.37e-118	56.5956	1856	-60936	uc012cyk.2	-	Bank1
chr3	136389001	136390000	*	8.62e-27	2.68e-24	25.8565	1857	59350	uc029uov.1	-	NA
chr3	136391001	136392000	*	5.62e-26	1.64e-23	26.7068	1858	57350	uc029uov.1	-	NA
chr3	136394001	136395000	*	9.8e-34	5.06e-31	26.4442	1859	54350	uc029uov.1	-	NA
chr3	136396001	136397000	*	4.15e-16	4.58e-14	29.0059	1860	52350	uc029uov.1	-	NA
chr3	136397001	136398000	*	4.66e-50	6.13e-47	47.0103	1861	51350	uc029uov.1	-	NA
chr3	136437001	136438000	*	2.92e-44	2.82e-41	61.4973	1862	11350	uc029uov.1	-	NA
chr3	136438001	136439000	*	7.75e-21	1.42e-18	30.8674	1863	10350	uc029uov.1	-	NA
chr3	136439001	136440000	*	3.33e-33	1.66e-30	40.4149	1864	9350	uc029uov.1	-	NA
chr3	136454001	136455000	*	2.63e-34	1.41e-31	34.5317	1865	-4653	uc029uov.1	-	NA
chr3	136482001	136483000	*	5.96e-55	1e-51	36.608	1866	-32653	uc029uov.1	-	NA
chr3	136483001	136484000	*	2.3e-17	2.93e-15	36.0614	1867	-33653	uc029uov.1	-	NA
chr3	136486001	136487000	*	2.42e-63	5.91e-60	38.4729	1868	-36653	uc029uov.1	-	NA
chr3	136584001	136585000	*	1.33e-30	5.52e-28	28.4634	1869	-85066	uc008rmg.2	+	Ppp3ca
chr3	136597001	136598000	*	8.08e-46	8.49e-43	36.9859	1870	-72066	uc008rmg.2	+	Ppp3ca
chr3	136600001	136601000	*	1.72e-49	2.21e-46	31.8268	1871	-69066	uc008rmg.2	+	Ppp3ca
chr3	136601001	136602000	*	2.15e-70	7.18e-67	36.2402	1872	-68066	uc008rmg.2	+	Ppp3ca
chr3	136690001	136691000	*	3.51e-71	1.22e-67	41.6806	1873	19937	uc008rmh.2	+	Ppp3ca
chr3	136691001	136692000	*	3.46e-93	2.5e-89	65.5572	1874	20937	uc008rmh.2	+	Ppp3ca
chr3	137060001	137061000	*	3.92e-24	9.81e-22	28.6011	1875	156951	uc008rmi.2	+	Ppp3ca
chr3	137083001	137084000	*	1.92e-22	4.09e-20	42.2955	1876	179951	uc008rmi.2	+	Ppp3ca
chr3	137088001	137089000	*	4.3e-30	1.73e-27	32.6036	1877	184951	uc008rmi.2	+	Ppp3ca
chr3	137103001	137104000	*	3.29e-18	4.63e-16	28.224	1878	199951	uc008rmi.2	+	Ppp3ca
chr3	137138001	137139000	*	9.16e-23	2.01e-20	27.7213	1879	-202078	uc008rmj.2	+	Emcn
chr3	137142001	137143000	*	4.9e-16	5.36e-14	25.2315	1880	-198078	uc008rmj.2	+	Emcn
chr3	137143001	137144000	*	1.43e-16	1.66e-14	30.9716	1881	-197078	uc008rmj.2	+	Emcn
chr3	137145001	137146000	*	3.24e-23	7.45e-21	28.9043	1882	-195078	uc008rmj.2	+	Emcn
chr3	137183001	137184000	*	8.8e-13	6.25e-11	26.9829	1883	-157078	uc008rmj.2	+	Emcn
chr3	137187001	137188000	*	1.11e-11	6.71e-10	36.9084	1884	-153078	uc008rmj.2	+	Emcn
chr3	137334001	137335000	*	1.31e-75	5.35e-72	85.2726	1885	-6078	uc008rmj.2	+	Emcn
chr3	137362001	137363000	*	9.56e-99	8.6e-95	42.3861	1886	20925	uc008rmk.2	+	Emcn
chr3	137366001	137367000	*	6.15e-24	1.51e-21	37.4669	1887	24925	uc008rmk.2	+	Emcn
chr3	137375001	137376000	*	2.3e-29	8.69e-27	30.9907	1888	33925	uc008rmk.2	+	Emcn
chr3	137377001	137378000	*	2.38e-12	1.58e-10	26.0816	1889	35925	uc008rmk.2	+	Emcn
chr3	137587001	137588000	*	1.1e-19	1.8e-17	25.6182	1890	-34380	uc008rmm.1	-	Gm4861
chr3	137627001	137628000	*	1.09e-57	2.08e-54	32.6283	1891	3331	uc008rmn.2	+	Ddit4l
chr3	137629001	137630000	*	7.87e-30	3.09e-27	34.0323	1892	5331	uc008rmn.2	+	Ddit4l
chr3	137717001	137718000	*	1.49e-39	1.09e-36	25.4879	1893	65616	uc056zum.1	-	mmu-mir-6380
chr3	137726001	137727000	*	1.43e-80	6.77e-77	84.9305	1894	56616	uc056zum.1	-	mmu-mir-6380
chr3	137729001	137730000	*	9.89e-103	1.03e-98	41.2065	1895	53616	uc056zum.1	-	mmu-mir-6380
chr3	137732001	137733000	*	1.45e-14	1.32e-12	25.0792	1896	50616	uc056zum.1	-	mmu-mir-6380
chr3	137733001	137734000	*	9.57e-119	1.52e-114	56.4811	1897	49616	uc056zum.1	-	mmu-mir-6380
chr3	137793001	137794000	*	4.74e-23	1.07e-20	26.7585	1898	-9387	uc056zum.1	-	mmu-mir-6380
chr3	137835001	137836000	*	1.94e-34	1.05e-31	57.6283	1899	-28487	uc008rmo.2	+	H2afz
chr3	137846001	137847000	*	4.51e-27	1.43e-24	25.225	1900	-17487	uc008rmo.2	+	H2afz
chr3	137896001	137897000	*	9.99e-54	1.59e-50	28.5848	1901	-21555	uc008rms.1	+	Lamtor3
chr3	137923001	137924000	*	1.72e-70	5.77e-67	28.0211	1902	4448	uc008rms.1	+	Lamtor3
chr3	137998001	137999000	*	1.65e-57	3.11e-54	25.2912	1903	-16453	uc008rmu.2	-	Dapp1
chr3	138014001	138015000	*	7.42e-29	2.71e-26	27.3494	1904	-32453	uc008rmu.2	-	Dapp1
chr3	138017001	138018000	*	1.38e-70	4.66e-67	27.0448	1905	-35453	uc008rmu.2	-	Dapp1
chr3	138020001	138021000	*	1.81e-56	3.27e-53	34.9938	1906	-38453	uc008rmu.2	-	Dapp1
chr3	138048001	138049000	*	3.35e-95	2.62e-91	42.753	1907	18389	uc008rmv.1	-	Gm5105
chr3	138099001	138100000	*	3.98e-66	1.09e-62	46.2744	1908	31378	uc008rmw.2	-	Mttp
chr3	138115001	138116000	*	3.22e-153	8.84e-149	44.1029	1909	15378	uc008rmw.2	-	Mttp
chr3	138117001	138118000	*	4.42e-261	2.6e-256	76.0488	1910	13378	uc008rmw.2	-	Mttp
chr3	138189001	138190000	*	3.49e-12	2.27e-10	-39.8998	1911	-2289	uc012cyl.1	-	4930579F01Rik
chr3	138231001	138232000	*	1.04e-48	1.28e-45	47.8787	1912	7665	uc008rnc.2	-	RP23-138F21.1
chr3	138232001	138233000	*	5.35e-27	1.69e-24	37.5329	1913	6665	uc008rnc.2	-	RP23-138F21.1
chr3	138281001	138282000	*	5.41e-32	2.48e-29	30.4115	1914	3358	uc008rnf.1	+	Adh1
chr3	138305001	138306000	*	1.91e-41	1.55e-38	25.7366	1915	-7286	uc008rng.1	+	Adh6a
chr3	138307001	138308000	*	2.2e-51	3.11e-48	51.2298	1916	-5286	uc008rng.1	+	Adh6a
chr3	138314001	138315000	*	2.22e-31	9.77e-29	35.3175	1917	717	uc008rng.1	+	Adh6a
chr3	138316001	138317000	*	1.42e-32	6.8e-30	-26.2534	1918	2717	uc008rng.1	+	Adh6a
chr3	138331001	138332000	*	5.24e-44	4.97e-41	36.2853	1919	17717	uc008rng.1	+	Adh6a
chr3	138382001	138383000	*	9.74e-59	1.97e-55	38.2327	1920	7882	uc008rni.1	+	Adh6-ps1
chr3	138388001	138389000	*	1.38e-08	4.78e-07	28.1542	1921	13882	uc008rni.1	+	Adh6-ps1
chr3	138395001	138396000	*	6.6e-46	6.99e-43	33.4773	1922	-19497	uc008rnj.1	+	Adh4
chr3	138481001	138482000	*	1.53e-24	3.95e-22	-26.4206	1923	7383	uc008rnl.1	-	Metap1
chr3	138483001	138484000	*	8.93e-40	6.61e-37	41.5029	1924	5383	uc008rnl.1	-	Metap1
chr3	138498001	138499000	*	3.42e-25	9.33e-23	31.0361	1925	-8620	uc008rnm.1	-	Metap1
chr3	138567001	138568000	*	3e-50	3.99e-47	41.795	1926	39735	uc057brb.1	+	Eif4e
chr3	138571001	138572000	*	4.61e-66	1.26e-62	29.3219	1927	43735	uc057brb.1	+	Eif4e
chr3	138573001	138574000	*	5.6e-57	1.03e-53	50.3504	1928	45735	uc057brb.1	+	Eif4e
chr3	138574001	138575000	*	3.18e-36	1.91e-33	30.4422	1929	46735	uc057brb.1	+	Eif4e
chr3	138576001	138577000	*	5.33e-40	4.01e-37	26.8312	1930	48735	uc057brb.1	+	Eif4e
chr3	138617001	138618000	*	5.03e-58	9.78e-55	35.4659	1931	89735	uc057brb.1	+	Eif4e
chr3	138676001	138677000	*	1.37e-19	2.22e-17	25.0371	1932	49985	uc008rno.1	-	NA
chr3	138718001	138719000	*	1.08e-29	4.19e-27	31.4418	1933	7985	uc008rno.1	-	NA
chr3	138766001	138767000	*	6.07e-84	3.21e-80	38.6688	1934	23795	uc008rnq.2	+	Tspan5
chr3	138922001	138923000	*	4.36e-26	1.28e-23	30.0659	1935	152202	uc008rnt.2	-	Rap1gds1
chr3	138932001	138933000	*	1.15e-13	9.29e-12	26.1034	1936	142202	uc008rnt.2	-	Rap1gds1
chr3	139029001	139030000	*	5.57e-59	1.15e-55	25.9849	1937	45202	uc008rnt.2	-	Rap1gds1
chr3	139062001	139063000	*	2.07e-26	6.24e-24	29.6384	1938	12202	uc008rnt.2	-	Rap1gds1
chr3	139067001	139068000	*	1.89e-25	5.26e-23	28.1398	1939	7202	uc008rnt.2	-	Rap1gds1
chr3	139077001	139078000	*	4.53e-53	6.98e-50	36.6618	1940	-1801	uc008rnx.2	-	Rap1gds1
chr3	139123001	139124000	*	1.16e-39	8.52e-37	35.1097	1941	-47801	uc008rnx.2	-	Rap1gds1
chr3	139127001	139128000	*	2.15e-24	5.49e-22	28.1301	1942	-51801	uc008rnx.2	-	Rap1gds1
chr3	139157001	139158000	*	9.97e-88	6.22e-84	43.2993	1943	-47893	uc008rny.1	+	Stpg2
chr3	139181001	139182000	*	6.59e-09	2.44e-07	-32.0064	1944	-23893	uc008rny.1	+	Stpg2
chr3	139208001	139209000	*	7.49e-40	5.58e-37	88.5417	1945	2110	uc008rny.1	+	Stpg2
chr3	139210001	139211000	*	9.69e-23	2.12e-20	39.5988	1946	4110	uc008rny.1	+	Stpg2
chr3	139282001	139283000	*	6.01e-22	1.22e-19	59.4319	1947	-21198	uc012cyn.2	-	NA
chr3	139332001	139333000	*	8.02e-42	6.74e-39	70.296	1948	-71198	uc012cyn.2	-	NA
chr3	139338001	139339000	*	1.23e-45	1.27e-42	40.3725	1949	-77198	uc012cyn.2	-	NA
chr3	139340001	139341000	*	2.97e-19	4.64e-17	36.0608	1950	-79198	uc012cyn.2	-	NA
chr3	139343001	139344000	*	6.01e-17	7.3e-15	26.8713	1951	-82198	uc012cyn.2	-	NA
chr3	139356001	139357000	*	6.7e-61	1.47e-57	46.6587	1952	-95198	uc012cyn.2	-	NA
chr3	139360001	139361000	*	7.63e-60	1.62e-56	34.352	1953	-99198	uc012cyn.2	-	NA
chr3	139421001	139422000	*	1.95e-23	4.57e-21	25.1746	1954	-160198	uc012cyn.2	-	NA
chr3	139456001	139457000	*	1.81e-14	1.62e-12	48.3219	1955	-195198	uc012cyn.2	-	NA
chr3	139463001	139464000	*	1.84e-66	5.12e-63	59.3619	1956	-202198	uc012cyn.2	-	NA
chr3	139464001	139465000	*	6.77e-41	5.34e-38	41.8611	1957	-203198	uc012cyn.2	-	NA
chr3	139477001	139478000	*	3.6e-18	5.04e-16	25.0509	1958	-216198	uc012cyn.2	-	NA
chr3	139485001	139486000	*	2.41e-15	2.42e-13	29.3667	1959	-224198	uc012cyn.2	-	NA
chr3	139486001	139487000	*	5.31e-61	1.18e-57	63.4503	1960	-225198	uc012cyn.2	-	NA
chr3	139487001	139488000	*	7.4e-13	5.31e-11	28.3734	1961	-226198	uc012cyn.2	-	NA
chr3	139490001	139491000	*	5.09e-20	8.58e-18	28.836	1962	-229198	uc012cyn.2	-	NA
chr3	139495001	139496000	*	6.68e-18	9.06e-16	28.244	1963	-234198	uc012cyn.2	-	NA
chr3	139503001	139504000	*	3.44e-32	1.6e-29	38.4446	1964	-242198	uc012cyn.2	-	NA
chr3	139507001	139508000	*	2.56e-28	8.98e-26	27.2973	1965	-246198	uc012cyn.2	-	NA
chr3	139517001	139518000	*	5.01e-29	1.85e-26	39.3062	1966	-256198	uc012cyn.2	-	NA
chr3	139523001	139524000	*	3.63e-12	2.35e-10	30.2632	1967	-262198	uc012cyn.2	-	NA
chr3	139547001	139548000	*	5.03e-26	1.47e-23	50.0473	1968	-286198	uc012cyn.2	-	NA
chr3	139548001	139549000	*	2.8e-46	3.02e-43	74.2424	1969	-287198	uc012cyn.2	-	NA
chr3	139552001	139553000	*	1.24e-41	1.03e-38	44.5565	1970	-291198	uc012cyn.2	-	NA
chr3	139558001	139559000	*	1.08e-05	0.000172534	-26.9603	1971	-297198	uc012cyn.2	-	NA
chr3	139559001	139560000	*	2.39e-109	2.87e-105	88.5125	1972	-298198	uc012cyn.2	-	NA
chr3	139564001	139565000	*	7.12e-123	1.2e-118	66.6664	1973	-303198	uc012cyn.2	-	NA
chr3	139573001	139574000	*	3.48e-70	1.14e-66	29.9125	1974	-312198	uc012cyn.2	-	NA
chr3	139575001	139576000	*	7.49e-29	2.73e-26	26.9741	1975	-314198	uc012cyn.2	-	NA
chr3	139578001	139579000	*	1.06e-50	1.45e-47	52.1162	1976	-317198	uc012cyn.2	-	NA
chr3	139585001	139586000	*	2.58e-38	1.75e-35	48.2268	1977	-324198	uc012cyn.2	-	NA
chr3	139591001	139592000	*	6.64e-82	3.28e-78	69.4352	1978	-330198	uc012cyn.2	-	NA
chr3	139613001	139614000	*	6.32e-14	5.27e-12	27.0716	1979	-352198	uc012cyn.2	-	NA
chr3	139628001	139629000	*	1.89e-21	3.67e-19	25.5065	1980	-367198	uc012cyn.2	-	NA
chr3	139658001	139659000	*	3.65e-19	5.65e-17	26.1994	1981	-369249	uc033iad.1	+	mmu-let-7j
chr3	139661001	139662000	*	1.82e-49	2.34e-46	40.8499	1982	-366249	uc033iad.1	+	mmu-let-7j
chr3	139665001	139666000	*	9.41e-42	7.86e-39	30.3101	1983	-362249	uc033iad.1	+	mmu-let-7j
chr3	139694001	139695000	*	5.66e-33	2.78e-30	35.8879	1984	-333249	uc033iad.1	+	mmu-let-7j
chr3	139696001	139697000	*	5.17e-84	2.74e-80	33.0051	1985	-331249	uc033iad.1	+	mmu-let-7j
chr3	139714001	139715000	*	4.95e-15	4.77e-13	39.0524	1986	-313249	uc033iad.1	+	mmu-let-7j
chr3	139715001	139716000	*	7.17e-15	6.79e-13	49.0476	1987	-312249	uc033iad.1	+	mmu-let-7j
chr3	139718001	139719000	*	6.83e-20	1.14e-17	30.2233	1988	-309249	uc033iad.1	+	mmu-let-7j
chr3	139726001	139727000	*	2.56e-16	2.89e-14	35.1708	1989	-301249	uc033iad.1	+	mmu-let-7j
chr3	139728001	139729000	*	2.3e-36	1.4e-33	37.7291	1990	-299249	uc033iad.1	+	mmu-let-7j
chr3	139757001	139758000	*	4.08e-10	1.91e-08	26.4871	1991	-270249	uc033iad.1	+	mmu-let-7j
chr3	139774001	139775000	*	1.61e-27	5.29e-25	35.6755	1992	-253249	uc033iad.1	+	mmu-let-7j
chr3	139803001	139804000	*	3.14e-17	3.96e-15	26.0198	1993	-224249	uc033iad.1	+	mmu-let-7j
chr3	139807001	139808000	*	1.99e-86	1.16e-82	50.0371	1994	-220249	uc033iad.1	+	mmu-let-7j
chr3	139821001	139822000	*	2.83e-64	7.24e-61	26.3901	1995	-206249	uc033iad.1	+	mmu-let-7j
chr3	139839001	139840000	*	1.07e-19	1.75e-17	35.3802	1996	-188249	uc033iad.1	+	mmu-let-7j
chr3	139840001	139841000	*	7.56e-24	1.84e-21	26.6546	1997	-187249	uc033iad.1	+	mmu-let-7j
chr3	139843001	139844000	*	6.26e-36	3.69e-33	28.2808	1998	-184249	uc033iad.1	+	mmu-let-7j
[truncated: 4,713 more rows]

## Sheet: SupplementalTable3Shared7DEGDMR
Supplemental Table 3. Differentially expressed genes with associated differentially methylated regions in 7 month old Thy1-α-synuclein mice.
GeneSymbol	Subset	log2FoldChange	padj	Avg.MethDiff
1190002N15Rik	Shared	0.485742	0.00353436	28.5797
1300002K09Rik	Shared	2.16794	4.06882e-05	-25.1603
4833420G17Rik	Shared	-0.834899	2.62927e-06	-30.288
4930506C21Rik	Shared	1.51963	0.00299795	-31.5111
AA414768	Shared	0.561214	0.0296995	32.2177
Abca1	Shared	0.568019	0.00595722	-28.6432
Abcc1	Shared	1.65237	0.000166421	41.9472
Abcd2	Shared	0.59243	2.13167e-07	26.6324
Acaca	Shared	-0.616605	0.00137405	-34.7224
Acer3	Shared	0.373637	0.0210008	-25.1893
Agmo	Shared	0.376891	0.00860062	31.9121
Akap10	Shared	0.297333	0.0493174	-30.4872
Alas1	Shared	0.293208	0.0339684	26.9604
Ankrd50	Shared	0.424951	0.00129296	39.1756
Antxr2	Shared	-0.397585	0.044083	31.0714
Anxa3	Shared	0.603295	4.49652e-07	40.4267
Arnt2	Shared	-1.53024	0.00399099	-29.579
Atp1b2	Shared	-1.08312	0.0251025	-31.6384
Atp2c1	Shared	0.831664	1.32388e-12	0.690611
Atp6v1h	Shared	0.343824	0.0144057	29.3989
Atp8b5	Shared	1.02662	0.0347636	-28.0745
Bach1	Shared	0.44647	0.00017263	-26.3762
Car4	Shared	-1.76208	0.0483244	-36.2678
Casd1	Shared	0.310073	0.00252472	25.1461
Cbr3	Shared	-0.507073	0.0270844	-36.4613
Ccbl2	Shared	0.653673	0.0189968	36.9535
Ccr6	Shared	-6.59874	1.23285e-303	28.7985
Cd276	Shared	-0.628805	0.00370114	-26.2254
Chst7	Shared	0.439124	0.0301935	-34.5175
Clec10a	Shared	0.766532	0.00315226	-44.2165
Clec16a	Shared	-0.350309	0.0308125	4.68011
Clip4	Shared	-2.38925	0.0409285	29.3801
Col27a1	Shared	0.5967	5.1205e-06	-33.122
Copb1	Shared	0.247218	0.0312334	-28.1495
Coq7	Shared	-0.502444	0.0370576	-25.3037
Ctsc	Shared	0.564041	5.17158e-08	-28.589
Dapp1	Shared	0.355532	0.00498017	28.6698
Dnajc19	Shared	-0.360664	0.0140654	30.8889
Dusp7	Shared	1.40681	2.36154e-21	14.9552
Eif3e	Shared	-0.318566	0.0130109	-27.4233
Eif3h	Shared	-0.45023	4.19349e-06	-27.6449
Epha5	Shared	-2.30872	0.0121213	26.0613
F9	Shared	0.452404	0.0449061	-30.5677
Fam167b	Shared	0.996409	1.06015e-08	-31.6307
Flt1	Shared	-0.50095	0.0339188	26.3713
Gaa	Shared	0.370715	0.0425928	-32.1026
Gab2	Shared	-0.428	0.00131382	-25.4151
Gm16702	Shared	1.48615	0.000207567	27.2553
Gm5148	Shared	-0.597557	1.5869e-05	38.7591
Gpr37l1	Shared	-2.85633	0.0279612	-29.0618
Grap	Shared	-0.443485	0.0148872	-27.1107
Gria1	Shared	-1.62825	0.000116281	-30.9597
Gxylt1	Shared	-0.445666	0.00019436	26.5998
Heatr1	Shared	0.296727	0.0322145	-27.5153
Hey1	Shared	-2.17862	0.000360935	28.764
Hlf	Shared	-0.494564	0.0160167	-36.0784
Ifnar2	Shared	0.604475	0.000127517	41.3489
Ipo11	Shared	0.31078	0.00197545	-41.1342
Itga5	Shared	0.471683	0.011237	27.0905
Kdm6a	Shared	0.378649	0.00297905	27.7793
Kif21a	Shared	-2.11577	3.44663e-08	45.8883
Lamp2	Shared	0.279925	0.0272586	-54.3212
Litaf	Shared	-0.464607	0.000218165	30.4159
Lrig3	Shared	0.528168	0.014423	-28.0453
Manba	Shared	0.481393	0.00509712	34.908
Marcksl1	Shared	0.466324	0.00313805	-33.2046
Mier3	Shared	0.318066	0.0167261	-48.6092
Mitf	Shared	0.372711	0.0133606	-29.8284
Mobp	Shared	-1.58871	0.00129334	31.6637
Mtfr1l	Shared	-0.358146	0.000360935	-40.9803
Mtus1	Shared	0.226091	0.0314288	28.456
Myom1	Shared	1.91999	0.044083	25.7928
Nnt	Shared	0.551771	1.5534e-08	-29.7094
Nrxn1	Shared	-1.99539	2.9097e-09	-31.3185
Nudt6	Shared	0.820681	0.000561765	31.3106
Nupl2	Shared	0.579894	0.0192605	25.2948
Osbpl8	Shared	0.310781	0.0352644	-26.1726
P2ry2	Shared	1.7344	0.0287494	-42.1231
P2ry6	Shared	0.55228	0.00286823	-32.3601
Parp8	Shared	0.325218	0.0158475	-36.2349
Pctp	Shared	-0.489565	0.000471895	-34.579
Pde10a	Shared	2.28498	0.000583076	63.8243
Pde4d	Shared	0.436237	0.00730777	-41.7743
Pdlim5	Shared	-0.493901	5.66425e-05	36.9911
Pdzd8	Shared	0.259189	0.0167789	26.0099
Pdzrn4	Shared	3.35248	0.000193386	26.2769
Plekhb2	Shared	-0.27795	0.00485675	40.3501
Poc1a	Shared	0.942992	0.011378	36.0976
Ppap2a	Shared	0.498159	0.0136418	-39.6284
Prickle1	Shared	0.622088	0.000235178	25.0557
Prune2	Shared	0.314614	0.0323825	-26.7091
Ptprm	Shared	0.412133	0.0208528	29.3491
Rab3c	Shared	-2.03839	0.000176045	-40.5274
Rap2b	Shared	0.343792	0.0351668	33.3003
Rapgef5	Shared	0.483555	0.0268506	-27.396
Rassf3	Shared	-0.405117	0.0185966	-27.5166
Rbfox1	Shared	1.2428	6.18341e-08	38.1204
Rgmb	Shared	0.359128	0.00481623	71.0697
Rpl29	Shared	1.08459	9.8283e-13	34.132
Rpl5	Shared	-0.432623	1.74884e-05	51.0182
Rps15a	Shared	-0.522511	1.92062e-06	-30.6986
Rps6	Shared	-0.50741	4.7745e-06	-39.9548
Rps7	Shared	-0.420628	0.000514415	44.261
Rsph3b	Shared	0.370775	0.01444	-25.5207
Rusc2	Shared	0.550824	0.000139006	-29.206
Sel1l	Shared	0.282124	0.0185797	-40.1654
Serpinb9b	Shared	-2.5288	0.000393142	31.0251
Sfn	Shared	-1.22866	0.0144919	30.1325
Sgk3	Shared	0.256164	0.0398167	38.54
Sh3bgrl3	Shared	-0.909843	6.45068e-06	-26.5854
Slc25a47	Shared	3.33952	0.0353604	32.2374
Slc39a10	Shared	0.708091	4.67773e-06	32.5694
Slc4a4	Shared	-2.05857	1.3785e-09	36.8482
Slco2b1	Shared	0.300479	0.0313877	-29.7873
Slfn8	Shared	0.871554	0.0257511	-27.4242
Slfn9	Shared	1.44035	0.0440702	-31.5387
Sod1	Shared	-0.666106	8.68792e-07	30.2866
Sox11	Shared	-2.07349	0.000322747	-26.6382
Spata6	Shared	-0.461833	0.022337	-29.8835
St18	Shared	-2.79267	3.44663e-08	26.5331
Stau2	Shared	-0.436292	0.00250228	31.4144
Syce2	Shared	-0.719263	0.0167789	-30.9666
Synj2	Shared	0.302252	0.0491562	25.5873
Tceanc2	Shared	-2.34445	0.011103	-25.9329
Thy1	Shared	4.5453	6.22543e-28	-39.665
Tlr9	Shared	0.551125	2.01549e-05	27.0861
Tm9sf4	Shared	0.307247	0.0030641	33.9985
Tmem181a	Shared	1.09251	4.463e-09	39.421
Tmx3	Shared	0.391238	0.00329168	-28.7273
Tom1l1	Shared	0.996621	0.0159328	-28.7134
Tram1	Shared	0.310206	0.02714	27.4643
Trank1	Shared	-1.73986	0.0203657	33.0079
Trim44	Shared	-0.292915	0.0241962	-27.0335
Trpm6	Shared	4.03445	0.0223265	-33.5063
Tubb2a	Shared	1.32656	4.38524e-07	42.1783
Unc13b	Shared	0.813918	0.00566382	-32.59
Zdhhc21	Shared	0.591637	1.19102e-07	-31.0838
Zfat	Shared	0.493505	0.00477872	-36.9945
Zmat3	Shared	0.411012	0.0460418	38.8825
Zswim6	Shared	0.419578	0.000567215	-36.099

## Sheet: SupplementalTable4-SharedGeneGO
Supplemental Table 4. Significantly enriched gene ontology biological process term clusters based on significant genes shared in both DEG and DMR results at 7 months in Thy1-α-synuclein mice.
Annotation Cluster 1	Enrichment Score: 3.84247138267688
Term	Annotated	Significant	Pvalue	Padj	GeneID
cellular homeostasis	867	18	6.29598817473092e-08	2.64431503338699e-05	Atp1b2,Atp2c1,Atp6v1h,Eif3e,Epha5,Gaa,Lamp2,Marcksl1,Nnt,P2ry2,Pde4d,Pdzd8,Slc39a10,Slc4a4,Sod1,Thy1,Tm9sf4,Unc13b
chemical homeostasis	1111	20	1.11132838447845e-07	3.95107733228362e-05	Abca1,Acaca,Atp1b2,Atp2c1,Car4,Eif3e,Epha5,Lamp2,Marcksl1,Nnt,P2ry2,Pde4d,Pdzd8,Rps6,Slc39a10,Slc4a4,Sod1,Thy1,Tm9sf4,Unc13b
homeostatic process	1903	26	2.66777536682319e-07	7.13023598041833e-05	Abca1,Acaca,Alas1,Atp1b2,Atp2c1,Atp6v1h,Car4,Eif3e,Epha5,Gaa,Lamp2,Marcksl1,Nnt,P2ry2,Pctp,Pde4d,Pdzd8,Prickle1,Rps6,Slc39a10,Slc4a4,Sod1,Thy1,Tlr9,Tm9sf4,Unc13b
intracellular chemical homeostasis	762	16	3.11248189839635e-07	7.62558065107105e-05	Atp1b2,Atp2c1,Eif3e,Epha5,Lamp2,Marcksl1,Nnt,P2ry2,Pde4d,Pdzd8,Slc39a10,Slc4a4,Sod1,Thy1,Tm9sf4,Unc13b
monoatomic cation homeostasis	627	14	8.73092814838541e-07	0.000149591	Atp1b2,Atp2c1,Car4,Eif3e,Lamp2,Marcksl1,P2ry2,Pde4d,Pdzd8,Slc39a10,Slc4a4,Sod1,Thy1,Tm9sf4
monoatomic ion homeostasis	639	14	1.09137591698795e-06	0.000149591	Atp1b2,Atp2c1,Car4,Eif3e,Lamp2,Marcksl1,P2ry2,Pde4d,Pdzd8,Slc39a10,Slc4a4,Sod1,Thy1,Tm9sf4
intracellular monoatomic cation homeostasis	547	13	1.1041019613205e-06	0.000149591	Atp1b2,Atp2c1,Eif3e,Lamp2,Marcksl1,P2ry2,Pde4d,Pdzd8,Slc39a10,Slc4a4,Sod1,Thy1,Tm9sf4
intracellular monoatomic ion homeostasis	559	13	1.40380053502684e-06	0.000167241	Atp1b2,Atp2c1,Eif3e,Lamp2,Marcksl1,P2ry2,Pde4d,Pdzd8,Slc39a10,Slc4a4,Sod1,Thy1,Tm9sf4
inorganic ion homeostasis	560	10	0.000215495	0.00822797	Atp1b2,Atp2c1,Eif3e,Marcksl1,P2ry2,Pde4d,Pdzd8,Slc39a10,Sod1,Thy1
Annotation Cluster 2	Enrichment Score: 3.83419328269026
Term	Annotated	Significant	Pvalue	Padj	GeneID
transport	4426	49	2.80231052897458e-10	4.11939647759263e-07	Abca1,Abcc1,Abcd2,Ankrd50,Anxa3,Atp1b2,Atp2c1,Atp6v1h,Atp8b5,Car4,Clec16a,Copb1,Dnajc19,Eif3e,Epha5,Gab2,Gria1,Ipo11,Lamp2,Myom1,Nnt,Nrxn1,Osbpl8,P2ry2,P2ry6,Pctp,Pde4d,Pdzd8,Prickle1,Rab3c,Rsph3b,Sel1l,Sfn,Slc25a47,Slc39a10,Slc4a4,Slco2b1,Sod1,Sox11,Stau2,Synj2,Thy1,Tlr9,Tm9sf4,Tom1l1,Tram1,Trpm6,Unc13b,Zmat3
establishment of localization	4716	50	7.74511666711529e-10	7.59021433377298e-07	Abca1,Abcc1,Abcd2,Ankrd50,Anxa3,Atp1b2,Atp2c1,Atp6v1h,Atp8b5,Car4,Clec16a,Copb1,Dnajc19,Eif3e,Epha5,Gab2,Gria1,Ipo11,Lamp2,Myom1,Nnt,Nrxn1,Osbpl8,P2ry2,P2ry6,Pctp,Pde4d,Pdzd8,Prickle1,Rab3c,Rsph3b,Sel1l,Sfn,Slc25a47,Slc39a10,Slc4a4,Slco2b1,Sod1,Sox11,Stau2,Synj2,Thy1,Tlr9,Tm9sf4,Tom1l1,Tram1,Trpm6,Unc13b,Zdhhc21,Zmat3
localization	5383	53	2.66590534643818e-09	1.95944042963206e-06	Abca1,Abcc1,Abcd2,Akap10,Ankrd50,Anxa3,Atp1b2,Atp2c1,Atp6v1h,Atp8b5,Car4,Clec16a,Copb1,Dnajc19,Eif3e,Epha5,Gaa,Gab2,Gria1,Ipo11,Lamp2,Myom1,Nnt,Nrxn1,Osbpl8,P2ry2,P2ry6,Pctp,Pde4d,Pdzd8,Prickle1,Rab3c,Rsph3b,Sel1l,Sfn,Sgk3,Slc25a47,Slc39a10,Slc4a4,Slco2b1,Sod1,Sox11,Stau2,Synj2,Thy1,Tlr9,Tm9sf4,Tom1l1,Tram1,Trpm6,Unc13b,Zdhhc21,Zmat3
cellular localization	3560	36	1.47444721622612e-06	0.000167241	Abca1,Abcd2,Akap10,Ankrd50,Anxa3,Atp2c1,Atp6v1h,Clec16a,Copb1,Dnajc19,Eif3e,Epha5,Gaa,Gab2,Ipo11,Lamp2,Myom1,Nrxn1,Osbpl8,P2ry2,Pde4d,Prickle1,Rab3c,Sel1l,Sfn,Slc4a4,Sod1,Stau2,Synj2,Thy1,Tm9sf4,Tom1l1,Tram1,Unc13b,Zdhhc21,Zmat3
organic substance transport	2437	28	2.72752309788193e-06	0.000267297	Abca1,Abcc1,Abcd2,Atp2c1,Atp8b5,Car4,Copb1,Dnajc19,Eif3e,Epha5,Ipo11,Lamp2,Myom1,Osbpl8,P2ry2,Pctp,Pdzd8,Prickle1,Rab3c,Sel1l,Sfn,Slc4a4,Slco2b1,Tm9sf4,Tom1l1,Tram1,Unc13b,Zmat3
macromolecule localization	3105	31	1.27680483063189e-05	0.000932746	Abca1,Abcc1,Abcd2,Akap10,Atp2c1,Atp8b5,Copb1,Dnajc19,Eif3e,Epha5,Ipo11,Lamp2,Myom1,Nrxn1,Osbpl8,P2ry2,Pctp,Pdzd8,Prickle1,Rab3c,Sel1l,Sfn,Slco2b1,Stau2,Thy1,Tm9sf4,Tom1l1,Tram1,Unc13b,Zdhhc21,Zmat3
establishment of localization in cell	2071	24	1.40200348907094e-05	0.000936793	Abca1,Abcd2,Ankrd50,Anxa3,Atp6v1h,Clec16a,Copb1,Eif3e,Epha5,Gab2,Ipo11,Lamp2,Nrxn1,P2ry2,Prickle1,Sel1l,Sfn,Slc4a4,Sod1,Stau2,Synj2,Tm9sf4,Tram1,Unc13b
establishment of protein localization	1750	20	9.74057264214824e-05	0.00469464	Abca1,Atp2c1,Copb1,Dnajc19,Eif3e,Epha5,Ipo11,Lamp2,Myom1,Nrxn1,Prickle1,Rab3c,Sel1l,Sfn,Tm9sf4,Tom1l1,Tram1,Unc13b,Zdhhc21,Zmat3
protein transport	1482	18	0.000106029	0.00502784	Abca1,Atp2c1,Copb1,Dnajc19,Eif3e,Epha5,Ipo11,Lamp2,Myom1,Prickle1,Rab3c,Sel1l,Sfn,Tm9sf4,Tom1l1,Tram1,Unc13b,Zmat3
vesicle-mediated transport	1565	18	0.000208251	0.00805601	Abca1,Ankrd50,Anxa3,Atp2c1,Atp6v1h,Clec16a,Copb1,Gab2,Gria1,Nrxn1,P2ry2,P2ry6,Prickle1,Rab3c,Sod1,Synj2,Tm9sf4,Unc13b
Annotation Cluster 3	Enrichment Score: 3.51661771605373
Term	Annotated	Significant	Pvalue	Padj	GeneID
positive regulation of cellular process	6141	56	1.24068360634405e-08	7.29521960530303e-06	Abca1,Abcc1,Abcd2,Acer3,Anxa3,Arnt2,Atp1b2,Atp2c1,Bach1,Ccr6,Cd276,Clec16a,Coq7,Ctsc,Eif3e,Epha5,Flt1,Gab2,Gpr37l1,Gria1,Heatr1,Hey1,Hlf,Itga5,Kdm6a,Litaf,Marcksl1,Mitf,Myom1,Nnt,Nrxn1,Osbpl8,P2ry2,P2ry6,Pde4d,Poc1a,Rap2b,Rgmb,Rpl5,Rps15a,Rps6,Rps7,Sfn,Slc39a10,Slc4a4,Sod1,Sox11,St18,Stau2,Thy1,Tlr9,Tm9sf4,Tom1l1,Trim44,Unc13b,Zmat3
positive regulation of biological process	6679	58	3.53413891142029e-08	1.73172806659594e-05	Abca1,Abcc1,Abcd2,Acer3,Anxa3,Arnt2,Atp1b2,Atp2c1,Bach1,Ccr6,Cd276,Clec16a,Coq7,Ctsc,Eif3e,Epha5,Flt1,Gab2,Gpr37l1,Gria1,Heatr1,Hey1,Hlf,Itga5,Kdm6a,Lamp2,Litaf,Marcksl1,Mitf,Myom1,Nnt,Nrxn1,Osbpl8,P2ry2,P2ry6,Pde4d,Poc1a,Prickle1,Rap2b,Rgmb,Rpl5,Rps15a,Rps6,Rps7,Sfn,Slc39a10,Slc4a4,Sod1,Sox11,St18,Stau2,Thy1,Tlr9,Tm9sf4,Tom1l1,Trim44,Unc13b,Zmat3
biological regulation	12967	87	1.82366485955528e-07	5.36157468709253e-05	Abca1,Abcc1,Abcd2,Acer3,Anxa3,Arnt2,Atp1b2,Atp2c1,Atp8b5,Bach1,Car4,Ccr6,Cd276,Clec16a,Coq7,Ctsc,Dnajc19,Dusp7,Eif3e,Eif3h,Epha5,F9,Flt1,Gaa,Gab2,Gpr37l1,Grap,Gria1,Heatr1,Hey1,Hlf,Ifnar2,Itga5,Kdm6a,Lamp2,Litaf,Marcksl1,Mier3,Mitf,Mtus1,Myom1,Nnt,Nrxn1,Nudt6,Osbpl8,P2ry2,P2ry6,Parp8,Pctp,Pde10a,Pde4d,Pdlim5,Pdzd8,Plekhb2,Poc1a,Prickle1,Ptprm,Rab3c,Rap2b,Rapgef5,Rassf3,Rbfox1,Rgmb,Rpl5,Rps15a,Rps…
regulation of biological process	12570	84	5.81481701533109e-07	0.000119207	Abca1,Abcc1,Abcd2,Acer3,Anxa3,Arnt2,Atp1b2,Atp2c1,Bach1,Ccr6,Cd276,Clec16a,Coq7,Ctsc,Dnajc19,Dusp7,Eif3e,Eif3h,Epha5,Flt1,Gaa,Gab2,Gpr37l1,Grap,Gria1,Heatr1,Hey1,Hlf,Ifnar2,Itga5,Kdm6a,Lamp2,Litaf,Marcksl1,Mier3,Mitf,Mtus1,Myom1,Nnt,Nrxn1,Nudt6,Osbpl8,P2ry2,P2ry6,Parp8,Pctp,Pde10a,Pde4d,Pdlim5,Pdzd8,Plekhb2,Poc1a,Prickle1,Ptprm,Rab3c,Rap2b,Rapgef5,Rassf3,Rbfox1,Rgmb,Rpl5,Rps15a,Rps6,Rps7,Sel1l,Se…
regulation of cellular process	11938	80	1.61839839380476e-06	0.000174783	Abca1,Abcc1,Abcd2,Acer3,Anxa3,Arnt2,Atp1b2,Atp2c1,Bach1,Ccr6,Cd276,Clec16a,Coq7,Ctsc,Dnajc19,Dusp7,Eif3e,Epha5,Flt1,Gab2,Gpr37l1,Grap,Gria1,Heatr1,Hey1,Hlf,Ifnar2,Itga5,Kdm6a,Lamp2,Litaf,Marcksl1,Mier3,Mitf,Mtus1,Myom1,Nnt,Nrxn1,Nudt6,Osbpl8,P2ry2,P2ry6,Parp8,Pde10a,Pde4d,Pdlim5,Plekhb2,Poc1a,Prickle1,Ptprm,Rab3c,Rap2b,Rapgef5,Rassf3,Rbfox1,Rgmb,Rpl5,Rps15a,Rps6,Rps7,Sel1l,Serpinb9b,Sfn,Sgk3,Slc3…
response to stimulus	10222	70	8.49204272410383e-06	0.000674773	Abca1,Abcc1,Abcd2,Acaca,Acer3,Alas1,Anxa3,Arnt2,Bach1,Ccr6,Cd276,Clec10a,Clec16a,Coq7,Ctsc,Dusp7,Epha5,F9,Flt1,Gab2,Gpr37l1,Grap,Gria1,Hey1,Ifnar2,Itga5,Kdm6a,Lamp2,Litaf,Mitf,Mtus1,Myom1,Nnt,Nrxn1,Osbpl8,P2ry2,P2ry6,Parp8,Pde10a,Pde4d,Prickle1,Ptprm,Rap2b,Rapgef5,Rassf3,Rgmb,Rpl5,Rps15a,Rps6,Rps7,Sel1l,Serpinb9b,Sfn,Sgk3,Slc39a10,Slfn8,Slfn9,Sod1,Sox11,St18,Thy1,Tlr9,Tm9sf4,Tom1l1,Tram1,Trim44,T…
signaling	7097	51	0.000117002	0.00529208	Abca1,Arnt2,Ccr6,Cd276,Clec16a,Ctsc,Dusp7,Epha5,Flt1,Gab2,Gpr37l1,Grap,Gria1,Hey1,Ifnar2,Itga5,Kdm6a,Lamp2,Litaf,Mitf,Myom1,Nrxn1,Osbpl8,P2ry2,P2ry6,Parp8,Pde10a,Pde4d,Prickle1,Ptprm,Rap2b,Rapgef5,Rassf3,Rgmb,Rpl5,Rps6,Rps7,Sel1l,Sfn,Sgk3,Slc39a10,Sod1,Sox11,St18,Stau2,Thy1,Tlr9,Tom1l1,Trim44,Unc13b,Zdhhc21
cellular response to stimulus	8343	57	0.000148075	0.00640208	Abca1,Abcc1,Acaca,Arnt2,Bach1,Ccr6,Cd276,Clec16a,Coq7,Ctsc,Dusp7,Epha5,Flt1,Gab2,Gpr37l1,Grap,Gria1,Hey1,Ifnar2,Itga5,Kdm6a,Lamp2,Litaf,Mitf,Mtus1,Myom1,Nnt,Nrxn1,Osbpl8,P2ry2,P2ry6,Parp8,Pde10a,Pde4d,Prickle1,Ptprm,Rap2b,Rapgef5,Rassf3,Rgmb,Rpl5,Rps6,Rps7,Sel1l,Sfn,Sgk3,Slc39a10,Sod1,Sox11,St18,Thy1,Tlr9,Tom1l1,Trim44,Unc13b,Zdhhc21,Zmat3
cell communication	7201	51	0.000172465	0.00694584	Abca1,Arnt2,Ccr6,Cd276,Clec16a,Ctsc,Dusp7,Epha5,Flt1,Gab2,Gpr37l1,Grap,Gria1,Hey1,Ifnar2,Itga5,Kdm6a,Lamp2,Litaf,Mitf,Myom1,Nrxn1,Osbpl8,P2ry2,P2ry6,Parp8,Pde10a,Pde4d,Prickle1,Ptprm,Rap2b,Rapgef5,Rassf3,Rgmb,Rpl5,Rps6,Rps7,Sel1l,Sfn,Sgk3,Slc39a10,Sod1,Sox11,St18,Stau2,Thy1,Tlr9,Tom1l1,Trim44,Unc13b,Zdhhc21
Annotation Cluster 4	Enrichment Score: 3.14708300443192
Term	Annotated	Significant	Pvalue	Padj	GeneID
developmental process	6904	58	1.20951346906641e-07	3.95107733228362e-05	Abcc1,Abcd2,Acer3,Alas1,Antxr2,Anxa3,Arnt2,Atp1b2,Atp2c1,Atp6v1h,Ccr6,Cd276,Col27a1,Coq7,Ctsc,Dnajc19,Epha5,Flt1,Gaa,Gab2,Gpr37l1,Gria1,Hey1,Hlf,Ifnar2,Itga5,Kdm6a,Lrig3,Marcksl1,Mitf,Myom1,Nrxn1,Osbpl8,P2ry2,Pde4d,Pdlim5,Pdzd8,Plekhb2,Poc1a,Prickle1,Ptprm,Rbfox1,Rpl29,Rps6,Rps7,Sfn,Slc39a10,Sod1,Sox11,Spata6,Stau2,Thy1,Tlr9,Tubb2a,Unc13b,Zdhhc21,Zfat,Zswim6
anatomical structure development	6478	54	6.08200346033458e-07	0.000119207	Abcc1,Abcd2,Acer3,Alas1,Antxr2,Anxa3,Arnt2,Atp1b2,Atp2c1,Ccr6,Cd276,Col27a1,Coq7,Ctsc,Dnajc19,Epha5,Flt1,Gaa,Gab2,Gpr37l1,Gria1,Hey1,Hlf,Ifnar2,Itga5,Kdm6a,Lrig3,Marcksl1,Mitf,Myom1,Nrxn1,P2ry2,Pde4d,Pdlim5,Pdzd8,Poc1a,Prickle1,Ptprm,Rbfox1,Rps6,Rps7,Sfn,Slc39a10,Sod1,Sox11,Spata6,Stau2,Thy1,Tlr9,Tubb2a,Unc13b,Zdhhc21,Zfat,Zswim6
animal organ development	3249	34	1.47900261593992e-06	0.000167241	Antxr2,Arnt2,Atp1b2,Cd276,Col27a1,Dnajc19,Epha5,Flt1,Gaa,Gpr37l1,Hey1,Hlf,Kdm6a,Lrig3,Mitf,Nrxn1,Pde4d,Pdlim5,Poc1a,Prickle1,Ptprm,Rbfox1,Rps6,Rps7,Sfn,Slc39a10,Sod1,Sox11,Stau2,Thy1,Tubb2a,Zdhhc21,Zfat,Zswim6
multicellular organism development	5241	46	1.66460162841194e-06	0.000174783	Abcc1,Abcd2,Acer3,Antxr2,Anxa3,Arnt2,Atp1b2,Ccr6,Cd276,Col27a1,Coq7,Ctsc,Dnajc19,Epha5,Flt1,Gaa,Gpr37l1,Gria1,Hey1,Itga5,Kdm6a,Lrig3,Marcksl1,Mitf,Nrxn1,P2ry2,Pde4d,Pdlim5,Poc1a,Prickle1,Ptprm,Rbfox1,Rps6,Rps7,Sfn,Sod1,Sox11,Spata6,Stau2,Thy1,Tlr9,Tubb2a,Unc13b,Zdhhc21,Zfat,Zswim6
system development	4175	39	3.3325561814637e-06	0.000306179	Abcc1,Abcd2,Acer3,Antxr2,Anxa3,Arnt2,Atp1b2,Ccr6,Col27a1,Coq7,Ctsc,Dnajc19,Epha5,Flt1,Gaa,Gpr37l1,Gria1,Hey1,Itga5,Kdm6a,Marcksl1,Mitf,Nrxn1,P2ry2,Pde4d,Pdlim5,Poc1a,Prickle1,Ptprm,Rbfox1,Rps7,Sod1,Sox11,Stau2,Thy1,Tlr9,Tubb2a,Unc13b,Zswim6
cellular developmental process	4775	41	1.40048927080718e-05	0.000936793	Abcc1,Alas1,Atp1b2,Ccr6,Cd276,Col27a1,Coq7,Epha5,Flt1,Gab2,Gpr37l1,Hey1,Hlf,Ifnar2,Itga5,Kdm6a,Mitf,Myom1,Nrxn1,Osbpl8,P2ry2,Pde4d,Pdlim5,Plekhb2,Poc1a,Prickle1,Ptprm,Rbfox1,Rps6,Rps7,Sfn,Slc39a10,Sod1,Sox11,Spata6,Stau2,Thy1,Tlr9,Zdhhc21,Zfat,Zswim6
cell differentiation	4775	41	1.40048927080718e-05	0.000936793	Abcc1,Alas1,Atp1b2,Ccr6,Cd276,Col27a1,Coq7,Epha5,Flt1,Gab2,Gpr37l1,Hey1,Hlf,Ifnar2,Itga5,Kdm6a,Mitf,Myom1,Nrxn1,Osbpl8,P2ry2,Pde4d,Pdlim5,Plekhb2,Poc1a,Prickle1,Ptprm,Rbfox1,Rps6,Rps7,Sfn,Slc39a10,Sod1,Sox11,Spata6,Stau2,Thy1,Tlr9,Zdhhc21,Zfat,Zswim6
cell development	3308	29	0.000264125	0.00946985	Alas1,Atp1b2,Ccr6,Col27a1,Epha5,Flt1,Gab2,Gpr37l1,Hey1,Ifnar2,Mitf,Myom1,Nrxn1,P2ry2,Pde4d,Pdlim5,Poc1a,Prickle1,Ptprm,Rps6,Sfn,Sod1,Sox11,Stau2,Thy1,Tlr9,Zdhhc21,Zfat,Zswim6
multicellular organismal process	9138	60	0.000277665	0.00971828	Abca1,Abcc1,Abcd2,Acaca,Acer3,Alas1,Antxr2,Anxa3,Arnt2,Atp1b2,Cbr3,Ccr6,Cd276,Clec10a,Col27a1,Coq7,Ctsc,Dnajc19,Epha5,F9,Flt1,Gaa,Gab2,Gpr37l1,Gria1,Hey1,Ifnar2,Itga5,Kdm6a,Litaf,Lrig3,Marcksl1,Mitf,Myom1,Nrxn1,P2ry2,Pctp,Pde4d,Pdlim5,Poc1a,Prickle1,Ptprm,Rap2b,Rbfox1,Rpl29,Rps6,Rps7,Sfn,Slc39a10,Sod1,Sox11,Spata6,Stau2,Thy1,Tlr9,Tubb2a,Unc13b,Zdhhc21,Zfat,Zswim6
regulation of multicellular organismal process	3329	29	0.00029396	0.00993381	Abca1,Abcd2,Anxa3,Ccr6,Cd276,Ctsc,Flt1,Gaa,Gab2,Gpr37l1,Hey1,Itga5,Litaf,Mitf,Nrxn1,P2ry2,Pctp,Pde4d,Prickle1,Ptprm,Sfn,Slc39a10,Sod1,Sox11,Stau2,Thy1,Tlr9,Unc13b,Zdhhc21
Annotation Cluster 5	Enrichment Score: 3.13050482927455
Term	Annotated	Significant	Pvalue	Padj	GeneID
metabolic process	11602	80	4.14841510032529e-07	9.38180030381258e-05	Abca1,Abcd2,Acaca,Acer3,Agmo,Alas1,Anxa3,Arnt2,Bach1,Car4,Casd1,Cbr3,Ccr6,Cd276,Chst7,Clec16a,Coq7,Ctsc,Dnajc19,Dusp7,Eif3e,Eif3h,Epha5,F9,Flt1,Gaa,Gria1,Gxylt1,Heatr1,Hey1,Hlf,Ifnar2,Itga5,Kdm6a,Lamp2,Litaf,Manba,Mier3,Mitf,Mtfr1l,Myom1,Nnt,Nrxn1,P2ry2,P2ry6,Parp8,Pctp,Pde10a,Pde4d,Prickle1,Ptprm,Rap2b,Rbfox1,Rgmb,Rpl29,Rpl5,Rps15a,Rps6,Rps7,Sel1l,Serpinb9b,Sfn,Sgk3,Slc39a10,Slc4a4,Slfn8,Slfn9,S…
primary metabolic process	10134	72	1.11938871402948e-06	0.000149591	Abca1,Abcd2,Acaca,Acer3,Agmo,Alas1,Anxa3,Arnt2,Bach1,Casd1,Ccr6,Chst7,Clec16a,Coq7,Ctsc,Dnajc19,Dusp7,Eif3e,Eif3h,Epha5,F9,Flt1,Gaa,Gxylt1,Heatr1,Hey1,Hlf,Ifnar2,Itga5,Kdm6a,Lamp2,Litaf,Manba,Mier3,Mitf,Nnt,Nrxn1,P2ry6,Parp8,Pctp,Pde4d,Prickle1,Ptprm,Rap2b,Rbfox1,Rgmb,Rpl29,Rpl5,Rps15a,Rps6,Rps7,Sel1l,Serpinb9b,Sfn,Sgk3,Slc39a10,Slc4a4,Slfn8,Slfn9,Sod1,Sox11,St18,Synj2,Tceanc2,Thy1,Tlr9,Tmx3,Tom1…
cellular metabolic process	10118	72	1.04665949592969e-06	0.000149591	Abca1,Abcd2,Acaca,Acer3,Agmo,Alas1,Anxa3,Arnt2,Bach1,Car4,Cbr3,Ccr6,Cd276,Chst7,Clec16a,Coq7,Dnajc19,Dusp7,Eif3e,Eif3h,Epha5,F9,Flt1,Gaa,Gria1,Gxylt1,Heatr1,Hey1,Hlf,Ifnar2,Itga5,Kdm6a,Lamp2,Litaf,Mier3,Mitf,Mtfr1l,Myom1,Nnt,Nrxn1,P2ry2,P2ry6,Pde4d,Prickle1,Ptprm,Rap2b,Rbfox1,Rgmb,Rpl29,Rpl5,Rps15a,Rps6,Rps7,Sel1l,Sfn,Sgk3,Slc39a10,Slc4a4,Slfn8,Slfn9,Sod1,Sox11,St18,Synj2,Tceanc2,Thy1,Tlr9,Tom1l1…
organic substance metabolic process	11172	77	1.02790563824315e-06	0.000149591	Abca1,Abcd2,Acaca,Acer3,Agmo,Alas1,Anxa3,Arnt2,Bach1,Casd1,Cbr3,Ccr6,Cd276,Chst7,Clec16a,Coq7,Ctsc,Dnajc19,Dusp7,Eif3e,Eif3h,Epha5,F9,Flt1,Gaa,Gria1,Gxylt1,Heatr1,Hey1,Hlf,Ifnar2,Itga5,Kdm6a,Lamp2,Litaf,Manba,Mier3,Mitf,Myom1,Nnt,Nrxn1,P2ry2,P2ry6,Parp8,Pctp,Pde4d,Prickle1,Ptprm,Rap2b,Rbfox1,Rgmb,Rpl29,Rpl5,Rps15a,Rps6,Rps7,Sel1l,Serpinb9b,Sfn,Sgk3,Slc39a10,Slc4a4,Slfn8,Slfn9,Sod1,Sox11,St18,Synj…
positive regulation of cellular metabolic process	3494	36	9.44319950739812e-07	0.000149591	Abcd2,Anxa3,Arnt2,Bach1,Cd276,Clec16a,Coq7,Eif3e,Epha5,Flt1,Gria1,Heatr1,Hey1,Hlf,Itga5,Kdm6a,Litaf,Mitf,Myom1,Nnt,Nrxn1,P2ry2,P2ry6,Pde4d,Rap2b,Rgmb,Rpl5,Rps7,Slc39a10,Slc4a4,Sod1,Sox11,St18,Tlr9,Tom1l1,Trim44
positive regulation of metabolic process	3877	38	1.45950211770474e-06	0.000167241	Abcd2,Anxa3,Arnt2,Bach1,Cd276,Clec16a,Coq7,Ctsc,Eif3e,Epha5,Flt1,Gria1,Heatr1,Hey1,Hlf,Itga5,Kdm6a,Litaf,Mitf,Myom1,Nnt,Nrxn1,P2ry2,P2ry6,Pde4d,Prickle1,Rap2b,Rgmb,Rpl5,Rps7,Slc39a10,Slc4a4,Sod1,Sox11,St18,Tlr9,Tom1l1,Trim44
negative regulation of biological process	5817	49	2.124148125495e-06	0.000215345	Abcd2,Arnt2,Atp1b2,Bach1,Cd276,Clec16a,Coq7,Ctsc,Dusp7,Eif3e,Eif3h,Epha5,Flt1,Gpr37l1,Gria1,Hey1,Itga5,Kdm6a,Lamp2,Litaf,Mier3,Mitf,Nnt,Nrxn1,Nudt6,Osbpl8,P2ry2,Pctp,Pde10a,Pde4d,Prickle1,Ptprm,Rap2b,Rpl5,Rps6,Rps7,Serpinb9b,Sfn,Sgk3,Slc39a10,Sod1,Sox11,St18,Stau2,Thy1,Tlr9,Tom1l1,Trim44,Zmat3
macromolecule metabolic process	9533	68	2.85276121880203e-06	0.000270552	Abca1,Abcd2,Acaca,Alas1,Anxa3,Arnt2,Bach1,Ccr6,Cd276,Chst7,Clec16a,Coq7,Ctsc,Dusp7,Eif3e,Eif3h,Epha5,F9,Flt1,Gaa,Gria1,Gxylt1,Heatr1,Hey1,Hlf,Ifnar2,Itga5,Kdm6a,Lamp2,Litaf,Manba,Mier3,Mitf,Myom1,Nnt,Nrxn1,P2ry2,Parp8,Pde4d,Prickle1,Ptprm,Rap2b,Rbfox1,Rgmb,Rpl29,Rpl5,Rps15a,Rps6,Rps7,Sel1l,Serpinb9b,Sfn,Sgk3,Slc39a10,Slfn8,Slfn9,Sod1,Sox11,St18,Tceanc2,Thy1,Tlr9,Tmx3,Tom1l1,Trim44,Trpm6,Zdhhc21,Z…
protein metabolic process	5110	43	1.30076781790319e-05	0.000932746	Abca1,Acaca,Alas1,Chst7,Clec16a,Ctsc,Dusp7,Eif3e,Eif3h,Epha5,F9,Flt1,Gxylt1,Itga5,Kdm6a,Lamp2,Manba,Nnt,Nrxn1,Parp8,Pde4d,Prickle1,Ptprm,Rap2b,Rpl29,Rpl5,Rps15a,Rps6,Rps7,Sel1l,Serpinb9b,Sfn,Sgk3,Slc39a10,Sod1,St18,Thy1,Tlr9,Tmx3,Tom1l1,Trim44,Trpm6,Zdhhc21
intracellular signal transduction	2678	28	1.61528745807593e-05	0.00105532	Abca1,Ccr6,Clec16a,Dusp7,Epha5,Flt1,Gab2,Gpr37l1,Grap,Kdm6a,Litaf,Myom1,Nrxn1,Osbpl8,P2ry6,Pde10a,Pde4d,Rap2b,Rapgef5,Rpl5,Rps6,Rps7,Sfn,Sgk3,Sod1,Sox11,Tlr9,Trim44
negative regulation of cellular process	5339	43	3.89630051107161e-05	0.00243726	Abcd2,Arnt2,Atp1b2,Bach1,Cd276,Clec16a,Coq7,Ctsc,Dusp7,Eif3e,Epha5,Flt1,Gpr37l1,Gria1,Hey1,Itga5,Kdm6a,Lamp2,Litaf,Mier3,Mitf,Nnt,Nrxn1,Nudt6,Osbpl8,Pde10a,Pde4d,Prickle1,Ptprm,Rap2b,Rps6,Serpinb9b,Sfn,Sgk3,Slc39a10,Sod1,Sox11,St18,Stau2,Thy1,Tlr9,Tom1l1,Zmat3
signal transduction	6479	49	4.56384341151991e-05	0.00273831	Abca1,Arnt2,Ccr6,Cd276,Clec16a,Ctsc,Dusp7,Epha5,Flt1,Gab2,Gpr37l1,Grap,Hey1,Ifnar2,Itga5,Kdm6a,Lamp2,Litaf,Mitf,Myom1,Nrxn1,Osbpl8,P2ry2,P2ry6,Parp8,Pde10a,Pde4d,Prickle1,Ptprm,Rap2b,Rapgef5,Rassf3,Rgmb,Rpl5,Rps6,Rps7,Sel1l,Sfn,Sgk3,Slc39a10,Sod1,Sox11,St18,Thy1,Tlr9,Tom1l1,Trim44,Unc13b,Zdhhc21
positive regulation of macromolecule metabolic process	3528	32	6.05521522900416e-05	0.0034063	Anxa3,Arnt2,Bach1,Cd276,Coq7,Ctsc,Eif3e,Flt1,Gria1,Heatr1,Hey1,Hlf,Itga5,Kdm6a,Litaf,Mitf,Myom1,Nrxn1,P2ry2,Pde4d,Prickle1,Rap2b,Rgmb,Rpl5,Rps7,Slc39a10,Sod1,Sox11,St18,Tlr9,Tom1l1,Trim44
nitrogen compound metabolic process	9563	64	7.27239223011198e-05	0.00388742	Abca1,Acaca,Acer3,Alas1,Anxa3,Arnt2,Bach1,Ccr6,Chst7,Clec16a,Coq7,Ctsc,Dusp7,Eif3e,Eif3h,Epha5,F9,Flt1,Gxylt1,Heatr1,Hey1,Hlf,Ifnar2,Itga5,Kdm6a,Lamp2,Litaf,Manba,Mier3,Mitf,Nnt,Nrxn1,Parp8,Pde4d,Prickle1,Ptprm,Rap2b,Rbfox1,Rgmb,Rpl29,Rpl5,Rps15a,Rps6,Rps7,Sel1l,Serpinb9b,Sfn,Sgk3,Slc39a10,Slc4a4,Slfn8,Slfn9,Sod1,Sox11,St18,Tceanc2,Thy1,Tlr9,Tmx3,Tom1l1,Trim44,Trpm6,Zdhhc21,Zfat
regulation of metabolic process	6792	49	0.000158431	0.0066541	Abcd2,Anxa3,Arnt2,Bach1,Cd276,Clec16a,Coq7,Ctsc,Dnajc19,Dusp7,Eif3e,Eif3h,Epha5,Flt1,Gria1,Heatr1,Hey1,Hlf,Ifnar2,Itga5,Kdm6a,Litaf,Mier3,Mitf,Myom1,Nnt,Nrxn1,P2ry2,P2ry6,Pctp,Pde4d,Prickle1,Rap2b,Rbfox1,Rgmb,Rpl5,Rps7,Serpinb9b,Sfn,Slc39a10,Slc4a4,Sod1,Sox11,St18,Thy1,Tlr9,Tom1l1,Trim44,Zfat
positive regulation of cellular biosynthetic process	2730	26	0.000161721	0.0066966	Abcd2,Arnt2,Bach1,Cd276,Coq7,Eif3e,Gria1,Heatr1,Hey1,Hlf,Kdm6a,Litaf,Mitf,Myom1,Nrxn1,P2ry2,P2ry6,Pde4d,Rgmb,Rpl5,Rps7,Sod1,Sox11,St18,Tlr9,Trim44
regulation of primary metabolic process	5673	43	0.000165732	0.00676739	Abcd2,Anxa3,Arnt2,Bach1,Clec16a,Coq7,Ctsc,Dnajc19,Dusp7,Eif3e,Eif3h,Flt1,Heatr1,Hey1,Hlf,Ifnar2,Itga5,Kdm6a,Litaf,Mier3,Mitf,Nnt,Nrxn1,P2ry6,Pde4d,Prickle1,Rap2b,Rbfox1,Rgmb,Rpl5,Rps7,Serpinb9b,Sfn,Slc39a10,Slc4a4,Sod1,Sox11,St18,Thy1,Tlr9,Tom1l1,Trim44,Zfat
positive regulation of biosynthetic process	2758	26	0.000190347	0.0074616	Abcd2,Arnt2,Bach1,Cd276,Coq7,Eif3e,Gria1,Heatr1,Hey1,Hlf,Kdm6a,Litaf,Mitf,Myom1,Nrxn1,P2ry2,P2ry6,Pde4d,Rgmb,Rpl5,Rps7,Sod1,Sox11,St18,Tlr9,Trim44
organonitrogen compound metabolic process	6128	45	0.000229094	0.00863509	Abca1,Acaca,Acer3,Alas1,Chst7,Clec16a,Ctsc,Dusp7,Eif3e,Eif3h,Epha5,F9,Flt1,Gxylt1,Itga5,Kdm6a,Lamp2,Manba,Nnt,Nrxn1,Parp8,Pde4d,Prickle1,Ptprm,Rap2b,Rpl29,Rpl5,Rps15a,Rps6,Rps7,Sel1l,Serpinb9b,Sfn,Sgk3,Slc39a10,Slc4a4,Sod1,St18,Thy1,Tlr9,Tmx3,Tom1l1,Trim44,Trpm6,Zdhhc21
regulation of cellular metabolic process	6164	45	0.000262979	0.00946985	Abcd2,Anxa3,Arnt2,Bach1,Cd276,Clec16a,Coq7,Dnajc19,Dusp7,Eif3e,Epha5,Flt1,Gria1,Heatr1,Hey1,Hlf,Ifnar2,Itga5,Kdm6a,Litaf,Mier3,Mitf,Myom1,Nnt,Nrxn1,P2ry2,P2ry6,Pde4d,Prickle1,Rap2b,Rbfox1,Rgmb,Rpl5,Rps7,Sfn,Slc39a10,Slc4a4,Sod1,Sox11,St18,Thy1,Tlr9,Tom1l1,Trim44,Zfat

## Sheet: SupplementalTable5-7moDEG_GO-BP
Supplemental Table 5. Significantly enriched gene ontology biological process term clusters based on differentially expressed genes at 7 months in Thy1-α-synuclein mice.
Annotation Cluster 1	Enrichment Score: 30.0686699107262
Annot	Term	Annotated	Significant	Pvalue	Padj	GeneID
GO:1901566	organonitrogen compound biosynthetic process	1581	171	6.86447346969113e-39	4.23538013079943e-36	Abca1,Acat1,Acer3,Acsl6,Adcy1,Adcy9,Aimp1,Alas1,Alg11,Alg9,Apoe,Asah1,Atp2b4,Atp5d,Atp5e,Atp5g2,Atp5h,Atp7a,Atpif1,B3galnt1,B3galt5,B3galt6,B3gnt2,B3gnt7,Capn2,Cept1,Cers4,Chkb,Chst10,Chst7,Cirbp,Cnot2,Ctif,Dnajc1,Dpy19l4,Eef1a1,Eef1b2,Eef1d,Eef2,Eif3e,Eif3f,Eif3h,Eif3i,Eif3k,Eif4b,Entpd1,Fau,Furin,Galnt3,Galnt7,Gcnt2,Gspt1,Gxylt1,Gzmb,Habp4,Hif1a,Igf2bp2,Klf4,Lcmt2,Lpcat1,Lpcat3,Lyn,Man1c1,Mpc1,…
GO:0043604	amide biosynthetic process	826	111	2.34114890839898e-33	8.66693325889302e-31	Acat1,Acsl6,Aimp1,Asah1,Cers4,Cirbp,Cnot2,Ctif,Dnajc1,Eef1a1,Eef1b2,Eef1d,Eef2,Eif3e,Eif3f,Eif3h,Eif3i,Eif3k,Eif4b,Fau,Furin,Gspt1,Gzmb,Habp4,Igf2bp2,Mpc1,Mrpl23,Mrpl30,Mrpl52,Nanp,Ndufa7,P2rx7,Pdk1,Per1,Pink1,Ppcs,Ppp1ca,Ppp1r15b,Prkcd,Ptafr,Rbm3,Rnf139,Rpl10,Rpl10a,Rpl11,Rpl12,Rpl13,Rpl13a,Rpl14,Rpl15,Rpl17,Rpl18,Rpl18a,Rpl19,Rpl22,Rpl23,Rpl23a,Rpl24,Rpl27a,Rpl28,Rpl29,Rpl3,Rpl31,Rpl32,Rpl35,Rp…
GO:0006412	translation	686	99	2.39712851861854e-32	7.7166693703703e-30	Aimp1,Cirbp,Cnot2,Ctif,Dnajc1,Eef1a1,Eef1b2,Eef1d,Eef2,Eif3e,Eif3f,Eif3h,Eif3i,Eif3k,Eif4b,Fau,Gspt1,Gzmb,Habp4,Igf2bp2,Mrpl23,Mrpl30,Mrpl52,Ndufa7,Per1,Pink1,Ppp1ca,Ppp1r15b,Ptafr,Rbm3,Rnf139,Rpl10,Rpl10a,Rpl11,Rpl12,Rpl13,Rpl13a,Rpl14,Rpl15,Rpl17,Rpl18,Rpl18a,Rpl19,Rpl22,Rpl23,Rpl23a,Rpl24,Rpl27a,Rpl28,Rpl29,Rpl3,Rpl31,Rpl32,Rpl35,Rpl35a,Rpl36,Rpl36a,Rpl36al,Rpl37,Rpl37a,Rpl38,Rpl39,Rpl4,Rpl41,…
GO:0043603	amide metabolic process	1136	130	8.02058260005054e-32	2.47434973211559e-29	Acaca,Acat1,Acer3,Acsl6,Adamts13,Aimp1,Aldh1l2,Apoe,Asah1,Atp6ap2,Cers4,Ces1d,Cirbp,Cln8,Cnot2,Cpe,Ctif,Dnajc1,Eef1a1,Eef1b2,Eef1d,Eef2,Eif3e,Eif3f,Eif3h,Eif3i,Eif3k,Eif4b,Fau,Furin,Gpam,Gpx4,Gspt1,Gzmb,Habp4,Ifngr1,Igf2bp2,Mpc1,Mrpl23,Mrpl30,Mrpl52,Nanp,Ndufa7,P2rx7,Park7,Pdk1,Per1,Pink1,Pla2g15,Pmvk,Ppcs,Ppp1ca,Ppp1r15b,Prkcd,Ptafr,Rbm3,Rnf139,Rpl10,Rpl10a,Rpl11,Rpl12,Rpl13,Rpl13a,Rpl14,Rpl15,R…
GO:0043043	peptide biosynthetic process	710	100	8.85551677698534e-32	2.62264984867198e-29	Aimp1,Cirbp,Cnot2,Ctif,Dnajc1,Eef1a1,Eef1b2,Eef1d,Eef2,Eif3e,Eif3f,Eif3h,Eif3i,Eif3k,Eif4b,Fau,Furin,Gspt1,Gzmb,Habp4,Igf2bp2,Mrpl23,Mrpl30,Mrpl52,Ndufa7,Per1,Pink1,Ppp1ca,Ppp1r15b,Ptafr,Rbm3,Rnf139,Rpl10,Rpl10a,Rpl11,Rpl12,Rpl13,Rpl13a,Rpl14,Rpl15,Rpl17,Rpl18,Rpl18a,Rpl19,Rpl22,Rpl23,Rpl23a,Rpl24,Rpl27a,Rpl28,Rpl29,Rpl3,Rpl31,Rpl32,Rpl35,Rpl35a,Rpl36,Rpl36a,Rpl36al,Rpl37,Rpl37a,Rpl38,Rpl39,Rpl4,…
GO:0006518	peptide metabolic process	884	109	1.82841425950804e-29	4.36696102496694e-27	Adamts13,Aimp1,Apoe,Atp6ap2,Cirbp,Cnot2,Cpe,Ctif,Dnajc1,Eef1a1,Eef1b2,Eef1d,Eef2,Eif3e,Eif3f,Eif3h,Eif3i,Eif3k,Eif4b,Fau,Furin,Gpx4,Gspt1,Gzmb,Habp4,Ifngr1,Igf2bp2,Mrpl23,Mrpl30,Mrpl52,Ndufa7,Park7,Per1,Pink1,Ppp1ca,Ppp1r15b,Ptafr,Rbm3,Rnf139,Rpl10,Rpl10a,Rpl11,Rpl12,Rpl13,Rpl13a,Rpl14,Rpl15,Rpl17,Rpl18,Rpl18a,Rpl19,Rpl22,Rpl23,Rpl23a,Rpl24,Rpl27a,Rpl28,Rpl29,Rpl3,Rpl31,Rpl32,Rpl35,Rpl35a,Rpl36,R…
GO:0044249	cellular biosynthetic process	5370	343	2.99347074303214e-29	6.9261429316906e-27	Abca1,Abcd2,Abcd3,Abhd14b,Ablim1,Acaca,Acat1,Acer3,Acox1,Acsl6,Acvr1,Acvr1b,Adcy1,Adcy9,Adora3,Aimp1,Alas1,Alg11,Alg9,Alox5ap,Anxa3,Anxa4,Apoe,Arid2,Arid5b,Arnt2,Asah1,Atp2b4,Atp5d,Atp5e,Atp5g2,Atp5h,Atp7a,Atpif1,B3galnt1,B3galt5,B3galt6,B3gnt2,B3gnt7,Bach1,Bach2,Bag1,Bhlhe41,Bnc2,C3ar1,Cacna1d,Camk4,Capn2,Cbfa2t3,Ccl5,Ccnd1,Cdk17,Cept1,Cers4,Ces1d,Chd5,Chek2,Chkb,Chst10,Chst7,Cirbp,Cited2,Cited4…
GO:0009058	biosynthetic process	5544	349	1.21430459888239e-28	2.64432683827213e-26	Abca1,Abcd2,Abcd3,Abhd14b,Ablim1,Acaca,Acat1,Acer3,Acox1,Acsl6,Acvr1,Acvr1b,Adcy1,Adcy9,Adora3,Agmo,Aimp1,Alas1,Aldh1l2,Alg11,Alg9,Alox5ap,Anxa3,Anxa4,Apoe,Arid2,Arid5b,Arnt2,Asah1,Atp2b4,Atp5d,Atp5e,Atp5g2,Atp5h,Atp7a,Atpif1,B3galnt1,B3galt5,B3galt6,B3gnt2,B3gnt7,Bach1,Bach2,Bag1,Bhlhe41,Bnc2,C3ar1,Cacna1d,Camk4,Capn2,Cbfa2t3,Ccl5,Ccnd1,Cdk17,Cept1,Cers4,Ces1d,Chd5,Chek2,Chkb,Chst10,Chst15,Chst7…
GO:1901576	organic substance biosynthetic process	5436	340	3.19859869635922e-27	6.57845131884545e-25	Abca1,Abcd2,Abcd3,Abhd14b,Ablim1,Acaca,Acat1,Acer3,Acsl6,Acvr1,Acvr1b,Adcy1,Adcy9,Adora3,Agmo,Aimp1,Alas1,Alg11,Alg9,Alox5ap,Anxa3,Anxa4,Apoe,Arid2,Arid5b,Arnt2,Asah1,Atp2b4,Atp5d,Atp5e,Atp5g2,Atp5h,Atp7a,Atpif1,B3galnt1,B3galt5,B3galt6,B3gnt2,B3gnt7,Bach1,Bach2,Bag1,Bhlhe41,Bnc2,C3ar1,Cacna1d,Camk4,Capn2,Cbfa2t3,Ccnd1,Cdk17,Cept1,Cers4,Ces1d,Chd5,Chek2,Chkb,Chst10,Chst15,Chst7,Cirbp,Cited2,Cited…
GO:0009059	macromolecule biosynthetic process	4485	291	3.53684857209368e-25	5.95155155176854e-23	Abca1,Abhd14b,Ablim1,Acvr1,Acvr1b,Adcy1,Adora3,Aimp1,Alas1,Alg11,Alg9,Anxa3,Anxa4,Apoe,Arid2,Arid5b,Arnt2,Asah1,Atp2b4,Atp7a,B3galnt1,B3galt5,B3galt6,B3gnt2,B3gnt7,Bach1,Bach2,Bag1,Bhlhe41,Bnc2,C3ar1,Cacna1d,Camk4,Cbfa2t3,Ccnd1,Cdk17,Ces1d,Chd5,Chek2,Chst10,Chst7,Cirbp,Cited2,Cited4,Cnot2,Coq7,Creb1,Creb5,Crym,Ctif,Ctnnbip1,Cx3cl1,Cx3cr1,Dap,Dnajc1,Dpy19l4,Dusp5,Eef1a1,Eef1b2,Eef1d,Eef2,Eid1,Eif3…
Annotation Cluster 2	Enrichment Score: 24.9777790672561
Annot	Term	Annotated	Significant	Pvalue	Padj	GeneID
GO:0048731	system development	4558	324	3.87307614828143e-36	1.79226598761723e-33	Abcd2,Abi3bp,Ablim1,Acer3,Acsl6,Acvr1,Acvr1b,Acvr1c,Adam17,Adam22,Adamts1,Adcy1,Adrb1,Aimp1,Alas1,Aldh5a1,Alms1,Angptl7,Ank3,Ankle2,Ano6,Anxa3,Anxa4,Anxa6,Aplp2,Apobec3,Apoe,Arhgef9,Arid2,Arid5b,Arnt2,Asah1,Atp1a2,Atp1b2,Atp2b4,Atp6ap2,Atp7a,Atpif1,B3gnt2,Bag1,Bcan,Bend6,Bhlhe41,Bnc2,C3ar1,Cadm1,Camk4,Cbfa2t3,Ccl5,Ccnd1,Ccr1,Ccr1l1,Ccr5,Ccr6,Cd274,Cd86,Cdh2,Celf4,Chd5,Cited2,Cldn5,Cln8,Clstn3,Cnt…
GO:0032502	developmental process	6639	413	3.13498346664032e-34	1.28952319927805e-31	Abcd2,Abi3bp,Ablim1,Acer3,Acox1,Acsl6,Acvr1,Acvr1b,Acvr1c,Adam17,Adam22,Adamts1,Adcy1,Adcy9,Adrb1,Aimp1,Alas1,Aldh5a1,Aldoc,Alms1,Angptl7,Ank3,Ankle2,Ano6,Anxa3,Anxa4,Anxa6,Apba2,Aplp2,Apobec3,Apoe,Arhgef9,Arid2,Arid5b,Arnt2,Asah1,Atp1a2,Atp1b2,Atp2a2,Atp2b4,Atp2c1,Atp6ap2,Atp7a,Atpif1,B3gnt2,Bag1,Bbs12,Bcan,Bend6,Bhlhe41,Bnc2,Btf3,C3ar1,Cadm1,Camk4,Capn2,Cbfa2t3,Ccl5,Ccnd1,Ccr1,Ccr1l1,Ccr5,Ccr6,…
GO:0007275	multicellular organism development	5349	353	3.55433926536318e-33	1.25315847241662e-30	Abcd2,Abi3bp,Ablim1,Acer3,Acsl6,Acvr1,Acvr1b,Acvr1c,Adam17,Adam22,Adamts1,Adcy1,Adcy9,Adrb1,Aimp1,Alas1,Aldh5a1,Alms1,Angptl7,Ank3,Ankle2,Ano6,Anxa3,Anxa4,Anxa6,Apba2,Aplp2,Apobec3,Apoe,Arhgef9,Arid2,Arid5b,Arnt2,Asah1,Atp1a2,Atp1b2,Atp2b4,Atp6ap2,Atp7a,Atpif1,B3gnt2,Bag1,Bcan,Bend6,Bhlhe41,Bnc2,Btf3,C3ar1,Cadm1,Camk4,Capn2,Cbfa2t3,Ccl5,Ccnd1,Ccr1,Ccr1l1,Ccr5,Ccr6,Cd274,Cd276,Cd86,Cdh2,Celf4,Chd5…
GO:0051239	regulation of multicellular organismal process	2945	233	1.57619650292757e-31	4.48852265679837e-29	Abca1,Abcd2,Abi3bp,Acvr1,Acvr1b,Acvr1c,Adam17,Adamts1,Adora3,Adrb1,Alms1,Angptl7,Ano6,Anxa3,Anxa4,Anxa6,Apoe,Atp1a2,Atp2a2,Atp2b4,Atp6ap2,Bag1,Bhlhe41,C3ar1,Cacna1d,Cadm1,Capn2,Ccl5,Ccnd1,Ccr1,Ccr1l1,Ccr5,Ccr6,Cd2,Cd274,Cd276,Cd300ld,Cd86,Cdh2,Celf4,Cited2,Cldn5,Clstn3,Cnot2,Comt,Cpe,Creb1,Ctnnbip1,Ctsc,Cx3cl1,Cx3cr1,Cxcl10,Cxcl12,Cysltr1,Dag1,Dbnl,Dhrs3,Dlg5,Dlgap1,Dusp5,Dusp6,Ecscr,Efnb2,Ehd3,E…
GO:0048856	anatomical structure development	6219	384	1.85112291056885e-30	4.56857134328392e-28	Abcd2,Abi3bp,Ablim1,Acer3,Acsl6,Acvr1,Acvr1b,Acvr1c,Adam17,Adam22,Adamts1,Adcy1,Adcy9,Adrb1,Aimp1,Alas1,Aldh5a1,Alms1,Angptl7,Ank3,Ankle2,Ano6,Anxa3,Anxa4,Anxa6,Apba2,Aplp2,Apobec3,Apoe,Arhgef9,Arid2,Arid5b,Arnt2,Asah1,Atp1a2,Atp1b2,Atp2a2,Atp2b4,Atp2c1,Atp6ap2,Atp7a,Atpif1,B3gnt2,Bag1,Bcan,Bend6,Bhlhe41,Bnc2,Btf3,C3ar1,Cadm1,Camk4,Capn2,Cbfa2t3,Ccl5,Ccnd1,Ccr1,Ccr1l1,Ccr5,Ccr6,Cd274,Cd276,Cd86,C…
GO:0032501	multicellular organismal process	8553	456	1.0153500028586e-22	1.39215767058612e-20	Abca1,Abcc1,Abcd2,Abi3bp,Ablim1,Acaca,Acer3,Acox1,Acsl6,Acvr1,Acvr1b,Acvr1c,Adam17,Adam22,Adamts1,Adamts13,Adcy1,Adcy9,Adora3,Adrb1,Aimp1,Alas1,Aldh5a1,Alms1,Alox5ap,Angptl7,Ank3,Ankle2,Ano6,Anxa3,Anxa4,Anxa6,Apba2,Aplp2,Apobec3,Apoe,Arhgef9,Arid2,Arid5b,Arnt2,Asah1,Atp1a2,Atp1b2,Atp2a2,Atp2b4,Atp6ap2,Atp7a,Atp8a1,Atpif1,B3gnt2,Bag1,Bbs12,Bcan,Bend6,Bhlhe41,Bnc2,Btf3,C3ar1,Cacna1d,Cadm1,Camk4,Cap…
GO:0030154	cell differentiation	4523	284	2.68562134794065e-22	3.5507750821701e-20	Abi3bp,Ablim1,Acsl6,Acvr1,Acvr1b,Acvr1c,Adam17,Adam22,Adamts1,Adcy1,Adrb1,Alas1,Alms1,Ank3,Anxa6,Aplp2,Apobec3,Apoe,Arid5b,Asah1,Atp1b2,Atp2a2,Atp7a,Atpif1,B3gnt2,Bag1,Bbs12,Bcan,Bend6,Bhlhe41,Cadm1,Camk4,Capn2,Cbfa2t3,Ccl5,Ccnd1,Ccr1,Ccr1l1,Ccr5,Ccr6,Cd276,Cdh2,Ces1d,Chd5,Cited2,Cldn5,Cln8,Cnot2,Cntn2,Col15a1,Col27a1,Coq7,Creb1,Creb5,Cspg5,Csrp1,Ctnnbip1,Ctnnd2,Cx3cl1,Cx3cr1,Cxcl10,Cxcl12,Dag1,D…
GO:0048869	cellular developmental process	4546	285	2.76733775411679e-22	3.59462609324224e-20	Abi3bp,Ablim1,Acsl6,Acvr1,Acvr1b,Acvr1c,Adam17,Adam22,Adamts1,Adcy1,Adrb1,Alas1,Alms1,Ank3,Anxa6,Aplp2,Apobec3,Apoe,Arid5b,Asah1,Atp1b2,Atp2a2,Atp7a,Atpif1,B3gnt2,Bag1,Bbs12,Bcan,Bend6,Bhlhe41,Cadm1,Camk4,Capn2,Cbfa2t3,Ccl5,Ccnd1,Ccr1,Ccr1l1,Ccr5,Ccr6,Cd276,Cdh2,Ces1d,Chd5,Cited2,Cldn5,Cln8,Cnot2,Cntn2,Col15a1,Col27a1,Coq7,Creb1,Creb5,Cspg5,Csrp1,Ctnnbip1,Ctnnd2,Cx3cl1,Cx3cr1,Cxcl10,Cxcl12,Dag1,D…
GO:0048513	animal organ development	3720	224	3.71159466441674e-15	2.59251385805109e-13	Abi3bp,Acvr1,Acvr1b,Adam17,Adamts1,Adrb1,Alas1,Alms1,Angptl7,Ano6,Anxa4,Anxa6,Aplp2,Apobec3,Arid2,Arid5b,Arnt2,Asah1,Atp1a2,Atp1b2,Atp7a,Atpif1,Bcan,Bnc2,C3ar1,Cadm1,Camk4,Cbfa2t3,Ccl5,Ccnd1,Ccr1,Ccr1l1,Ccr6,Cd276,Cdh2,Celf4,Chd5,Chkb,Cited2,Cln8,Cntn2,Col27a1,Cpe,Creb1,Creb5,Ctnnbip1,Cx3cr1,Cxcl12,Dag1,Dclre1c,Dhrs3,Dlg5,Dnajc19,Dusp6,Eef2,Efnb2,Entpd7,Eomes,Epha5,Epn1,Fam210b,Fgfr3,Flt1,Foxo4,F…
GO:0009888	tissue development	2063	126	4.72966387285396e-09	1.40636270339802e-07	Acvr1,Acvr1b,Adrb1,Alms1,Ano6,Anxa6,Arid2,Arid5b,Asah1,Atp2c1,Atp6ap2,Atp7a,Bnc2,C3ar1,Ccnd1,Ccr1,Ccr1l1,Cd276,Cdh2,Ces1d,Cited2,Cldn5,Col15a1,Col27a1,Coq7,Creb1,Creb5,Csrp1,Ctnnbip1,Cxcl10,Cxcl12,Dag1,Dlg5,Dusp5,Efnb2,Eomes,Fgfr3,Flt1,Gaa,Gas6,Gcnt2,Gja1,Gnas,Hdac1,Hey1,Hif1a,Hlf,Hspg2,Id4,Idua,Il1a,Il6ra,Itga5,Itgax,Kank2,Kcnk2,Kdm6a,Kitl,Klf4,Lef1,Lemd3,Lox,Mafb,Maml1,Map1b,Mbd3,Meg3,Myc,Mycl,…
Annotation Cluster 3	Enrichment Score: 18.8576117738481
Annot	Term	Annotated	Significant	Pvalue	Padj	GeneID
GO:0051179	localization	6301	414	3.96899227494092e-40	2.67149261851478e-37	1810037I17Rik,Abca1,Abca9,Abcb4,Abcc1,Abcd2,Abcd3,Abhd17a,Acsl6,Acvr1,Acvr1b,Acvr1c,Adam17,Adam22,Adam3,Adamts1,Adcy1,Adora3,Adrb1,Aftph,Aimp1,Akap10,Aktip,Alms1,Ank3,Ankrd50,Ano6,Antxr2,Anxa3,Anxa6,Ap3b2,Apba2,Apoe,Arhgef9,Arid2,Arid5b,Arl2bp,Arpc5l,Asgr2,Atox1,Atp1a2,Atp1b2,Atp2a2,Atp2b4,Atp2c1,Atp5d,Atp5e,Atp5g2,Atp5h,Atp6v1c1,Atp6v1h,Atp7a,Atp8a1,Atp8b5,Atpif1,Bach2,Bag1,Bbs12,Bicd2,Bspry,Btf…
GO:0032879	regulation of localization	2954	231	1.74104722173181e-30	4.44507366541459e-28	1810037I17Rik,Abca1,Abcb4,Abcc1,Abhd17a,Acsl6,Acvr1,Acvr1b,Acvr1c,Adam17,Adamts1,Adcy1,Adora3,Adrb1,Aimp1,Ank3,Ano6,Anxa3,Anxa6,Apba2,Apoe,Arid2,Atp1a2,Atp1b2,Atp2a2,Atp2b4,Atp2c1,Atp7a,Atp8a1,Atpif1,Btf3,C3ar1,Cacna1d,Camk4,Ccl5,Ccr1,Ccr1l1,Ccr5,Ccr6,Cd247,Cd274,Cdh2,Ces1d,Chst2,Cited2,Cldn5,Clstn3,Comt,Creb1,Cspg5,Cx3cl1,Cx3cr1,Cxcl10,Cxcl12,Cxcl16,Dag1,Derl2,Dlg5,Dnajc1,Dnajc27,Dnm3,Efnb2,Ehd3…
GO:0006810	transport	4547	296	6.50506314490904e-26	1.23496121858735e-23	1810037I17Rik,Abca1,Abca9,Abcb4,Abcc1,Abcd2,Abcd3,Acsl6,Acvr1c,Adcy1,Adora3,Adrb1,Aftph,Aimp1,Aktip,Alms1,Ank3,Ankrd50,Ano6,Antxr2,Anxa3,Anxa6,Ap3b2,Apba2,Apoe,Asgr2,Atox1,Atp1a2,Atp1b2,Atp2a2,Atp2b4,Atp2c1,Atp5d,Atp5e,Atp5g2,Atp5h,Atp6v1c1,Atp6v1h,Atp7a,Atp8a1,Atp8b5,Atpif1,Bach2,Bbs12,Bicd2,Bspry,Btf3,Cacna1d,Camk4,Car4,Ccl5,Ccnd1,Ccr1,Ccr1l1,Ccr5,Cd274,Cdh2,Ces1d,Clec16a,Cln8,Cntn2,Cog1,Comt,C…
GO:0051234	establishment of localization	4707	302	1.81819735765907e-25	3.36548330902695e-23	1810037I17Rik,Abca1,Abca9,Abcb4,Abcc1,Abcd2,Abcd3,Acsl6,Acvr1c,Adcy1,Adora3,Adrb1,Aftph,Aimp1,Aktip,Alms1,Ank3,Ankrd50,Ano6,Antxr2,Anxa3,Anxa6,Ap3b2,Apba2,Apoe,Asgr2,Atox1,Atp1a2,Atp1b2,Atp2a2,Atp2b4,Atp2c1,Atp5d,Atp5e,Atp5g2,Atp5h,Atp6v1c1,Atp6v1h,Atp7a,Atp8a1,Atp8b5,Atpif1,Bach2,Bbs12,Bicd2,Bspry,Btf3,Cacna1d,Camk4,Car4,Ccl5,Ccnd1,Ccr1,Ccr1l1,Ccr5,Cd274,Cdh2,Ces1d,Clec16a,Cln8,Cntn2,Cog1,Comt,C…
GO:0040011	locomotion	1971	163	1.21034204381459e-23	1.86695260258401e-21	Abcc1,Ablim1,Acvr1,Acvr1b,Acvr1c,Adam17,Adam3,Adamts1,Adora3,Aimp1,Ank3,Ano6,Anxa3,Anxa6,Apoe,Arid2,Arid5b,Arpc5l,Atp1a2,Atp1b2,Atp2b4,Atp7a,Atp8a1,B3gnt2,C3ar1,Cadm1,Ccl5,Ccr1,Ccr1l1,Ccr5,Ccr6,Ccrl2,Cd274,Cdh2,Chst2,Cited2,Cldn5,Cntn2,Creb1,Cx3cl1,Cx3cr1,Cxcl10,Cxcl12,Cxcl16,Cysltr1,Dag1,Dlg5,Ear1,Ear10,Ear2,Ecscr,Efnb2,Eno4,Eomes,Epha5,Flt1,Fmnl2,Foxo4,Furin,Gab2,Gap43,Gas6,Gcnt2,Gja1,Gpr183,Hi…
GO:0016477	cell migration	1575	139	1.03638744531587e-22	1.39516593547612e-20	Abcc1,Acvr1,Acvr1b,Acvr1c,Adam17,Adamts1,Adora3,Aimp1,Ano6,Anxa3,Anxa6,Apoe,Arid2,Arid5b,Arpc5l,Atp1b2,Atp2b4,Atp7a,Atp8a1,C3ar1,Cadm1,Ccl5,Ccr1,Ccr1l1,Ccr5,Ccr6,Ccrl2,Cd274,Cdh2,Chst2,Cited2,Cldn5,Cntn2,Cx3cl1,Cx3cr1,Cxcl10,Cxcl12,Cxcl16,Dag1,Dlg5,Efnb2,Eomes,Flt1,Fmnl2,Foxo4,Furin,Gab2,Gas6,Gcnt2,Gja1,Gpr183,Hif1a,Hspa5,Il17ra,Il1a,Irak4,Itga5,Itga9,Itgax,Jup,Kank2,Kitl,Klf4,Lef1,Lemd3,Limch1,L…
GO:0051049	regulation of transport	1929	153	2.02917465670153e-20	2.38476335844732e-18	1810037I17Rik,Abca1,Abcb4,Acsl6,Acvr1c,Adcy1,Adora3,Adrb1,Aimp1,Ank3,Ano6,Apba2,Apoe,Atp1a2,Atp1b2,Atp2a2,Atp2b4,Atp2c1,Atp7a,Atp8a1,Atpif1,Cacna1d,Camk4,Ccl5,Ccr1,Ccr1l1,Cdh2,Ces1d,Comt,Creb1,Cspg5,Cx3cl1,Cxcl10,Cxcl12,Derl2,Dnajc1,Dnajc27,Dnm3,Efnb2,Ehd3,Ensa,Entpd1,Epha5,Fcgr1,Fis1,Frmd4a,Furin,Gab2,Gas6,Gja1,Gnao1,Gnas,Grin2b,Grk6,Hcar2,Hif1a,Homer2,Idua,Ifngr1,Il1a,Il2rb,Jup,Kcna1,Kcna2,Kcne…
GO:0051674	localization of cell	1773	142	2.50236607603554e-19	2.53801622287221e-17	Abcc1,Acvr1,Acvr1b,Acvr1c,Adam17,Adam3,Adamts1,Adora3,Aimp1,Ano6,Anxa3,Anxa6,Apoe,Arid2,Arid5b,Arpc5l,Atp1b2,Atp2b4,Atp7a,Atp8a1,C3ar1,Cadm1,Ccl5,Ccr1,Ccr1l1,Ccr5,Ccr6,Ccrl2,Cd274,Cdh2,Chst2,Cited2,Cldn5,Cntn2,Cx3cl1,Cx3cr1,Cxcl10,Cxcl12,Cxcl16,Dag1,Dlg5,Efnb2,Eno4,Eomes,Flt1,Fmnl2,Foxo4,Furin,Gab2,Gas6,Gcnt2,Gja1,Gpr183,Hif1a,Hspa5,Il17ra,Il1a,Irak4,Itga5,Itga9,Itgax,Jup,Kank2,Kitl,Klf4,Lef1,Lem…
GO:0048870	cell motility	1773	142	2.50236607603554e-19	2.53801622287221e-17	Abcc1,Acvr1,Acvr1b,Acvr1c,Adam17,Adam3,Adamts1,Adora3,Aimp1,Ano6,Anxa3,Anxa6,Apoe,Arid2,Arid5b,Arpc5l,Atp1b2,Atp2b4,Atp7a,Atp8a1,C3ar1,Cadm1,Ccl5,Ccr1,Ccr1l1,Ccr5,Ccr6,Ccrl2,Cd274,Cdh2,Chst2,Cited2,Cldn5,Cntn2,Cx3cl1,Cx3cr1,Cxcl10,Cxcl12,Cxcl16,Dag1,Dlg5,Efnb2,Eno4,Eomes,Flt1,Fmnl2,Foxo4,Furin,Gab2,Gas6,Gcnt2,Gja1,Gpr183,Hif1a,Hspa5,Il17ra,Il1a,Irak4,Itga5,Itga9,Itgax,Jup,Kank2,Kitl,Klf4,Lef1,Lem…
GO:0030334	regulation of cell migration	968	96	3.46079735905478e-19	3.41649915285887e-17	Abcc1,Acvr1,Acvr1b,Acvr1c,Adam17,Adamts1,Adora3,Ano6,Anxa3,Apoe,Arid2,Atp1b2,Atp2b4,Atp7a,Atp8a1,C3ar1,Ccl5,Ccr1,Ccr1l1,Ccr5,Ccr6,Cd274,Chst2,Cited2,Cldn5,Cx3cl1,Cx3cr1,Cxcl10,Cxcl12,Cxcl16,Dag1,Dlg5,Flt1,Foxo4,Furin,Gab2,Gas6,Gcnt2,Gpr183,Hif1a,Hspa5,Il1a,Itga5,Itgax,Jup,Kitl,Klf4,Lef1,Limch1,Lyn,Magi2,Map4k4,Mitf,Mtus1,Myc,Ndrg4,Neo1,Ntng1,Ntrk3,Osbpl8,P2rx4,P2ry2,P2ry6,Pde4d,Pdgfa,Pecam1,Pla2g…
GO:2000145	regulation of cell motility	1025	96	1.59379400035834e-17	1.34096031575604e-15	Abcc1,Acvr1,Acvr1b,Acvr1c,Adam17,Adamts1,Adora3,Ano6,Anxa3,Apoe,Arid2,Atp1b2,Atp2b4,Atp7a,Atp8a1,C3ar1,Ccl5,Ccr1,Ccr1l1,Ccr5,Ccr6,Cd274,Chst2,Cited2,Cldn5,Cx3cl1,Cx3cr1,Cxcl10,Cxcl12,Cxcl16,Dag1,Dlg5,Flt1,Foxo4,Furin,Gab2,Gas6,Gcnt2,Gpr183,Hif1a,Hspa5,Il1a,Itga5,Itgax,Jup,Kitl,Klf4,Lef1,Limch1,Lyn,Magi2,Map4k4,Mitf,Mtus1,Myc,Ndrg4,Neo1,Ntng1,Ntrk3,Osbpl8,P2rx4,P2ry2,P2ry6,Pde4d,Pdgfa,Pecam1,Pla2g…
GO:0040012	regulation of locomotion	1072	98	3.59742705863024e-17	2.95948332689981e-15	Abcc1,Acvr1,Acvr1b,Acvr1c,Adam17,Adamts1,Adora3,Ano6,Anxa3,Apoe,Arid2,Atp1b2,Atp2b4,Atp7a,Atp8a1,C3ar1,Ccl5,Ccr1,Ccr1l1,Ccr5,Ccr6,Cd274,Chst2,Cited2,Cldn5,Cx3cl1,Cx3cr1,Cxcl10,Cxcl12,Cxcl16,Dag1,Dlg5,Efnb2,Flt1,Foxo4,Furin,Gab2,Gas6,Gcnt2,Gpr183,Hif1a,Hspa5,Il1a,Itga5,Itgax,Jup,Kitl,Klf4,Lef1,Limch1,Lyn,Magi2,Map4k4,Mitf,Mtus1,Myc,Ndrg4,Neo1,Ntng1,Ntrk3,Osbpl8,P2rx4,P2ry2,P2ry6,Pde4d,Pdgfa,Pecam1…
GO:0030335	positive regulation of cell migration	578	66	1.76688358081869e-16	1.3917027694023e-14	Abcc1,Acvr1,Acvr1b,Adam17,Adamts1,Adora3,Ano6,Anxa3,Atp7a,Atp8a1,C3ar1,Ccl5,Ccr1,Ccr1l1,Ccr6,Cd274,Cx3cl1,Cx3cr1,Cxcl10,Cxcl12,Cxcl16,Flt1,Foxo4,Furin,Gab2,Gas6,Gcnt2,Hif1a,Hspa5,Il1a,Itga5,Itgax,Kitl,Lef1,Lyn,Map4k4,Myc,Ntrk3,P2rx4,P2ry2,P2ry6,Pde4d,Pdgfa,Pecam1,Pla2g7,Plp1,Podxl,Postn,Ptafr,Ptger3,Ptn,Ptprj,Rapgef4,Rhob,Rreb1,Sema4c,Serpine1,Sox9,Spry2,Ssh2,Tgfbr2,Thy1,Tlr2,Tlr4,Tnfsf18,Vtn
GO:2000147	positive regulation of cell motility	605	66	1.69504614472187e-15	1.2425863025268e-13	Abcc1,Acvr1,Acvr1b,Adam17,Adamts1,Adora3,Ano6,Anxa3,Atp7a,Atp8a1,C3ar1,Ccl5,Ccr1,Ccr1l1,Ccr6,Cd274,Cx3cl1,Cx3cr1,Cxcl10,Cxcl12,Cxcl16,Flt1,Foxo4,Furin,Gab2,Gas6,Gcnt2,Hif1a,Hspa5,Il1a,Itga5,Itgax,Kitl,Lef1,Lyn,Map4k4,Myc,Ntrk3,P2rx4,P2ry2,P2ry6,Pde4d,Pdgfa,Pecam1,Pla2g7,Plp1,Podxl,Postn,Ptafr,Ptger3,Ptn,Ptprj,Rapgef4,Rhob,Rreb1,Sema4c,Serpine1,Sox9,Spry2,Ssh2,Tgfbr2,Thy1,Tlr2,Tlr4,Tnfsf18,Vtn
GO:0006935	chemotaxis	629	67	3.34462586523015e-15	2.35843903868229e-13	Abcc1,Ablim1,Adam17,Ank3,Ano6,B3gnt2,C3ar1,Ccl5,Ccr1,Ccr1l1,Ccr5,Ccr6,Ccrl2,Cntn2,Creb1,Cx3cl1,Cx3cr1,Cxcl10,Cxcl12,Cxcl16,Cysltr1,Dag1,Ear1,Ear10,Ear2,Ecscr,Efnb2,Epha5,Flt1,Gap43,Gas6,Gpr183,Il17ra,Itga9,Kif5a,Lef1,Lox,Lsp1,Lyn,Mtus1,Neo1,Nfib,Ntrk3,P2rx4,Pde4b,Pde4d,Pdgfa,Pla2g7,Prkcd,Ptafr,Ptn,Ptprj,Ptprm,Ptpro,Rhoh,Rnf165,Rpl13a,Rpl24,Rps19,Runx3,Sema4c,Serpine1,Tenm2,Tnfsf18,Tubb2b,Usp33,Vc…
GO:0042330	taxis	634	67	4.92938321688376e-15	3.34836269154196e-13	Abcc1,Ablim1,Adam17,Ank3,Ano6,B3gnt2,C3ar1,Ccl5,Ccr1,Ccr1l1,Ccr5,Ccr6,Ccrl2,Cntn2,Creb1,Cx3cl1,Cx3cr1,Cxcl10,Cxcl12,Cxcl16,Cysltr1,Dag1,Ear1,Ear10,Ear2,Ecscr,Efnb2,Epha5,Flt1,Gap43,Gas6,Gpr183,Il17ra,Itga9,Kif5a,Lef1,Lox,Lsp1,Lyn,Mtus1,Neo1,Nfib,Ntrk3,P2rx4,Pde4b,Pde4d,Pdgfa,Pla2g7,Prkcd,Ptafr,Ptn,Ptprj,Ptprm,Ptpro,Rhoh,Rnf165,Rpl13a,Rpl24,Rps19,Runx3,Sema4c,Serpine1,Tenm2,Tnfsf18,Tubb2b,Usp33,Vc…
GO:0040017	positive regulation of locomotion	622	66	6.51809813827332e-15	4.30892844783712e-13	Abcc1,Acvr1,Acvr1b,Adam17,Adamts1,Adora3,Ano6,Anxa3,Atp7a,Atp8a1,C3ar1,Ccl5,Ccr1,Ccr1l1,Ccr6,Cd274,Cx3cl1,Cx3cr1,Cxcl10,Cxcl12,Cxcl16,Flt1,Foxo4,Furin,Gab2,Gas6,Gcnt2,Hif1a,Hspa5,Il1a,Itga5,Itgax,Kitl,Lef1,Lyn,Map4k4,Myc,Ntrk3,P2rx4,P2ry2,P2ry6,Pde4d,Pdgfa,Pecam1,Pla2g7,Plp1,Podxl,Postn,Ptafr,Ptger3,Ptn,Ptprj,Rapgef4,Rhob,Rreb1,Sema4c,Serpine1,Sox9,Spry2,Ssh2,Tgfbr2,Thy1,Tlr2,Tlr4,Tnfsf18,Vtn
GO:0050900	leukocyte migration	380	46	9.03058044620665e-13	4.61120121542855e-11	Adam17,Adora3,Aimp1,Ano6,C3ar1,Cadm1,Ccl5,Ccr1,Ccr1l1,Ccr6,Chst2,Cx3cl1,Cx3cr1,Cxcl10,Cxcl12,Cxcl16,Flt1,Gas6,Gpr183,Il17ra,Il1a,Irak4,Itga9,Kitl,Lyn,Mtus1,P2rx4,Pde4b,Pde4d,Pecam1,Pla2g7,Podxl,Ptafr,Ptger3,Ptn,Ptprj,Ptpro,Rhoh,Rpl13a,Rps19,Serpine1,Tbx21,Thy1,Tlr2,Tnfsf18,Vcam1
GO:0002687	positive regulation of leukocyte migration	157	26	9.19282882035359e-11	3.60125421089407e-09	Adam17,Adora3,Ano6,C3ar1,Ccl5,Ccr1,Ccr1l1,Ccr6,Cx3cl1,Cx3cr1,Cxcl10,Cxcl12,Gas6,Il1a,Kitl,P2rx4,Pecam1,Pla2g7,Ptafr,Ptger3,Ptn,Ptprj,Serpine1,Thy1,Tlr2,Tnfsf18
GO:0002685	regulation of leukocyte migration	227	30	1.01979792472399e-09	3.51189945797973e-08	Adam17,Adora3,Ano6,C3ar1,Ccl5,Ccr1,Ccr1l1,Ccr6,Chst2,Cx3cl1,Cx3cr1,Cxcl10,Cxcl12,Gas6,Il1a,Kitl,Lyn,Mtus1,P2rx4,Pecam1,Pla2g7,Ptafr,Ptger3,Ptn,Ptprj,Rhoh,Serpine1,Thy1,Tlr2,Tnfsf18
Annotation Cluster 4	Enrichment Score: 17.9931871439274
Annot	Term	Annotated	Significant	Pvalue	Padj	GeneID
GO:0048518	positive regulation of biological process	6618	413	1.48191652333159e-34	6.45418231691006e-32	Abca1,Abcb4,Abcc1,Abcd2,Abhd14b,Abhd17a,Abi3bp,Ablim1,Acer3,Acsl6,Acvr1,Acvr1b,Acvr1c,Adam17,Adam3,Adamts1,Adcy1,Adora3,Adrb1,Aimp1,Aktip,Alms1,Alox5ap,Ank3,Ankle2,Ano6,Anxa3,Apoe,Arid2,Arl2bp,Arnt2,Atp1b2,Atp2b4,Atp2c1,Atp6ap2,Atp7a,Atp8a1,Atpif1,Bach1,Bag1,Bend6,Blnk,C3ar1,Cacna1d,Cadm1,Camk4,Capn2,Casp12,Cbfa2t3,Ccl5,Ccnd1,Ccnd2,Ccr1,Ccr1l1,Ccr5,Ccr6,Cd2,Cd247,Cd274,Cd276,Cd86,Cdh2,Celf4,Ces1d…
GO:0048522	positive regulation of cellular process	6055	386	1.08125264989729e-33	4.21347085254711e-31	Abca1,Abcb4,Abcc1,Abcd2,Abhd14b,Abhd17a,Abi3bp,Ablim1,Acer3,Acsl6,Acvr1,Acvr1b,Acvr1c,Adam17,Adamts1,Adcy1,Adora3,Adrb1,Aimp1,Aktip,Ank3,Ankle2,Ano6,Anxa3,Apoe,Arid2,Arl2bp,Arnt2,Atp1b2,Atp2b4,Atp2c1,Atp6ap2,Atp7a,Atp8a1,Atpif1,Bach1,Bag1,Bend6,C3ar1,Cacna1d,Cadm1,Camk4,Capn2,Casp12,Cbfa2t3,Ccl5,Ccnd1,Ccnd2,Ccr1,Ccr1l1,Ccr5,Ccr6,Cd247,Cd274,Cd276,Cd86,Cdh2,Celf4,Ces1d,Chd5,Chek2,Chst2,Cirbp,Cited…
GO:0051716	cellular response to stimulus	8257	457	1.82902583099951e-26	3.56371243492642e-24	Abca1,Abcb4,Abcc1,Acaca,Acvr1,Acvr1b,Acvr1c,Adam17,Adcy1,Adcy9,Adora3,Adrb1,Alkbh3,Alms1,Alox5ap,Ank3,Ano6,Anxa4,Anxa6,Aplp2,Apoe,Arhgap32,Arhgef9,Arid2,Arid5b,Arl2bp,Arnt2,Arpp21,Asah1,Atp1a2,Atp2a2,Atp2b4,Atp6ap2,Atp7a,Atpif1,Atrip,B3gnt2,Bach1,Bag1,Bend6,Blnk,Bspry,C3ar1,Cacna1d,Camk4,Capn2,Casp12,Ccl5,Ccnd1,Ccnd2,Ccr1,Ccr1l1,Ccr5,Ccr6,Ccrl2,Cd247,Cd274,Cd276,Cd86,Cdh2,Celf4,Cep164,Ces1d,Chd5,…
GO:0010646	regulation of cell communication	3505	245	3.2601120649163e-25	5.88728529966836e-23	Abca1,Acvr1,Acvr1b,Acvr1c,Adam17,Adcy1,Adora3,Adrb1,Aimp1,Ank3,Apba2,Aplp2,Apoe,Atp2a2,Atp2b4,Atp6ap2,Bend6,Cacna1d,Ccl5,Ccr1,Ccr1l1,Cd86,Cdh2,Celf4,Chd5,Chek2,Cited2,Clec16a,Clstn3,Cnksr2,Cnot2,Cntn2,Creb1,Csnk1g2,Cspg5,Ctnnbip1,Ctnnd2,Ctsc,Cx3cl1,Cx3cr1,Cxcl12,Dag1,Dennd4a,Dhrs3,Dlg5,Dlgap1,Dnajc27,Dusp5,Dusp6,Dusp7,Elf1,Enho,Ensa,Epha5,Fgfr3,Fis1,Flt1,Frrs1l,Furin,Fzd8,Gas6,Gcnt2,Gja1,Gnas,Gpr…
GO:0042221	response to chemical	4354	285	3.44962503492435e-25	5.95155155176854e-23	Abca1,Abcb4,Abcc1,Ablim1,Acaca,Acvr1,Acvr1b,Acvr1c,Adam17,Alox5ap,Ank3,Ano6,Apoe,Arid5b,Arnt2,Asah1,Atp1a2,Atp2a2,Atp2b4,Atp7a,B3gnt2,Bach1,Bag1,Bckdhb,Bspry,C3ar1,Cacna1d,Capn2,Casp12,Ccl5,Ccnd1,Ccr1,Ccr1l1,Ccr5,Ccr6,Ccrl2,Cd274,Cd86,Ces1d,Cib2,Cited2,Cited4,Cldn5,Cnot2,Cntn2,Coq7,Cp,Cr1l,Creb1,Ctsc,Cx3cl1,Cx3cr1,Cxcl10,Cxcl12,Cxcl16,Cysltr1,Dag1,Derl2,Dync1li2,Ear1,Ear10,Ear2,Ecscr,Edem3,Eef1a1…
GO:0023051	regulation of signaling	3516	245	5.09276664976783e-25	8.37929872775133e-23	Abca1,Acvr1,Acvr1b,Acvr1c,Adam17,Adcy1,Adora3,Adrb1,Aimp1,Apba2,Aplp2,Apoe,Atp2a2,Atp2b4,Atp6ap2,Bend6,Cacna1d,Ccl5,Ccr1,Ccr1l1,Cd86,Cdh2,Celf4,Chd5,Chek2,Cited2,Clec16a,Clstn3,Cnksr2,Cnot2,Cntn2,Creb1,Csnk1g2,Cspg5,Ctnnbip1,Ctnnd2,Ctsc,Cx3cl1,Cx3cr1,Cxcl12,Dag1,Dennd4a,Dhrs3,Dlg5,Dlgap1,Dnajc27,Dusp5,Dusp6,Dusp7,Ehd3,Elf1,Enho,Ensa,Epha5,Fgfr3,Fis1,Flt1,Frrs1l,Furin,Fzd8,Gas6,Gcnt2,Gja1,Gnas,Gpr…
GO:0048583	regulation of response to stimulus	4051	266	1.68386728246681e-23	2.54435782844576e-21	Abca1,Abcc1,Acvr1,Acvr1b,Adam17,Adora3,Adrb1,Alox5ap,Ano6,Aplp2,Apobec3,Apoe,Arid2,Atp2a2,Atp2b4,Atp6ap2,Atp7a,Bend6,Blnk,C3ar1,Cadm1,Casp12,Ccl5,Ccr1,Ccr1l1,Ccr5,Ccr6,Cd200r4,Cd247,Cd274,Cd276,Cd86,Cdh2,Celf4,Chd5,Chek2,Cited2,Clec16a,Cnksr2,Cnot2,Cntn2,Cr1l,Csnk1g2,Ctnnbip1,Ctnnd2,Ctsc,Cx3cl1,Cx3cr1,Cxcl10,Cxcl12,Dag1,Dagla,Dennd4a,Dhrs3,Dlg5,Dlgap1,Dnajc27,Dusp5,Dusp6,Dusp7,Efnb2,Elf1,Enho,Enp…
GO:0023052	signaling	7022	394	7.73080906669415e-23	1.10074827557314e-20	Abca1,Acvr1,Acvr1b,Acvr1c,Adam17,Adcy1,Adcy9,Adora3,Adrb1,Aimp1,Alms1,Ank3,Ano6,Anxa4,Anxa6,Apba2,Aplp2,Apoe,Arhgap32,Arhgef9,Arid5b,Arl2bp,Arnt2,Atp2a2,Atp2b4,Atp6ap2,Atp7a,Atpif1,Atrip,Bend6,Blnk,C3ar1,Cacna1d,Cadm1,Camk4,Casp12,Ccl5,Ccnd1,Ccr1,Ccr1l1,Ccr5,Ccr6,Ccrl2,Cd247,Cd274,Cd276,Cd86,Cdh2,Celf4,Chd5,Chek2,Cited2,Cldn5,Clec16a,Clstn3,Cnksr2,Cnot2,Cntn2,Cpe,Creb1,Csnk1g2,Cspg5,Ctnnbip1,Ctnn…
GO:0035556	intracellular signal transduction	2544	191	8.17020940208089e-23	1.14136283798126e-20	Abca1,Adam17,Adcy1,Adcy9,Adora3,Adrb1,Alms1,Apoe,Arhgap32,Arhgef9,Atp2a2,Atp2b4,Atp6ap2,Atrip,Blnk,Cacna1d,Camk4,Casp12,Ccl5,Ccnd1,Ccr1,Ccr1l1,Ccr5,Ccr6,Ccrl2,Cd86,Cdh2,Chd5,Chek2,Clec16a,Cnksr2,Creb1,Cx3cl1,Cx3cr1,Cxcl12,Dag1,Dbnl,Dennd4a,Dlg5,Dnajc27,Dusp5,Dusp6,Dusp7,Epha5,Fgfr3,Fis1,Flt1,Foxo4,Fzd8,Gab2,Gas6,Gcnt2,Gnas,Gpr183,Gpr37l1,Grin2b,Grm1,Hdac1,Herpud1,Hif1a,Hint1,Homer2,Hyou1,Il1a,Il6…
GO:0007154	cell communication	7082	394	4.00642706740694e-22	5.1144113805312e-20	Abca1,Acvr1,Acvr1b,Acvr1c,Adam17,Adcy1,Adcy9,Adora3,Adrb1,Aimp1,Alms1,Ank3,Ano6,Anxa4,Anxa6,Apba2,Aplp2,Apoe,Arhgap32,Arhgef9,Arid5b,Arl2bp,Arnt2,Atp2a2,Atp2b4,Atp6ap2,Atp7a,Atpif1,Atrip,Bend6,Blnk,C3ar1,Cacna1d,Cadm1,Camk4,Casp12,Ccl5,Ccnd1,Ccr1,Ccr1l1,Ccr5,Ccr6,Ccrl2,Cd247,Cd274,Cd276,Cd86,Cdh2,Celf4,Chd5,Chek2,Cited2,Cldn5,Clec16a,Clstn3,Cnksr2,Cnot2,Cntn2,Comt,Cpe,Creb1,Csnk1g2,Cspg5,Ctnnbip1…
GO:0070887	cellular response to chemical stimulus	3298	223	6.02815864894389e-21	7.31680108799681e-19	Abca1,Abcb4,Abcc1,Acaca,Acvr1,Acvr1b,Acvr1c,Adam17,Alox5ap,Ank3,Ano6,Arid5b,Asah1,Atp1a2,Atp2a2,Atp2b4,Atp7a,B3gnt2,Bach1,Bag1,Bspry,C3ar1,Cacna1d,Capn2,Casp12,Ccl5,Ccnd1,Ccr1,Ccr1l1,Ccr5,Ccr6,Ccrl2,Cd274,Cd86,Ces1d,Cib2,Cited2,Cldn5,Cnot2,Coq7,Cr1l,Creb1,Cx3cl1,Cx3cr1,Cxcl10,Cxcl12,Cxcl16,Derl2,Dync1li2,Eef1a1,Egln3,Epha5,Fam210b,Fgfr3,Fis1,Flrt1,Flt1,Foxo4,Furin,Fus,Gabrb1,Gabrb2,Gas6,Gbp10,Gbp…
GO:0009966	regulation of signal transduction	2938	204	2.22377860470784e-20	2.57263387332138e-18	Abca1,Acvr1,Acvr1b,Adam17,Adora3,Adrb1,Aplp2,Apoe,Atp2b4,Atp6ap2,Bend6,Ccl5,Ccr1,Ccr1l1,Cd86,Cdh2,Celf4,Chd5,Chek2,Cited2,Clec16a,Cnksr2,Cnot2,Cntn2,Csnk1g2,Ctnnbip1,Ctnnd2,Ctsc,Cx3cl1,Cx3cr1,Cxcl12,Dag1,Dennd4a,Dhrs3,Dlg5,Dlgap1,Dnajc27,Dusp5,Dusp6,Dusp7,Elf1,Enho,Fgfr3,Fis1,Flt1,Frrs1l,Furin,Fzd8,Gas6,Gcnt2,Gnas,Gpr183,Gpr37l1,Grin2b,Grk6,Grm1,Hdac1,Herpud1,Hey1,Hif1a,Hint1,Homer2,Hspa5,Hyou1,I…
GO:0048584	positive regulation of response to stimulus	2362	175	3.04717028686012e-20	3.47096135444806e-18	Abcc1,Acvr1,Acvr1b,Adam17,Adora3,Adrb1,Alox5ap,Ano6,Apoe,Arid2,Atp6ap2,Atp7a,Blnk,C3ar1,Cadm1,Ccl5,Ccr1,Ccr1l1,Ccr5,Ccr6,Cd247,Cd274,Cd276,Cd86,Cdh2,Chd5,Cited2,Clec16a,Cntn2,Cr1l,Csnk1g2,Ctsc,Cx3cl1,Cx3cr1,Cxcl10,Cxcl12,Dlg5,Dnajc27,Elf1,Enho,Enpp4,Fcgr1,Fgfr3,Fis1,Flt1,Furin,Fus,Fzd8,Gab2,Gas6,Gcnt2,Gja1,Gnas,Gpr183,Gpr37l1,Grin2b,Grm1,Herpud1,Hif1a,Hint1,Il17ra,Il1a,Il6ra,Il7r,Irak4,Kcnk2,Kitl…
GO:0007165	signal transduction	6409	356	2.3036598354046e-19	2.40229541145573e-17	Abca1,Acvr1,Acvr1b,Acvr1c,Adam17,Adcy1,Adcy9,Adora3,Adrb1,Alms1,Ank3,Ano6,Anxa4,Anxa6,Aplp2,Apoe,Arhgap32,Arhgef9,Arid5b,Arl2bp,Arnt2,Atp2a2,Atp2b4,Atp6ap2,Atp7a,Atpif1,Atrip,Bend6,Blnk,C3ar1,Cacna1d,Camk4,Casp12,Ccl5,Ccnd1,Ccr1,Ccr1l1,Ccr5,Ccr6,Ccrl2,Cd247,Cd274,Cd276,Cd86,Cdh2,Celf4,Chd5,Chek2,Cited2,Cldn5,Clec16a,Cnksr2,Cnot2,Cntn2,Cpe,Creb1,Csnk1g2,Ctnnbip1,Ctnnd2,Ctsc,Cx3cl1,Cx3cr1,Cxcl10,Cx…
GO:1902531	regulation of intracellular signal transduction	1632	132	2.44275820775785e-18	2.26077272127989e-16	Abca1,Adam17,Adora3,Apoe,Atp2b4,Atp6ap2,Ccl5,Ccr1,Ccr1l1,Cd86,Cdh2,Chd5,Chek2,Clec16a,Cx3cl1,Cx3cr1,Cxcl12,Dag1,Dennd4a,Dlg5,Dnajc27,Dusp5,Dusp6,Dusp7,Fgfr3,Fis1,Flt1,Fzd8,Gas6,Gcnt2,Gnas,Gpr183,Gpr37l1,Grin2b,Grm1,Hdac1,Herpud1,Hif1a,Hint1,Homer2,Hyou1,Il1a,Il6ra,Irak4,Kank2,Kbtbd7,Kctd10,Kitl,Klf4,Lemd3,Litaf,Lmbrd1,Lpar6,Lyn,Magi2,Map2k7,Map4k4,Mapt,Mbip,Mmd2,Mt3,Myc,Naip2,Ndrg2,Ndrg4,Neurod2,…
GO:0009967	positive regulation of signal transduction	1566	128	3.66787108880454e-18	3.35270586932207e-16	Acvr1,Acvr1b,Adam17,Adora3,Adrb1,Apoe,Atp6ap2,Ccl5,Ccr1,Ccr1l1,Cd86,Cdh2,Chd5,Cited2,Clec16a,Cntn2,Csnk1g2,Ctsc,Cx3cl1,Cx3cr1,Cxcl12,Dlg5,Dnajc27,Enho,Fgfr3,Fis1,Flt1,Furin,Fzd8,Gas6,Gcnt2,Gnas,Gpr183,Gpr37l1,Grin2b,Grm1,Hif1a,Hint1,Il1a,Il6ra,Il7r,Irak4,Kitl,Lef1,Lpar6,Ly96,Lyn,Lypd6,Mal,Map2k7,Map4k4,Mbip,Mmd2,Mrap,Mt3,Myc,Naip2,Ndrg4,Neo1,Neurod2,Nr2c1,Nrxn1,Ntrk3,Ntsr2,Olfr520,Osbpl8,P2rx4,P2…
GO:0010647	positive regulation of cell communication	1933	147	5.58396438308366e-18	4.98116533642788e-16	Acvr1,Acvr1b,Adam17,Adcy1,Adora3,Adrb1,Aimp1,Ank3,Apoe,Atp6ap2,Cacna1d,Ccl5,Ccr1,Ccr1l1,Cd86,Cdh2,Chd5,Cited2,Clec16a,Clstn3,Cntn2,Creb1,Csnk1g2,Ctsc,Cx3cl1,Cx3cr1,Cxcl12,Dlg5,Dnajc27,Enho,Fgfr3,Fis1,Flt1,Furin,Fzd8,Gas6,Gcnt2,Gja1,Gnas,Gpr183,Gpr37l1,Gria1,Gria2,Grin2b,Grm1,Hcar2,Hif1a,Hint1,Il1a,Il6ra,Il7r,Irak4,Kitl,Lef1,Lpar6,Ly96,Lyn,Lypd6,Mal,Map2k7,Map4k4,Mbip,Mmd2,Mrap,Mt3,Myc,Naip2,Ndrg4…
GO:0023056	positive regulation of signaling	1939	146	1.75215557046839e-17	1.45763593749977e-15	Acvr1,Acvr1b,Adam17,Adcy1,Adora3,Adrb1,Aimp1,Apoe,Atp6ap2,Cacna1d,Ccl5,Ccr1,Ccr1l1,Cd86,Cdh2,Chd5,Cited2,Clec16a,Clstn3,Cntn2,Creb1,Csnk1g2,Ctsc,Cx3cl1,Cx3cr1,Cxcl12,Dlg5,Dnajc27,Enho,Fgfr3,Fis1,Flt1,Furin,Fzd8,Gas6,Gcnt2,Gja1,Gnas,Gpr183,Gpr37l1,Gria1,Gria2,Grin2b,Grm1,Hcar2,Hif1a,Hint1,Il1a,Il6ra,Il7r,Irak4,Kitl,Lef1,Lpar6,Ly96,Lyn,Lypd6,Mal,Map2k7,Map4k4,Mbip,Mmd2,Mrap,Mt3,Myc,Naip2,Ndrg4,Neo1…
GO:0007166	cell surface receptor signaling pathway	2802	187	7.53231434717422e-17	6.12848960730527e-15	Acvr1,Acvr1b,Acvr1c,Adam17,Adora3,Adrb1,Ano6,Anxa4,Apoe,Arid5b,Arl2bp,Atp6ap2,Bend6,Blnk,C3ar1,Ccl5,Ccnd1,Ccr1,Ccr1l1,Cd247,Cd274,Cd276,Cd86,Cdh2,Celf4,Cited2,Cldn5,Cntn2,Cpe,Creb1,Csnk1g2,Ctnnbip1,Ctnnd2,Cx3cl1,Cx3cr1,Cxcl10,Cxcl12,Cysltr1,Dagla,Dlg5,Efnb2,Elf1,Enho,Epha5,Epn1,Fcgr1,Fgfr3,Flrt1,Flt1,Foxo4,Frrs1l,Furin,Fzd8,Gab2,Gas6,Gcnt2,Gpr157,Gpr37l1,Gria2,Grin2b,Grk6,Grm1,Hdac1,Hey1,Hif1a,Ho…
GO:1902533	positive regulation of intracellular signal transduction	989	91	3.51155239704473e-16	2.65301366813461e-14	Adam17,Adora3,Apoe,Ccl5,Ccr1,Ccr1l1,Cd86,Cdh2,Chd5,Clec16a,Cx3cl1,Cx3cr1,Cxcl12,Dlg5,Dnajc27,Fgfr3,Fis1,Flt1,Fzd8,Gas6,Gcnt2,Gnas,Gpr183,Gpr37l1,Grm1,Hint1,Il1a,Il6ra,Irak4,Kitl,Lpar6,Lyn,Map2k7,Map4k4,Mbip,Mmd2,Mt3,Myc,Naip2,Ndrg4,Neurod2,Nrxn1,Ntrk3,Ntsr2,Olfr520,Osbpl8,P2rx4,P2rx7,P2ry6,Park7,Pdgfa,Peli1,Pink1,Prdx2,Prkcb,Prkcd,Ptger3,Ptp4a3,Ptprj,Rgl2,Rpl11,Rpl23,Rpl37,Rps15,Rps20,Rps3,Rps7,S…
GO:0007267	cell-cell signaling	1743	127	3.29980956718831e-14	1.98632439312701e-12	Abca1,Acvr1c,Adcy1,Adora3,Adrb1,Aimp1,Apba2,Apoe,Atp2a2,Atp6ap2,Cacna1d,Cadm1,Camk4,Ccl5,Ccnd1,Ccr1,Ccr1l1,Ccr5,Cdh2,Celf4,Clstn3,Cntn2,Cpe,Creb1,Csnk1g2,Cspg5,Ctnnbip1,Ctnnd2,Cx3cl1,Cx3cr1,Cxcl12,Dag1,Dagla,Dlgap1,Ensa,Entpd1,Epha5,Fgfr3,Fzd8,Gabrb1,Gabrb2,Gja1,Gjb6,Gnas,Gria1,Gria2,Grin2b,Grk6,Grm1,Hcar2,Hdac1,Hif1a,Il1a,Kcna2,Kdm6a,Klf4,Lef1,Lyn,Lypd6,Map1a,Mapt,Mitf,Myc,Myo6,Ndrg2,Neurod2,Nna…
GO:0002682	regulation of immune system process	1602	115	1.63485169948325e-12	7.96344867300919e-11	Acvr1b,Adam17,Adora3,Ano6,Apoe,Blnk,C3ar1,Cadm1,Ccl5,Ccr1,Ccr1l1,Ccr6,Cd247,Cd274,Cd276,Cd86,Chst2,Cr1l,Creb1,Ctnnbip1,Ctsc,Cx3cl1,Cx3cr1,Cxcl10,Cxcl12,Dlg5,Efnb2,Elf1,Entpd7,Fam210b,Fcgr1,Fgfr3,Gab2,Gas6,Gnas,Gpam,Gpr183,H2-Ob,Hif1a,Icos,Il1a,Il7r,Kitl,Klrb1c,Klrc1,Klre1,Klri2,Klrk1,Lef1,Lgals1,Lox,Lst1,Ly96,Lyn,Mafb,Masp1,Mertk,Mitf,Mtus1,Myc,Myo18a,Nme2,Nr1d1,P2rx4,P2rx7,Pag1,Park7,Parp3,Pde4b…
GO:0000165	MAPK cascade	798	68	6.96820794428121e-11	2.75896318820631e-09	Adam17,Apoe,Atp6ap2,Ccl5,Ccr1,Ccr1l1,Cdh2,Cx3cl1,Cxcl12,Dag1,Dnajc27,Dusp5,Dusp6,Dusp7,Fgfr3,Flt1,Fzd8,Gas6,Gcnt2,Gpr183,Gpr37l1,Grin2b,Grm1,Il1a,Il6ra,Irak4,Kitl,Klf4,Lyn,Map2k7,Map4k4,Mbip,Mbp,Mt3,Myc,Naip2,Ndrg2,Ndrg4,Nrxn1,Ntrk3,Ntsr2,Olfr520,P2rx7,P2ry6,Pdgfa,Per1,Prdm15,Prdx2,Prkcd,Ptprj,Rps3,Sema4c,Sod1,Sox2,Sox9,Spred2,Spry2,Tlr13,Tlr2,Tlr3,Tlr4,Tlr6,Tlr7,Tlr9,Tnfrsf11a,Tnik,Zeb2,Zfp36l1
GO:0048585	negative regulation of response to stimulus	1665	112	1.7240687148634e-10	6.64843998169197e-09	Acvr1,Adam17,Apoe,Atp2b4,Bend6,Ccl5,Ccr1,Cd276,Cdh2,Celf4,Chek2,Cnot2,Cr1l,Ctnnbip1,Cx3cl1,Cx3cr1,Cxcl12,Dag1,Dhrs3,Dlg5,Dusp5,Dusp6,Dusp7,Elf1,Fgfr3,Gas6,Gja1,Gpr37l1,Grk6,Hdac1,Herpud1,Hey1,Hif1a,Homer2,Hspa5,Hyou1,Il7r,Kank2,Kctd10,Klf4,Klre1,Lemd3,Litaf,Lmbrd1,Lpcat3,Lyn,Magi2,Masp1,Metrnl,Mpv17l,Mrap,Naip2,Ndrg2,Ndrg4,Neo1,Nr1d1,Nrxn1,P2rx7,Park7,Parp3,Pde10a,Pde4b,Pde4d,Pdgfa,Pdia6,Peg10,Pe…
GO:0043408	regulation of MAPK cascade	731	62	5.92141406089603e-10	2.08772141461306e-08	Adam17,Apoe,Atp6ap2,Ccl5,Ccr1,Ccr1l1,Cdh2,Cx3cl1,Cxcl12,Dag1,Dnajc27,Dusp5,Dusp6,Dusp7,Fgfr3,Flt1,Fzd8,Gas6,Gcnt2,Gpr183,Gpr37l1,Grin2b,Grm1,Il1a,Il6ra,Kitl,Klf4,Lyn,Map2k7,Map4k4,Mbip,Mt3,Naip2,Ndrg2,Ndrg4,Nrxn1,Ntrk3,Ntsr2,Olfr520,P2rx7,P2ry6,Pdgfa,Per1,Prdm15,Prdx2,Prkcd,Ptprj,Rps3,Sema4c,Sod1,Sox2,Spred2,Spry2,Tlr13,Tlr2,Tlr3,Tlr4,Tlr6,Tlr9,Tnfrsf11a,Tnik,Zeb2
GO:0010648	negative regulation of cell communication	1412	97	1.08662646896767e-09	3.67369058275644e-08	Acvr1,Acvr1c,Adam17,Apoe,Atp2b4,Bend6,Ccl5,Cdh2,Celf4,Chek2,Cnot2,Ctnnbip1,Cx3cl1,Cx3cr1,Cxcl12,Dag1,Dhrs3,Dlg5,Dusp5,Dusp6,Dusp7,Elf1,Fgfr3,Gas6,Gpr37l1,Gria1,Grk6,Hdac1,Herpud1,Hey1,Hif1a,Homer2,Hspa5,Hyou1,Kank2,Kctd10,Klf4,Lemd3,Litaf,Lmbrd1,Lyn,Magi2,Mapt,Mpv17l,Mrap,Naip2,Ndrg2,Ndrg4,Nr1d1,P2rx7,Park7,Pde10a,Pde4b,Pde4d,Pdia6,Peg10,Per1,Pfdn5,Pink1,Prdm15,Prdx2,Prickle1,Prkaa2,Prkcb,Prkcd,P…
GO:0023057	negative regulation of signaling	1415	97	1.21288426319036e-09	4.02699331150736e-08	Acvr1,Acvr1c,Adam17,Apoe,Atp2b4,Bend6,Ccl5,Cdh2,Celf4,Chek2,Cnot2,Ctnnbip1,Cx3cl1,Cx3cr1,Cxcl12,Dag1,Dhrs3,Dlg5,Dusp5,Dusp6,Dusp7,Elf1,Fgfr3,Gas6,Gpr37l1,Gria1,Grk6,Hdac1,Herpud1,Hey1,Hif1a,Homer2,Hspa5,Hyou1,Kank2,Kctd10,Klf4,Lemd3,Litaf,Lmbrd1,Lyn,Magi2,Mapt,Mpv17l,Mrap,Naip2,Ndrg2,Ndrg4,Nr1d1,P2rx7,Park7,Pde10a,Pde4b,Pde4d,Pdia6,Peg10,Per1,Pfdn5,Pink1,Prdm15,Prdx2,Prickle1,Prkaa2,Prkcb,Prkcd,P…
GO:0043410	positive regulation of MAPK cascade	525	49	1.76070326443777e-09	5.66793346517273e-08	Adam17,Apoe,Ccl5,Ccr1,Ccr1l1,Cdh2,Cx3cl1,Cxcl12,Dnajc27,Fgfr3,Flt1,Fzd8,Gas6,Gcnt2,Gpr183,Gpr37l1,Grm1,Il1a,Il6ra,Kitl,Map2k7,Map4k4,Mbip,Mt3,Naip2,Ndrg4,Nrxn1,Ntrk3,Ntsr2,Olfr520,P2rx7,P2ry6,Pdgfa,Prdx2,Prkcd,Ptprj,Rps3,Sema4c,Sod1,Sox2,Spry2,Tlr2,Tlr3,Tlr4,Tlr6,Tlr9,Tnfrsf11a,Tnik,Zeb2
GO:0009968	negative regulation of signal transduction	1275	87	1.13406446175606e-08	3.13306465479175e-07	Acvr1,Adam17,Apoe,Atp2b4,Bend6,Ccl5,Cdh2,Celf4,Chek2,Cnot2,Ctnnbip1,Cx3cl1,Cx3cr1,Cxcl12,Dag1,Dhrs3,Dlg5,Dusp5,Dusp6,Dusp7,Elf1,Fgfr3,Gas6,Gpr37l1,Grk6,Hdac1,Herpud1,Hey1,Hif1a,Homer2,Hspa5,Hyou1,Kank2,Kctd10,Klf4,Lemd3,Litaf,Lmbrd1,Lyn,Magi2,Mpv17l,Mrap,Naip2,Ndrg2,Ndrg4,Nr1d1,P2rx7,Park7,Pde10a,Pde4b,Pde4d,Pdia6,Peg10,Per1,Pfdn5,Pink1,Prdm15,Prdx2,Prickle1,Prkaa2,Prkcb,Prkcd,Ptger3,Ptprj,Ptpro,…
Annotation Cluster 5	Enrichment Score: 16.6392463746402
Annot	Term	Annotated	Significant	Pvalue	Padj	GeneID
GO:0071840	cellular component organization or biogenesis	6394	382	2.79218739170517e-27	5.90667298519573e-25	Abca1,Abcb4,Abcc1,Abcd2,Abcd3,Abhd17a,Abi3bp,Ablim1,Acaca,Acox1,Acsl6,Acvr1b,Acvr1c,Adam17,Adamts1,Adamts13,Adcy1,Adrb1,Aktip,Alms1,Alox5ap,Angptl7,Ank3,Ankle2,Ano6,Anxa6,Aplp2,Apoe,Arhgef9,Arid2,Arpc1a,Arpc1b,Arpc5l,Atp1b2,Atp2a2,Atp2c1,Atp5d,Atp6ap2,Atp7a,Atp8a1,Atp8b5,Atpif1,B3gnt2,Bbs12,Bcan,Bicd2,Cadm1,Capn2,Ccdc8,Ccl5,Ccr5,Cd247,Cdh2,Celf4,Cep164,Ces1d,Chd5,Chek2,Cirbp,Cldn5,Clec16a,Clip4,C…
GO:0016043	cellular component organization	6200	364	3.08486261884384e-24	4.85964315530208e-22	Abca1,Abcb4,Abcc1,Abcd2,Abcd3,Abhd17a,Abi3bp,Ablim1,Acaca,Acox1,Acsl6,Acvr1b,Acvr1c,Adam17,Adamts1,Adamts13,Adcy1,Adrb1,Aktip,Alms1,Alox5ap,Angptl7,Ank3,Ankle2,Ano6,Anxa6,Aplp2,Apoe,Arhgef9,Arid2,Arpc1a,Arpc1b,Arpc5l,Atp1b2,Atp2a2,Atp2c1,Atp5d,Atp6ap2,Atp7a,Atp8a1,Atp8b5,Atpif1,B3gnt2,Bbs12,Bcan,Bicd2,Cadm1,Capn2,Ccdc8,Ccl5,Ccr5,Cd247,Cdh2,Celf4,Cep164,Ces1d,Chd5,Chek2,Cirbp,Cldn5,Clec16a,Clip4,C…
GO:0044085	cellular component biogenesis	3062	204	2.3870941047709e-18	2.23722085464858e-16	Abca1,Ablim1,Acaca,Acvr1c,Alms1,Alox5ap,Ank3,Ankle2,Ano6,Apoe,Arhgef9,Arpc1a,Arpc1b,Arpc5l,Atp2a2,Atp5d,Atp7a,Bbs12,Cadm1,Ccl5,Cd247,Cdh2,Celf4,Cep164,Ces1d,Chek2,Cirbp,Cldn5,Clstn3,Cnot2,Cox7a2,Cox7a2l,Creb1,Csrp1,Ctnnbip1,Ctnnd2,Cx3cl1,Cxcl12,Dag1,Dbnl,Ddx31,Dlg5,Dlgap1,Dnajc9,Dnm3,Efnb2,Ehd3,Eif4b,Epn1,Fblim1,Flrt1,Fus,Gabarapl2,Gabrb2,Gap43,Gja1,Gjb6,Gnas,Gpx4,Gria2,Grin2b,H2-Ob,Hdac1,Heatr1,…
GO:0022607	cellular component assembly	2816	185	5.43842427793285e-16	4.02660933538148e-14	Abca1,Ablim1,Acaca,Acvr1c,Alms1,Alox5ap,Ank3,Ankle2,Ano6,Apoe,Arhgef9,Arpc1a,Arpc1b,Arpc5l,Atp2a2,Atp5d,Atp7a,Bbs12,Cadm1,Ccl5,Cd247,Cdh2,Celf4,Cep164,Ces1d,Chek2,Cirbp,Cldn5,Clstn3,Cnot2,Cox7a2,Cox7a2l,Creb1,Csrp1,Ctnnbip1,Ctnnd2,Cx3cl1,Cxcl12,Dag1,Dbnl,Dlg5,Dlgap1,Dnajc9,Dnm3,Efnb2,Ehd3,Eif4b,Epn1,Fblim1,Flrt1,Fus,Gabarapl2,Gabrb2,Gap43,Gja1,Gjb6,Gnas,Gpx4,Gria2,Grin2b,H2-Ob,Hdac1,Hjurp,Hopx,Hs…
GO:0051128	regulation of cellular component organization	2457	164	8.96790924667109e-15	5.77377391846546e-13	Abca1,Abcb4,Abhd17a,Acsl6,Acvr1b,Adam17,Adamts1,Adrb1,Alms1,Angptl7,Ano6,Apoe,Arhgef9,Arpc1a,Arpc1b,Arpc5l,Atp1b2,Atp7a,Atp8a1,Atpif1,Bicd2,Capn2,Ccdc8,Ccr5,Cdh2,Cirbp,Cldn5,Clec16a,Clstn3,Cnot2,Cntn2,Creb1,Ctnnbip1,Cx3cl1,Cxcl10,Cxcl12,Cxcl16,Dag1,Dbnl,Derl2,Dlg5,Dnm3,Eef1a1,Efnb2,Ehd3,Epha5,Epn1,Fblim1,Fcgr1,Fgfr3,Fis1,Flrt1,Gap43,Gja1,Gmfg,Gnl3,Grin2b,Gspt1,Hif1a,Hjurp,Hspa5,Hspg2,Il1a,Kank2,K…
GO:0043933	protein-containing complex organization	1615	120	4.74150633336418e-14	2.76426085765578e-12	Abca1,Acaca,Acvr1c,Alox5ap,Ano6,Apoe,Arid2,Arpc1a,Arpc1b,Arpc5l,Atp2a2,Atp5d,Bbs12,Cd247,Celf4,Ces1d,Chd5,Clec16a,Cox7a2,Cox7a2l,Creb1,Ctnnbip1,Cx3cl1,Cxcl12,Dbnl,Dlg5,Dnajc9,Ehd3,Eif4b,Epn1,Fblim1,Fus,Gpx4,Gria2,Grin2b,Gspt1,H2-Ob,Hjurp,Hopx,Kcna1,Kcna2,Kcnj2,Kctd10,Kctd2,Lamp2,Lix1,Lpcat3,Lrrc8d,Map1a,Map1b,Mapt,Mcm2,Mical1,Mitf,Myc,Nap1l1,Ndc1,Ndufa6,Ndufb11,Nefl,Nefm,Nrxn1,Nup210,Oma1,P2rx7,P…
GO:0065003	protein-containing complex assembly	1414	107	4.12576296314836e-13	2.18193921279646e-11	Abca1,Acaca,Acvr1c,Alox5ap,Ano6,Apoe,Arpc1a,Arpc1b,Arpc5l,Atp5d,Bbs12,Cd247,Celf4,Ces1d,Cox7a2,Cox7a2l,Creb1,Ctnnbip1,Cx3cl1,Cxcl12,Dbnl,Dlg5,Dnajc9,Ehd3,Eif4b,Epn1,Fblim1,Fus,Gpx4,Gria2,Grin2b,H2-Ob,Hjurp,Hopx,Kcna1,Kcna2,Kcnj2,Kctd10,Kctd2,Lamp2,Lpcat3,Lrrc8d,Map1b,Mapt,Mcm2,Mitf,Nap1l1,Ndc1,Ndufa6,Ndufb11,Nefl,Nrxn1,Nup210,Oma1,P2rx7,Park7,Pde4d,Pecam1,Peg10,Pink1,Prf1,Prkcd,Prrt2,Pstpip1,Rnf1…
GO:0006996	organelle organization	3774	211	3.92097591388169e-11	1.62183830538436e-09	Abca1,Abcd2,Abcd3,Ablim1,Acox1,Aktip,Alms1,Ankle2,Arhgef9,Arid2,Arpc1a,Arpc1b,Arpc5l,Atp2a2,Atp2c1,Atp5d,Atp6ap2,Atp7a,Atp8b5,Atpif1,Bbs12,Bicd2,Cadm1,Capn2,Ccdc8,Cdh2,Cep164,Chd5,Chek2,Cirbp,Clec16a,Clip4,Cln8,Cnot2,Cntn2,Cog1,Coq7,Cox7a2,Cox7a2l,Creb1,Cspg5,Csrp1,Cx3cl1,Dag1,Dbnl,Dclre1c,Dnajc19,Dnajc9,Dnm3,Dync1li2,Ehd3,Eno4,Eomes,Epha5,Fgfr3,Fis1,Fmnl2,Gaa,Gabarapl2,Gap43,Gins2,Gmfg,Gnas,Gnl3…
Annotation Cluster 6	Enrichment Score: 16.0083020459215
Annot	Term	Annotated	Significant	Pvalue	Padj	GeneID
GO:0048519	negative regulation of biological process	5659	365	1.84547406438149e-32	6.21085907849116e-30	1810037I17Rik,Abcc1,Abcd2,Abhd17a,Abi3bp,Acvr1,Acvr1b,Acvr1c,Adam17,Adamts1,Adora3,Adrb1,Aimp1,Alms1,Angptl7,Ank3,Ankle2,Anxa4,Anxa6,Apobec3,Apoe,Arid2,Arid5b,Arnt2,Asah1,Atox1,Atp1a2,Atp1b2,Atp2a2,Atp2b4,Atp7a,Atpif1,Atrip,Bach1,Bach2,Bag1,Bbs12,Bend6,Bhlhe41,Btf3,Carhsp1,Cbfa2t3,Ccl5,Ccnd1,Ccnd2,Ccr1,Ccr1l1,Ccr5,Cd274,Cd276,Cd86,Cdh2,Celf4,Ces1d,Chd5,Chek2,Cirbp,Cited2,Cldn5,Clec16a,Cln8,Cnot2,…
GO:0048523	negative regulation of cellular process	5087	324	4.32774032958135e-27	8.66015929735684e-25	1810037I17Rik,Abcc1,Abcd2,Abhd17a,Abi3bp,Acvr1,Acvr1b,Acvr1c,Adam17,Adora3,Aimp1,Alms1,Ank3,Ankle2,Anxa6,Apobec3,Apoe,Arid2,Arid5b,Arnt2,Asah1,Atox1,Atp1a2,Atp1b2,Atp2b4,Atp7a,Atpif1,Atrip,Bach1,Bach2,Bag1,Bbs12,Bend6,Bhlhe41,Btf3,Cbfa2t3,Ccl5,Ccnd1,Ccnd2,Ccr5,Cd274,Cd276,Cd86,Cdh2,Celf4,Chd5,Chek2,Cirbp,Cited2,Cldn5,Clec16a,Cln8,Cnot2,Cntn2,Comt,Coq7,Cox11,Creb1,Crtap,Crym,Ctnnbip1,Ctsc,Cx3cl1,C…
GO:0019222	regulation of metabolic process	6782	365	1.20422607102257e-17	1.02483791147714e-15	Abcd2,Abhd14b,Ablim1,Acvr1,Acvr1b,Acvr1c,Adam17,Adam3,Adcy1,Adora3,Adrb1,Aktip,Alms1,Ank3,Ankle2,Anxa3,Anxa4,Apba2,Aplp2,Apoe,Arid2,Arid5b,Arl2bp,Arnt2,Asah1,Atp2b4,Atp6ap2,Atp7a,Atpif1,Bach1,Bach2,Bag1,Bhlhe41,Blnk,Bnc2,C3ar1,Cacna1d,Cadm1,Camk4,Capn2,Carhsp1,Casp12,Cbfa2t3,Ccl5,Ccnd1,Ccnd2,Ccr1,Ccr1l1,Ccr5,Cd2,Cd274,Cd276,Cd300ld,Cd86,Cdk17,Celf4,Ces1d,Chd5,Chek2,Cirbp,Cited2,Cited4,Cldn5,Clec1…
GO:0009892	negative regulation of metabolic process	3146	175	4.05628039983673e-09	1.23591358355519e-07	Abcd2,Acvr1b,Adam17,Ankle2,Anxa4,Apoe,Arid5b,Asah1,Atp2b4,Atp7a,Bach1,Bach2,Bag1,Bhlhe41,Carhsp1,Cbfa2t3,Ccnd1,Ccr1,Ccr1l1,Cd274,Cd276,Celf4,Chd5,Cirbp,Cited2,Cldn5,Clec16a,Cnot2,Comt,Coq7,Cox11,Creb1,Crtap,Crym,Ctif,Ctnnbip1,Cx3cl1,Cx3cr1,Dap,Dusp5,Dusp6,Dusp7,Eef1a1,Eid1,Eif3e,Eif3h,Ensa,Entpd1,Eomes,Erlin2,Fgfr3,Fis1,Flt1,Furin,Fus,Gabarapl2,Gas6,Gja1,Gnas,Gspt1,Gzma,Gzmb,Hcar2,Hdac1,Herpud1,H…
GO:0010605	negative regulation of macromolecule metabolic process	2920	158	1.59185517409976e-07	3.62649098739527e-06	Abcd2,Acvr1b,Anxa4,Apoe,Arid5b,Asah1,Atp2b4,Bach1,Bach2,Bag1,Bhlhe41,Carhsp1,Cbfa2t3,Ccnd1,Ccr1,Ccr1l1,Cd274,Cd276,Celf4,Chd5,Cirbp,Cited2,Cldn5,Clec16a,Cnot2,Coq7,Creb1,Crtap,Crym,Ctif,Ctnnbip1,Cx3cl1,Cx3cr1,Dap,Dusp5,Dusp6,Dusp7,Eid1,Eif3e,Eif3h,Ensa,Eomes,Fgfr3,Flt1,Furin,Fus,Gabarapl2,Gas6,Gja1,Gnas,Gspt1,Gzma,Gzmb,Hdac1,Herpud1,Hey1,Hif1a,Homer2,Hopx,Hspg2,Id4,Irf2bp2,Itih3,Kank2,Kcnk2,Klf4,…
GO:0031324	negative regulation of cellular metabolic process	2540	137	1.43575069791027e-06	2.78280056736326e-05	Abcd2,Ankle2,Apoe,Arid5b,Asah1,Atp2b4,Atp7a,Bach1,Bach2,Bag1,Bhlhe41,Cbfa2t3,Ccnd1,Celf4,Chd5,Cirbp,Cited2,Clec16a,Cnot2,Comt,Coq7,Cox11,Creb1,Crtap,Crym,Ctnnbip1,Dap,Dusp5,Dusp6,Dusp7,Eef1a1,Eid1,Eif3h,Ensa,Entpd1,Eomes,Erlin2,Fgfr3,Furin,Fus,Gabarapl2,Gas6,Gja1,Gzma,Gzmb,Hdac1,Herpud1,Hey1,Hif1a,Hopx,Id4,Irf2bp2,Itih3,Kank2,Kcnk2,Klf4,Lef1,Lpcat1,Lyn,Map1a,Mapt,Mbd3,Mical1,Mier3,Mitf,Mpv17l,Mt3…
Annotation Cluster 7	Enrichment Score: 14.7116748040397
Annot	Term	Annotated	Significant	Pvalue	Padj	GeneID
GO:0007399	nervous system development	2481	203	4.3179155860076e-29	9.68783242387887e-27	Abcd2,Ablim1,Acer3,Acsl6,Acvr1b,Acvr1c,Adam17,Adam22,Adamts1,Adcy1,Aldh5a1,Alms1,Ank3,Ankle2,Aplp2,Apoe,Arhgef9,Arnt2,Atp1a2,Atp1b2,Atp6ap2,Atp7a,B3gnt2,Bag1,Bcan,Bend6,Bhlhe41,Cadm1,Ccl5,Ccr5,Cdh2,Chd5,Cited2,Cldn5,Cln8,Clstn3,Cntn2,Coq7,Cpe,Creb1,Cspg5,Ctnnd2,Ctsc,Cx3cl1,Cx3cr1,Cxcl12,Dag1,Dagla,Dbnl,Dlg5,Dnm3,Eef1a1,Efnb2,Elavl3,Eomes,Epha5,Fgfr3,Flrt1,Flt1,Gabrb2,Gap43,Gas6,Gja1,Gpr157,Gpr183…
GO:0022008	neurogenesis	1892	152	8.17960073998267e-21	9.76802643206963e-19	Ablim1,Acsl6,Adam17,Adam22,Adamts1,Adcy1,Alms1,Ank3,Aplp2,Apoe,Atp1b2,Atp7a,B3gnt2,Bag1,Bcan,Bend6,Bhlhe41,Ccl5,Ccr5,Cdh2,Chd5,Cln8,Cntn2,Coq7,Creb1,Cspg5,Ctnnd2,Cx3cl1,Cx3cr1,Cxcl12,Dag1,Dagla,Dbnl,Dlg5,Dnm3,Eef1a1,Efnb2,Eomes,Epha5,Fgfr3,Flrt1,Flt1,Gabrb2,Gap43,Gas6,Gja1,Gpr157,Gpr183,Gpr37l1,Grcc10,Hdac1,Hdac11,Hey1,Hif1a,Hook3,Hspa5,Id4,Ifngr1,Jade2,Kcna1,Kif5a,Klf4,Lef1,Lgals1,Lig4,Lst1,Lyn,…
GO:0009653	anatomical structure morphogenesis	2889	199	1.80992240004484e-19	1.94212542752638e-17	Ablim1,Acvr1,Adam17,Adamts1,Adcy1,Aimp1,Alms1,Ank3,Anxa3,Anxa6,Aplp2,Apoe,Arid2,Arid5b,Atp2b4,Atp6ap2,Atp7a,B3gnt2,Bcan,C3ar1,Cadm1,Capn2,Ccl5,Ccr5,Cdh2,Cited2,Cldn5,Cnot2,Cntn2,Col15a1,Col27a1,Coq7,Cpe,Creb1,Cspg5,Csrp1,Ctnnbip1,Ctnnd2,Cx3cl1,Cx3cr1,Cxcl10,Cxcl12,Cysltr1,Dag1,Dbnl,Dhrs3,Dlg5,Dnm3,Dusp5,Ecscr,Efnb2,Eomes,Epha5,Epn1,Fblim1,Fgfr3,Fis1,Flrt1,Flt1,Fmnl2,Foxo4,Furin,Fzd8,Gaa,Gap43,Gja…
GO:0050793	regulation of developmental process	2654	186	6.10659863102894e-19	5.8718514628751e-17	Abi3bp,Acvr1,Acvr1b,Adam17,Adamts1,Adrb1,Alms1,Angptl7,Ano6,Anxa3,Apoe,Atp2b4,Bag1,Bbs12,Bend6,Bhlhe41,C3ar1,Capn2,Ccl5,Ccnd1,Ccr1,Ccr1l1,Ccr5,Cd276,Cd86,Cdh2,Celf4,Chd5,Cited2,Cldn5,Clstn3,Cnot2,Cntn2,Cpe,Creb1,Cspg5,Ctnnbip1,Ctsc,Cx3cl1,Cx3cr1,Cxcl10,Cxcl12,Cysltr1,Dag1,Dbnl,Dlg5,Dnm3,Dusp6,Ecscr,Efnb2,Eid1,Epn1,Fam210b,Fblim1,Fgfr3,Fis1,Flrt1,Flt1,Fmnl2,Foxo4,Gas6,Gcnt2,Gja1,Gnas,Gpam,Gpr37l1,…
GO:0048699	generation of neurons	1657	129	1.30235488146692e-16	1.03684253143883e-14	Ablim1,Acsl6,Adam17,Adamts1,Adcy1,Alms1,Ank3,Aplp2,Apoe,Atp1b2,Atp7a,B3gnt2,Bag1,Bcan,Bend6,Ccl5,Ccr5,Cdh2,Chd5,Cln8,Cntn2,Creb1,Ctnnd2,Cx3cl1,Cx3cr1,Cxcl12,Dag1,Dagla,Dbnl,Dlg5,Dnm3,Eef1a1,Efnb2,Eomes,Epha5,Fgfr3,Flrt1,Gabrb2,Gap43,Gas6,Gja1,Gpr37l1,Grcc10,Hdac1,Hey1,Hif1a,Hspa5,Id4,Jade2,Kcna1,Kif5a,Klf4,Lef1,Lgals1,Lst1,Lyn,Magi2,Map1a,Map1b,Map4,Map4k4,Mapt,Mbp,Miat,Mmd2,Mt3,Mycl,Myo6,Myt1l,N…
GO:0048468	cell development	2459	168	4.7503083316669e-16	3.55265483713755e-14	Ablim1,Acsl6,Acvr1,Adam17,Adam22,Adamts1,Adcy1,Adrb1,Alas1,Alms1,Ank3,Anxa6,Aplp2,Apoe,Arid5b,Atp1b2,Atp2a2,Atp7a,B3gnt2,Bag1,Bcan,Bhlhe41,Ccr5,Ccr6,Cdh2,Chd5,Cited2,Cldn5,Cntn2,Col15a1,Col27a1,Creb1,Cspg5,Csrp1,Ctnnd2,Cx3cl1,Cx3cr1,Cxcl12,Dag1,Dbnl,Dlg5,Dnm3,Eef1a1,Efnb2,Epha5,Fam210b,Fgfr3,Flrt1,Flt1,Gabrb2,Gap43,Gja1,Gpr37l1,Grcc10,Hdac1,Hdac11,Hey1,Hif1a,Hook3,Hspa5,Id4,Ifngr1,Il1a,Jade2,Kif5…
GO:0030182	neuron differentiation	1578	120	9.26018683916285e-15	5.91055373768636e-13	Ablim1,Acsl6,Adam17,Adamts1,Adcy1,Alms1,Ank3,Aplp2,Apoe,Atp1b2,Atp7a,B3gnt2,Bag1,Bcan,Bend6,Ccl5,Ccr5,Cdh2,Chd5,Cln8,Cntn2,Creb1,Ctnnd2,Cx3cl1,Cxcl12,Dag1,Dbnl,Dlg5,Dnm3,Eef1a1,Efnb2,Eomes,Epha5,Fgfr3,Flrt1,Gabrb2,Gap43,Gja1,Gpr37l1,Grcc10,Hdac1,Hey1,Hif1a,Hspa5,Id4,Jade2,Kif5a,Klf4,Lgals1,Lst1,Lyn,Magi2,Map1a,Map1b,Map4,Map4k4,Mapt,Mbp,Miat,Mmd2,Mt3,Mycl,Myo6,Myt1l,Ndrg4,Nefh,Nefl,Nefm,Neo1,Neur…
GO:0031175	neuron projection development	1139	94	8.74794658647092e-14	5.06014035361177e-12	Ablim1,Acsl6,Adam17,Adamts1,Adcy1,Alms1,Ank3,Aplp2,Apoe,Atp1b2,Atp7a,B3gnt2,Bcan,Ccr5,Cdh2,Cntn2,Creb1,Ctnnd2,Cx3cl1,Cxcl12,Dag1,Dbnl,Dlg5,Dnm3,Eef1a1,Efnb2,Epha5,Fgfr3,Flrt1,Gap43,Gja1,Grcc10,Hey1,Hspa5,Jade2,Kif5a,Klf4,Lgals1,Lst1,Lyn,Magi2,Map1a,Map1b,Map4,Map4k4,Mapt,Mbp,Mt3,Myo6,Ndrg4,Nefh,Nefl,Nefm,Neo1,Nfib,Nme2,Nrxn1,Ntm,Ntng1,Ntrk3,P2ry2,Pdlim5,Plp1,Pmp22,Postn,Pou3f2,Ptn,Ptprm,Ptpro,Rap…
GO:0048858	cell projection morphogenesis	735	70	2.06457115619284e-13	1.14932968725201e-11	Ablim1,Adcy1,Ank3,Aplp2,Apoe,Atp7a,B3gnt2,Bcan,Ccr5,Cdh2,Cntn2,Creb1,Cspg5,Ctnnd2,Cxcl12,Dag1,Dbnl,Dnm3,Efnb2,Epha5,Fgfr3,Flrt1,Gap43,Gja1,Grcc10,Jade2,Kif5a,Map1a,Map1b,Map4k4,Mapt,Mbp,Mt3,Nefh,Nefl,Nefm,Neo1,Nfib,Ntng1,Ntrk3,Pdlim5,Pmp22,Postn,Pou3f2,Ptn,Ptprm,Ptpro,Rhoh,Rnf165,Rpl24,Rpl4,Rreb1,Runx3,Sema4c,Sgk1,Srcin1,Stau2,Stmn1,Syt1,Syt4,Tenm2,Thy1,Tnik,Trak2,Tubb2b,Ubb,Usp33,Ust,Zeb2,Zswim6
GO:0120039	plasma membrane bounded cell projection morphogenesis	730	69	4.41431863808581e-13	2.31798689336081e-11	Ablim1,Adcy1,Ank3,Aplp2,Apoe,Atp7a,B3gnt2,Bcan,Ccr5,Cdh2,Cntn2,Creb1,Ctnnd2,Cxcl12,Dag1,Dbnl,Dnm3,Efnb2,Epha5,Fgfr3,Flrt1,Gap43,Gja1,Grcc10,Jade2,Kif5a,Map1a,Map1b,Map4k4,Mapt,Mbp,Mt3,Nefh,Nefl,Nefm,Neo1,Nfib,Ntng1,Ntrk3,Pdlim5,Pmp22,Postn,Pou3f2,Ptn,Ptprm,Ptpro,Rhoh,Rnf165,Rpl24,Rpl4,Rreb1,Runx3,Sema4c,Sgk1,Srcin1,Stau2,Stmn1,Syt1,Syt4,Tenm2,Thy1,Tnik,Trak2,Tubb2b,Ubb,Usp33,Ust,Zeb2,Zswim6
GO:0048812	neuron projection morphogenesis	715	68	4.92244732487267e-13	2.56660563333502e-11	Ablim1,Adcy1,Ank3,Aplp2,Apoe,Atp7a,B3gnt2,Bcan,Ccr5,Cdh2,Cntn2,Creb1,Ctnnd2,Cxcl12,Dag1,Dbnl,Dnm3,Efnb2,Epha5,Fgfr3,Flrt1,Gap43,Gja1,Grcc10,Jade2,Kif5a,Map1a,Map1b,Map4k4,Mapt,Mbp,Mt3,Nefh,Nefl,Nefm,Neo1,Nfib,Ntng1,Ntrk3,Pdlim5,Pmp22,Postn,Pou3f2,Ptn,Ptprm,Ptpro,Rhoh,Rnf165,Rpl24,Rpl4,Runx3,Sema4c,Sgk1,Srcin1,Stau2,Stmn1,Syt1,Syt4,Tenm2,Thy1,Tnik,Trak2,Tubb2b,Ubb,Usp33,Ust,Zeb2,Zswim6
GO:0048666	neuron development	1300	100	9.81509165692215e-13	4.97746154985285e-11	Ablim1,Acsl6,Adam17,Adamts1,Adcy1,Alms1,Ank3,Aplp2,Apoe,Atp1b2,Atp7a,B3gnt2,Bcan,Ccr5,Cdh2,Cntn2,Creb1,Ctnnd2,Cx3cl1,Cxcl12,Dag1,Dbnl,Dlg5,Dnm3,Eef1a1,Efnb2,Epha5,Fgfr3,Flrt1,Gabrb2,Gap43,Gja1,Grcc10,Hey1,Hspa5,Jade2,Kif5a,Klf4,Lgals1,Lst1,Lyn,Magi2,Map1a,Map1b,Map4,Map4k4,Mapt,Mbp,Miat,Mt3,Myo6,Myt1l,Ndrg4,Nefh,Nefl,Nefm,Neo1,Neurod2,Nfib,Nme2,Nrxn1,Ntm,Ntng1,Ntrk3,P2ry2,Pdlim5,Plp1,Pmp22,Postn,…
GO:0000902	cell morphogenesis	1143	91	1.69422454483332e-12	8.1987179934287e-11	Ablim1,Adcy1,Ank3,Aplp2,Apoe,Atp7a,B3gnt2,Bcan,Cadm1,Ccr5,Cdh2,Cntn2,Col15a1,Creb1,Cspg5,Ctnnd2,Cxcl12,Dag1,Dbnl,Dnm3,Efnb2,Epha5,Fblim1,Fgfr3,Flrt1,Fmnl2,Gap43,Gja1,Grcc10,Idua,Il7r,Jade2,Kif5a,Lef1,Lst1,Map1a,Map1b,Map4k4,Mapt,Mbp,Mertk,Mt3,Nefh,Nefl,Nefm,Neo1,Nfib,Ntng1,Ntrk3,P2rx7,Parvg,Pdlim5,Pdzd8,Pecam1,Pmp22,Postn,Pou3f2,Ptn,Ptprm,Ptpro,Rhob,Rhof,Rhoh,Rnf165,Rpl24,Rpl4,Rreb1,Runx3,S100a10…
GO:0045595	regulation of cell differentiation	1683	119	1.75059503892373e-12	8.36219720528469e-11	Abi3bp,Acvr1,Acvr1b,Adrb1,Alms1,Apoe,Bag1,Bbs12,Bend6,Bhlhe41,Ccl5,Ccnd1,Ccr1,Ccr1l1,Ccr5,Cd276,Chd5,Cldn5,Cntn2,Creb1,Cspg5,Ctnnbip1,Cx3cl1,Cx3cr1,Cxcl10,Cxcl12,Dag1,Dbnl,Efnb2,Eid1,Fam210b,Fgfr3,Flt1,Foxo4,Gas6,Gcnt2,Gnas,Gpr37l1,Hdac1,Hey1,Hif1a,Hook3,Hopx,Id4,Il1a,Il7r,Jade2,Kitl,Klf4,Lef1,Lig4,Lox,Lyn,Mafb,Maml1,Map1b,Mapt,Mbp,Metrnl,Mitf,Mmd2,Mt3,Myc,Mycl,Naca,Nap1l1,Nefl,Neurod2,Nme2,Nr1d1…
GO:0032989	cellular anatomical entity morphogenesis	857	74	5.20809828400338e-12	2.33701573907643e-10	Ablim1,Adcy1,Ank3,Aplp2,Apoe,Atp7a,B3gnt2,Bcan,Ccr5,Cdh2,Cntn2,Coq7,Creb1,Cspg5,Csrp1,Ctnnd2,Cxcl12,Dag1,Dbnl,Dnm3,Efnb2,Epha5,Fgfr3,Fis1,Flrt1,Gap43,Gja1,Grcc10,Jade2,Kif5a,Map1a,Map1b,Map4k4,Mapt,Mbp,Mt3,Nefh,Nefl,Nefm,Neo1,Nfib,Ntng1,Ntrk3,Pdlim5,Pmp22,Postn,Pou3f2,Ptn,Ptprm,Ptpro,Rhoh,Rnf165,Rpl24,Rpl4,Rreb1,Runx3,Sema4c,Sgk1,Srcin1,Stau2,Stmn1,Syt1,Syt4,Tenm2,Thy1,Tlr2,Tnik,Trak2,Tubb2b,Ubb,…
GO:0030030	cell projection organization	1696	118	6.25345416493125e-12	2.7559865855447e-10	Abcd2,Ablim1,Acsl6,Adam17,Adamts1,Adcy1,Alms1,Ank3,Ano6,Aplp2,Apoe,Atp1b2,Atp7a,B3gnt2,Bbs12,Bcan,Ccl5,Ccr5,Cdh2,Cep164,Cntn2,Creb1,Cspg5,Ctnnd2,Cx3cl1,Cxcl12,Dag1,Dbnl,Dlg5,Dnm3,Eef1a1,Efnb2,Ehd3,Eno4,Epha5,Fgfr3,Flrt1,Gap43,Gja1,Grcc10,Grin2b,Hey1,Hspa5,Jade2,Kif5a,Klf4,Lgals1,Lst1,Lyn,Magi2,Map1a,Map1b,Map4,Map4k4,Mapt,Mbp,Mt3,Myo6,Ndrg4,Nefh,Nefl,Nefm,Neo1,Nfib,Nme2,Nrxn1,Ntm,Ntng1,Ntrk3,P2rx…
GO:0048667	cell morphogenesis involved in neuron differentiation	664	61	3.38007454820604e-11	1.40595909859087e-09	Ablim1,Adcy1,Ank3,Aplp2,Apoe,Atp7a,B3gnt2,Ccr5,Cdh2,Cntn2,Creb1,Ctnnd2,Cxcl12,Dag1,Dbnl,Dnm3,Efnb2,Epha5,Fgfr3,Gap43,Grcc10,Kif5a,Map1a,Map1b,Mapt,Mbp,Mt3,Nefh,Nefl,Nefm,Neo1,Nfib,Ntng1,Ntrk3,Pdlim5,Pmp22,Pou3f2,Ptn,Ptprm,Ptpro,Rhoh,Rnf165,Rpl24,Rpl4,Runx3,Sema4c,Sgk1,Slc1a3,Sod1,Srcin1,Stau2,Stmn1,Tenm2,Thy1,Tnik,Trak2,Tubb2b,Usp33,Ust,Whrn,Zeb2
GO:0120036	plasma membrane bounded cell projection organization	1650	113	4.83049290433054e-11	1.97596516373831e-09	Abcd2,Ablim1,Acsl6,Adam17,Adamts1,Adcy1,Alms1,Ank3,Ano6,Aplp2,Apoe,Atp1b2,Atp7a,B3gnt2,Bbs12,Bcan,Ccl5,Ccr5,Cdh2,Cep164,Cntn2,Creb1,Ctnnd2,Cx3cl1,Cxcl12,Dag1,Dbnl,Dlg5,Dnm3,Eef1a1,Efnb2,Ehd3,Eno4,Epha5,Fgfr3,Flrt1,Gap43,Gja1,Grcc10,Grin2b,Hey1,Hspa5,Jade2,Kif5a,Klf4,Lgals1,Lst1,Lyn,Magi2,Map1a,Map1b,Map4,Map4k4,Mapt,Mbp,Mt3,Myo6,Ndrg4,Nefh,Nefl,Nefm,Neo1,Nfib,Nme2,Nrxn1,Ntm,Ntng1,Ntrk3,P2rx7,P2ry…
GO:0061564	axon development	538	53	5.30320401092558e-11	2.14562418015809e-09	Ablim1,Adam17,Adcy1,Ank3,Aplp2,Apoe,B3gnt2,Ccr5,Cdh2,Cntn2,Creb1,Cxcl12,Dag1,Dbnl,Efnb2,Epha5,Fgfr3,Gap43,Grcc10,Kif5a,Klf4,Map1a,Map1b,Mapt,Mbp,Mt3,Nefh,Nefl,Nefm,Neo1,Nfib,Ntng1,Ntrk3,Plp1,Pmp22,Pou3f2,Ptn,Ptprm,Ptpro,Rhoh,Rnf165,Rpl24,Rpl4,Runx3,Sema4c,Stmn1,Tenm2,Thy1,Trak2,Tubb2b,Usp33,Ust,Zeb2
GO:0007409	axonogenesis	493	49	2.09762220653102e-10	8.00556433874005e-09	Ablim1,Adcy1,Ank3,Aplp2,Apoe,B3gnt2,Ccr5,Cdh2,Cntn2,Creb1,Cxcl12,Dag1,Dbnl,Efnb2,Epha5,Fgfr3,Gap43,Grcc10,Kif5a,Map1a,Map1b,Mapt,Mbp,Mt3,Nefh,Nefl,Nefm,Neo1,Nfib,Ntng1,Ntrk3,Pmp22,Pou3f2,Ptprm,Ptpro,Rhoh,Rnf165,Rpl24,Rpl4,Runx3,Sema4c,Stmn1,Tenm2,Thy1,Trak2,Tubb2b,Usp33,Ust,Zeb2
GO:0010975	regulation of neuron projection development	551	47	6.10869087834852e-08	1.51774319675478e-06	Acsl6,Adam17,Adamts1,Apoe,Atp1b2,Ccr5,Cdh2,Cntn2,Cx3cl1,Cxcl12,Dbnl,Dnm3,Eef1a1,Efnb2,Hspa5,Klf4,Lgals1,Lyn,Magi2,Map1b,Mapt,Mbp,Mt3,Ndrg4,Nefl,Nefm,Neo1,Nme2,Ntm,Ntng1,Ntrk3,P2ry2,Pdlim5,Pmp22,Pou3f2,Ptn,Rapgef4,Rpl4,Sema4c,Sgk1,Srcin1,Stau2,Thy1,Tnik,Trak2,Ust,Zeb2
GO:0031344	regulation of cell projection organization	759	58	8.63122706344075e-08	2.10909588045265e-06	Acsl6,Adam17,Adamts1,Apoe,Atp1b2,Atp7a,Ccr5,Cdh2,Cntn2,Cx3cl1,Cxcl12,Dbnl,Dnm3,Eef1a1,Efnb2,Gap43,Grin2b,Hspa5,Klf4,Lgals1,Lyn,Magi2,Map1b,Map4,Mapt,Mbp,Mt3,Ndrg4,Nefl,Nefm,Neo1,Nme2,Nrxn1,Ntm,Ntng1,Ntrk3,P2rx7,P2ry2,Pdlim5,Pmp22,Podxl,Pou3f2,Prkcd,Ptn,Rapgef4,Rpl4,Rreb1,Sema4c,Sgk1,Spry2,Srcin1,Stau2,Tbc1d30,Thy1,Tnik,Trak2,Ust,Zeb2
GO:0120035	regulation of plasma membrane bounded cell projection organization	743	57	9.7910181476585e-08	2.34604201829332e-06	Acsl6,Adam17,Adamts1,Apoe,Atp1b2,Atp7a,Ccr5,Cdh2,Cntn2,Cx3cl1,Cxcl12,Dbnl,Dnm3,Eef1a1,Efnb2,Gap43,Grin2b,Hspa5,Klf4,Lgals1,Lyn,Magi2,Map1b,Map4,Mapt,Mbp,Mt3,Ndrg4,Nefl,Nefm,Neo1,Nme2,Nrxn1,Ntm,Ntng1,Ntrk3,P2rx7,P2ry2,Pdlim5,Pmp22,Podxl,Pou3f2,Prkcd,Ptn,Rapgef4,Rpl4,Rreb1,Sema4c,Sgk1,Srcin1,Stau2,Tbc1d30,Thy1,Tnik,Trak2,Ust,Zeb2
GO:0050770	regulation of axonogenesis	185	20	1.37329137811755e-05	0.000213689	Apoe,Ccr5,Cdh2,Cntn2,Cxcl12,Dbnl,Map1b,Mapt,Mbp,Mt3,Nefl,Nefm,Ntrk3,Pou3f2,Rpl4,Sema4c,Thy1,Trak2,Ust,Zeb2
GO:0007411	axon guidance	258	22	0.000193877	0.00196102	Ablim1,Ank3,B3gnt2,Cntn2,Cxcl12,Dag1,Efnb2,Epha5,Gap43,Kif5a,Neo1,Nfib,Ptprm,Ptpro,Rhoh,Rnf165,Rpl24,Runx3,Sema4c,Tenm2,Tubb2b,Usp33
GO:0097485	neuron projection guidance	259	22	0.000204796	0.00206278	Ablim1,Ank3,B3gnt2,Cntn2,Cxcl12,Dag1,Efnb2,Epha5,Gap43,Kif5a,Neo1,Nfib,Ptprm,Ptpro,Rhoh,Rnf165,Rpl24,Runx3,Sema4c,Tenm2,Tubb2b,Usp33
GO:0010976	positive regulation of neuron projection development	225	18	0.00147906	0.00979987	Acsl6,Adam17,Adamts1,Apoe,Atp1b2,Cx3cl1,Dbnl,Eef1a1,Hspa5,Lyn,Magi2,Mapt,Ndrg4,Nme2,Ntrk3,P2ry2,Ptn,Stau2
GO:0031346	positive regulation of cell projection organization	443	29	0.00170272	0.0109571	Acsl6,Adam17,Adamts1,Apoe,Atp1b2,Atp7a,Cx3cl1,Cxcl12,Dbnl,Dnm3,Eef1a1,Hspa5,Lyn,Magi2,Map1b,Mapt,Ndrg4,Nefl,Nme2,Ntrk3,P2rx7,P2ry2,Ptn,Rpl4,Rreb1,Sgk1,Stau2,Tnik,Zeb2
Annotation Cluster 8	Enrichment Score: 14.5510930592231
Annot	Term	Annotated	Significant	Pvalue	Padj	GeneID
GO:0033036	macromolecule localization	2956	190	1.7389725636707e-15	1.26228949621743e-13	Abca1,Abca9,Abcb4,Abcc1,Abcd2,Abcd3,Abhd17a,Acsl6,Acvr1c,Adam22,Adrb1,Aftph,Akap10,Aktip,Ank3,Ano6,Ap3b2,Apba2,Apoe,Arhgef9,Arl2bp,Atp2b4,Atp2c1,Atp8a1,Atp8b5,Atpif1,Bag1,Bicd2,Btf3,Cacna1d,Cadm3,Camk4,Ccl5,Cd247,Cdh2,Ces1d,Clstn3,Cntn2,Cog1,Copb1,Cpe,Dag1,Dennd2a,Derl2,Dlg5,Dlgap1,Dnajc1,Dnajc19,Dnajc27,Ehd3,Ensa,Epha5,Fis1,Frmd4a,Furin,Gabarapl2,Gas6,Gja1,Gnl3,Gria2,Grin2b,Hcar2,Herpud1,Hif1a,H…
GO:0051641	cellular localization	2889	185	6.42605615710107e-15	4.28635313397985e-13	Abca1,Abcd2,Abcd3,Abhd17a,Adam22,Adcy1,Adora3,Adrb1,Aftph,Aktip,Alms1,Ank3,Ankrd50,Anxa3,Anxa6,Ap3b2,Apba2,Apoe,Arhgef9,Arl2bp,Atp2a2,Atp2b4,Atp2c1,Atpif1,Bach2,Bag1,Bbs12,Bicd2,Btf3,Cacna1d,Camk4,Ccr5,Cd247,Cdh2,Clec16a,Cln8,Cntn2,Copb1,Cpe,Crym,Cspg5,Cx3cl1,Cxcl10,Dag1,Dennd2a,Derl2,Dnajc19,Dnajc27,Dnm3,Efnb2,Ehd3,Epha5,Fis1,Gaa,Gab2,Gabarapl2,Gas6,Gja1,Gnl3,Grin2b,Herpud1,Hif1a,Hook3,Hspa5,Hyo…
GO:0071702	organic substance transport	2429	163	6.91187785429935e-15	4.52880917108251e-13	Abca1,Abca9,Abcb4,Abcc1,Abcd2,Abcd3,Acsl6,Acvr1c,Adora3,Adrb1,Aftph,Aimp1,Aktip,Ank3,Ano6,Ap3b2,Apba2,Apoe,Atp2c1,Atp8a1,Atp8b5,Atpif1,Bicd2,Btf3,Cacna1d,Camk4,Car4,Ccl5,Ces1d,Cln8,Cog1,Copb1,Cpe,Cxcl12,Dennd2a,Derl2,Dnajc1,Dnajc19,Dnajc27,Ehd3,Ensa,Entpd1,Epha5,Fis1,Frmd4a,Furin,Gabarapl2,Gas6,Gja1,Grin2b,Grm1,Hcar2,Herpud1,Hif1a,Hook3,Hspa5,Idua,Igf2bp2,Il1a,Ipo11,Jup,Kcna2,Kif5a,Lamp2,Lmbrd1,L…
GO:0008104	protein localization	2515	162	2.74341715794936e-13	1.48264676185818e-11	Abca1,Abhd17a,Acvr1c,Adam22,Adrb1,Aftph,Akap10,Aktip,Ank3,Ap3b2,Apba2,Apoe,Arhgef9,Arl2bp,Atp2b4,Atp2c1,Atpif1,Bag1,Bicd2,Btf3,Cacna1d,Cadm3,Camk4,Ccl5,Cd247,Cdh2,Clstn3,Cntn2,Cog1,Copb1,Cpe,Dag1,Dennd2a,Derl2,Dlg5,Dlgap1,Dnajc1,Dnajc19,Dnajc27,Ehd3,Ensa,Epha5,Fis1,Frmd4a,Gabarapl2,Gas6,Gja1,Gnl3,Gria2,Grin2b,Hcar2,Herpud1,Hif1a,Hook3,Hspa5,Hspg2,Id4,Idua,Il1a,Ipo11,Jup,Kcna1,Kif5a,Lamp2,Lmbrd1,M…
GO:0071705	nitrogen compound transport	2004	135	1.59579587034042e-12	7.82468385695396e-11	Abca1,Abcc1,Acvr1c,Adora3,Adrb1,Aftph,Aimp1,Aktip,Ank3,Ap3b2,Apba2,Apoe,Atp2c1,Atp8a1,Atpif1,Bicd2,Btf3,Cacna1d,Camk4,Ccl5,Cln8,Cog1,Copb1,Cpe,Cxcl12,Dennd2a,Derl2,Dnajc1,Dnajc19,Dnajc27,Ehd3,Ensa,Entpd1,Epha5,Fis1,Frmd4a,Gabarapl2,Gas6,Gja1,Grin2b,Grm1,Hcar2,Herpud1,Hif1a,Hook3,Hspa5,Idua,Igf2bp2,Il1a,Ipo11,Jup,Kcna2,Kif5a,Lamp2,Lrrc8d,Lyn,Man1a,Map1a,Mapt,Mlph,Myc,Myo18a,Myo6,Myom1,Naca,Ncoa4,N…
GO:0032880	regulation of protein localization	945	75	1.94955767213657e-10	7.47902849974049e-09	Abhd17a,Acvr1c,Adrb1,Ank3,Apoe,Atp2b4,Atp2c1,Atpif1,Btf3,Cacna1d,Camk4,Ccl5,Cd247,Cdh2,Clstn3,Dag1,Derl2,Dnajc1,Dnajc27,Ensa,Epha5,Fis1,Frmd4a,Gas6,Gja1,Gnl3,Hcar2,Hif1a,Idua,Il1a,Jup,Magi2,Map1a,Mapt,Mmd2,Mrap,Myo18a,Myom1,Naca,Neo1,Nnat,Nr1d1,Nrxn1,P2rx7,Park7,Pecam1,Pfkm,Pink1,Polr1a,Prkaa2,Prkcd,Ptger3,Ptn,Ptp4a3,Rab11fip1,Rapgef4,Sfn,Sgk1,Srcin1,Stxbp4,Syt4,Syt7,Tlr2,Tlr4,Tm9sf4,Tnik,Trim14,…
GO:0045184	establishment of protein localization	1672	112	2.20571009352393e-10	8.37491155510315e-09	Abca1,Acvr1c,Adrb1,Aftph,Aktip,Ank3,Ap3b2,Apba2,Apoe,Atp2c1,Atpif1,Bicd2,Btf3,Cacna1d,Camk4,Ccl5,Cntn2,Cog1,Copb1,Dennd2a,Derl2,Dnajc1,Dnajc19,Dnajc27,Ehd3,Ensa,Epha5,Fis1,Frmd4a,Gabarapl2,Gas6,Gja1,Gria2,Hcar2,Herpud1,Hif1a,Hook3,Hspa5,Idua,Il1a,Ipo11,Jup,Kif5a,Lamp2,Mal,Man1a,Map1a,Mapt,Mlph,Myo18a,Myo6,Myom1,Naca,Ncoa4,Ndc1,Neo1,Nnat,Nr1d1,Nrxn1,Nup210,Nupl2,P2rx7,Park7,Pex13,Pex16,Pfkm,Pink1,…
GO:0051649	establishment of localization in cell	2137	134	2.62506855493492e-10	9.91633039833578e-09	Abca1,Abcd2,Abcd3,Adcy1,Adora3,Adrb1,Aftph,Aktip,Alms1,Ank3,Ankrd50,Anxa3,Ap3b2,Apba2,Atp2a2,Atpif1,Bach2,Bbs12,Bicd2,Cacna1d,Camk4,Ccr5,Cdh2,Clec16a,Cln8,Copb1,Crym,Cspg5,Cx3cl1,Cxcl10,Dennd2a,Derl2,Dnajc19,Dnajc27,Dnm3,Efnb2,Ehd3,Epha5,Fis1,Gab2,Gas6,Grin2b,Herpud1,Hif1a,Hook3,Hspa5,Hyou1,Igf2r,Ipo11,Jup,Kif5a,Klrc1,Lamp2,Lyn,Magi2,Man1a,Map1a,Map1b,Map4,Mapt,Mlph,Mpv17l,Myo19,Myo6,Naca,Ncoa4,N…
GO:0015031	protein transport	1550	103	1.9222704943645e-09	6.11426368792711e-08	Abca1,Acvr1c,Adrb1,Aftph,Aktip,Ank3,Ap3b2,Apba2,Apoe,Atp2c1,Atpif1,Bicd2,Btf3,Cacna1d,Camk4,Ccl5,Cog1,Copb1,Dennd2a,Derl2,Dnajc1,Dnajc19,Dnajc27,Ehd3,Ensa,Epha5,Fis1,Frmd4a,Gabarapl2,Gas6,Gja1,Hcar2,Herpud1,Hif1a,Hook3,Hspa5,Idua,Il1a,Ipo11,Jup,Kif5a,Lamp2,Man1a,Map1a,Mlph,Myo18a,Myo6,Myom1,Naca,Ncoa4,Ndc1,Neo1,Nnat,Nr1d1,Nrxn1,Nup210,Nupl2,P2rx7,Park7,Pex13,Pex16,Pfkm,Pink1,Plekhf2,Prickle1,Prkc…
GO:0070201	regulation of establishment of protein localization	586	52	3.21604608915927e-09	1.00896632390403e-07	Acvr1c,Adrb1,Ank3,Apoe,Atp2c1,Atpif1,Cacna1d,Camk4,Ccl5,Derl2,Dnajc1,Dnajc27,Ensa,Epha5,Fis1,Frmd4a,Gas6,Gja1,Hcar2,Hif1a,Idua,Il1a,Jup,Mapt,Myo18a,Myom1,Neo1,Nnat,Nr1d1,Nrxn1,P2rx7,Park7,Pfkm,Pink1,Prkcd,Ptger3,Ptp4a3,Rab11fip1,Rapgef4,Sfn,Srcin1,Stxbp4,Syt4,Syt7,Tlr2,Tlr4,Tm9sf4,Txn1,Unc13b,Uqcc2,Vsnl1,Wls
GO:0051223	regulation of protein transport	556	50	4.16703823872178e-09	1.25929596406106e-07	Acvr1c,Adrb1,Ank3,Apoe,Atp2c1,Atpif1,Cacna1d,Camk4,Ccl5,Derl2,Dnajc1,Dnajc27,Ensa,Epha5,Fis1,Frmd4a,Gas6,Gja1,Hcar2,Hif1a,Idua,Il1a,Jup,Myo18a,Myom1,Neo1,Nnat,Nr1d1,Nrxn1,P2rx7,Park7,Pfkm,Pink1,Prkcd,Ptger3,Rab11fip1,Rapgef4,Sfn,Srcin1,Stxbp4,Syt4,Syt7,Tlr2,Tlr4,Tm9sf4,Txn1,Unc13b,Uqcc2,Vsnl1,Wls
GO:0070727	cellular macromolecule localization	1723	104	2.11084127723157e-07	4.72165221045998e-06	Abhd17a,Adam22,Adrb1,Ank3,Ap3b2,Apoe,Arhgef9,Arl2bp,Atp2b4,Atp2c1,Atpif1,Bag1,Bicd2,Btf3,Camk4,Cd247,Cdh2,Cntn2,Copb1,Cpe,Dag1,Derl2,Dnajc19,Dnajc27,Ehd3,Fis1,Gabarapl2,Gas6,Gja1,Gnl3,Grin2b,Herpud1,Hook3,Hspa5,Id4,Ipo11,Jup,Kcna1,Kif5a,Lamp2,Lmbrd1,Magi2,Mal,Man1a,Map1a,Mapt,Mlph,Mrap,Myo6,Naca,Ncoa4,Nrxn1,Nupl2,Osbpl8,Pacrg,Park7,Parp3,Pex13,Pex16,Pigu,Pigw,Pink1,Polr1a,Prickle1,Prkcd,Ptn,Rab32…
GO:0046907	intracellular transport	1496	90	1.67403626074325e-06	3.2193673959852e-05	Abca1,Abcd2,Abcd3,Aftph,Aktip,Alms1,Ank3,Ankrd50,Ap3b2,Atp2a2,Atpif1,Bach2,Bbs12,Bicd2,Camk4,Clec16a,Copb1,Crym,Dennd2a,Derl2,Dnajc19,Dnajc27,Ehd3,Fis1,Gas6,Herpud1,Hif1a,Hook3,Hspa5,Hyou1,Igf2r,Ipo11,Jup,Kif5a,Lamp2,Man1a,Map1a,Map1b,Mapt,Mlph,Mpv17l,Myo19,Myo6,Naca,Ncoa4,Ndrg4,Nefh,Nefl,Nefm,Nupl2,Park7,Pex13,Pex16,Pink1,Prickle1,Prkcd,Rab32,Rhob,Rnf139,Rph3a,Rpl11,Rps15,Sec61b,Sec61g,Sel1l,Sfn…
GO:0006886	intracellular protein transport	829	49	0.000586971	0.00488307	Ank3,Ap3b2,Atpif1,Camk4,Copb1,Derl2,Dnajc19,Dnajc27,Fis1,Gas6,Herpud1,Hspa5,Ipo11,Jup,Kif5a,Lamp2,Man1a,Map1a,Mlph,Myo6,Naca,Ncoa4,Nupl2,Park7,Pex13,Pex16,Pink1,Prickle1,Prkcd,Rab32,Rhob,Rph3a,Rpl11,Sec61b,Sec61g,Sel1l,Sfn,Stxbp4,Sytl2,Syvn1,Ticam2,Tm9sf4,Tmed5,Tom1l1,Trak2,Tram1,Txn1,Wls,Zdhhc21
Annotation Cluster 9	Enrichment Score: 14.1274560989293
Annot	Term	Annotated	Significant	Pvalue	Padj	GeneID
GO:0009893	positive regulation of metabolic process	3809	242	2.55887487787627e-19	2.56025805348593e-17	Abcd2,Abhd14b,Ablim1,Acvr1,Acvr1b,Acvr1c,Adam17,Adam3,Adrb1,Aktip,Alms1,Ank3,Ankle2,Anxa3,Apoe,Arid2,Arl2bp,Arnt2,Atp2b4,Atp6ap2,Atp7a,Atpif1,Bach1,Bag1,Blnk,C3ar1,Cadm1,Camk4,Capn2,Casp12,Cbfa2t3,Ccl5,Ccnd1,Ccnd2,Ccr5,Cd2,Cd274,Cd276,Cd86,Celf4,Ces1d,Chek2,Cirbp,Cited2,Cited4,Cldn5,Clec16a,Cnot2,Cntn2,Comt,Coq7,Creb1,Creb5,Ctsc,Cx3cl1,Cx3cr1,Dag1,Dap,Dazap2,Ecscr,Eef2,Eif3e,Elf1,Eomes,Epha5,Fgfr…
GO:0051240	positive regulation of multicellular organismal process	1657	135	5.13503382702163e-19	5.00260400727212e-17	Abca1,Abi3bp,Acvr1,Acvr1b,Adam17,Adora3,Adrb1,Alms1,Ano6,Anxa3,Apoe,Atp6ap2,Bag1,C3ar1,Cadm1,Ccl5,Ccnd1,Ccr1,Ccr1l1,Ccr5,Cd2,Cd274,Cd276,Cited2,Clstn3,Creb1,Ctnnbip1,Cx3cl1,Cx3cr1,Cxcl12,Cysltr1,Dag1,Dbnl,Dlg5,Dusp5,Efnb2,Enpp4,Fcgr1,Fgfr3,Flrt1,Flt1,Furin,Gas6,Gcnt2,Gja1,Gnas,Gpam,Hcar2,Hdac1,Hif1a,Hspa5,Ifngr1,Il17ra,Il1a,Il6ra,Il7r,Itga5,Itgax,Jade2,Jup,Kitl,Klf4,Klre1,Klrk1,Lef1,Lig4,Lpcat3,L…
GO:0010604	positive regulation of macromolecule metabolic process	3463	221	9.39253801633376e-18	8.08631993871339e-16	Abhd14b,Ablim1,Acvr1,Acvr1b,Acvr1c,Adam17,Adam3,Aktip,Ank3,Ankle2,Anxa3,Apoe,Arid2,Arl2bp,Arnt2,Atp2b4,Atp6ap2,Atpif1,Bach1,Bag1,Blnk,C3ar1,Cadm1,Camk4,Casp12,Cbfa2t3,Ccl5,Ccnd1,Ccnd2,Ccr5,Cd2,Cd274,Cd276,Cd86,Celf4,Ces1d,Chek2,Cirbp,Cited2,Cited4,Cldn5,Cnot2,Cntn2,Coq7,Creb1,Creb5,Ctsc,Cx3cl1,Cx3cr1,Dag1,Dap,Dazap2,Ecscr,Eef2,Eif3e,Elf1,Eomes,Fgfr3,Fis1,Flt1,Foxo4,Furin,Fus,Fzd8,Gas6,Gins2,Gja1,…
GO:0010628	positive regulation of gene expression	1231	100	3.55721087287788e-14	2.1239991373216e-12	Acvr1b,Adam17,Adam3,Ank3,Atp6ap2,Blnk,C3ar1,Cadm1,Ccl5,Ccr5,Cd2,Cd274,Cd276,Cd86,Celf4,Cirbp,Cited2,Cldn5,Cntn2,Creb1,Cx3cl1,Eef2,Eif3e,Furin,Fus,Gas6,Gja1,Habp4,Hey1,Hif1a,Id4,Ifngr1,Il17ra,Il1a,Il6ra,Il7r,Itgax,Kdm6a,Khdrbs3,Klf4,Klre1,Klrk1,Lef1,Lpcat3,Ltb,Ly9,Ly96,Mbip,Mbp,Mitf,Mt3,Myc,Myom1,Nr2f1,Nrxn1,Ntrk3,P2rx7,P2ry2,Park7,Pde4b,Pde4d,Peli1,Pink1,Plp1,Pmp22,Postn,Prdx6,Ptafr,Ptger3,Ptprj,…
GO:0001816	cytokine production	855	75	1.72582435230444e-12	8.29740487302733e-11	Abcd2,Adam17,Anxa4,Atp6ap2,C3ar1,Cadm1,Capn2,Ccl5,Ccr5,Cd2,Cd247,Cd274,Cd276,Cd300ld,Creb1,Cx3cl1,Cx3cr1,Elf1,Eomes,Flt1,Furin,Gas6,Gpam,Hif1a,Homer2,Ifngr1,Il17ra,Il1a,Il6ra,Irak4,Klf4,Klre1,Klrk1,Lef1,Litaf,Ltb,Ly9,Ly96,Lyn,Mbp,Mertk,Ndrg2,P2rx7,P2ry2,Park7,Pde4b,Pde4d,Peli1,Per1,Postn,Prkcd,Ptafr,Ptprj,Rnf128,Rps3,Runx3,S100b,Serpine1,Skint3,Slamf6,Smad7,Sod1,Sulf2,Tbx21,Ticam2,Tlr1,Tlr2,Tlr3,…
GO:0001817	regulation of cytokine production	783	70	4.08936231192503e-12	1.89235240984331e-10	Abcd2,Adam17,Anxa4,Atp6ap2,C3ar1,Cadm1,Capn2,Ccl5,Ccr5,Cd2,Cd274,Cd276,Cd300ld,Creb1,Cx3cl1,Cx3cr1,Elf1,Flt1,Furin,Gas6,Gpam,Hif1a,Homer2,Ifngr1,Il17ra,Il1a,Il6ra,Klf4,Klre1,Klrk1,Lef1,Litaf,Ltb,Ly9,Ly96,Lyn,Mbp,Mertk,Ndrg2,P2rx7,P2ry2,Park7,Pde4b,Pde4d,Peli1,Per1,Postn,Ptafr,Ptprj,Rnf128,Rps3,S100b,Serpine1,Skint3,Slamf6,Smad7,Sod1,Sulf2,Tbx21,Ticam2,Tlr1,Tlr2,Tlr3,Tlr4,Tlr6,Tlr7,Tlr9,Tril,Tspo,…
GO:0001819	positive regulation of cytokine production	505	47	4.13685398686393e-09	1.25529782453855e-07	Adam17,Atp6ap2,C3ar1,Cadm1,Ccl5,Ccr5,Cd2,Cd274,Cd276,Creb1,Cx3cl1,Furin,Hif1a,Ifngr1,Il17ra,Il1a,Il6ra,Klre1,Klrk1,Ltb,Ly9,Ly96,Mbp,P2rx7,P2ry2,Park7,Pde4b,Pde4d,Peli1,Postn,Ptafr,Ptprj,Rps3,Serpine1,Slamf6,Sod1,Sulf2,Tbx21,Ticam2,Tlr1,Tlr2,Tlr3,Tlr4,Tlr6,Tlr7,Tlr9,Zfpm1
Annotation Cluster 10	Enrichment Score: 13.6405718074087
Annot	Term	Annotated	Significant	Pvalue	Padj	GeneID
GO:0010467	gene expression	6217	367	6.14870758539201e-25	9.89674586135705e-23	Abcd2,Abhd14b,Ablim1,Acvr1,Acvr1b,Adam17,Adam3,Adcy1,Adora3,Aimp1,Ank3,Anxa3,Anxa4,Apba2,Apobec2,Apoe,Arid2,Arid5b,Arnt2,Asah1,Atp2b4,Atp6ap2,Atp7a,Bach1,Bach2,Bag1,Bhlhe41,Blnk,Bnc2,C3ar1,Cacna1d,Cadm1,Camk4,Capn2,Carhsp1,Casp12,Cbfa2t3,Ccdc130,Ccl5,Ccnd1,Ccr1,Ccr1l1,Ccr5,Ccr6,Cd2,Cd247,Cd274,Cd276,Cd300ld,Cd86,Cdk17,Celf4,Ces1d,Chd5,Chek2,Cirbp,Cited2,Cited4,Cldn5,Cnot2,Cntn2,Coq7,Cpe,Cpsf4,Cre…
GO:0060255	regulation of macromolecule metabolic process	6272	340	1.14763077316072e-16	9.23593287443693e-15	Abcd2,Abhd14b,Ablim1,Acvr1,Acvr1b,Acvr1c,Adam17,Adam3,Adcy1,Adora3,Aktip,Ank3,Ankle2,Anxa3,Anxa4,Apba2,Aplp2,Apoe,Arid2,Arid5b,Arl2bp,Arnt2,Asah1,Atp2b4,Atp6ap2,Atp7a,Atpif1,Bach1,Bach2,Bag1,Bhlhe41,Blnk,Bnc2,C3ar1,Cacna1d,Cadm1,Camk4,Capn2,Carhsp1,Casp12,Cbfa2t3,Ccl5,Ccnd1,Ccnd2,Ccr1,Ccr1l1,Ccr5,Cd2,Cd274,Cd276,Cd300ld,Cd86,Cdk17,Celf4,Ces1d,Chd5,Chek2,Cirbp,Cited2,Cited4,Cldn5,Clec16a,Cnot2,Cnt…
GO:0051246	regulation of protein metabolic process	2595	170	1.40195643162804e-14	8.72276085695293e-13	Acvr1,Acvr1b,Acvr1c,Adam17,Aktip,Ankle2,Aplp2,Apoe,Arl2bp,Atp2b4,Atpif1,Bag1,Casp12,Cbfa2t3,Ccl5,Ccnd1,Ccnd2,Cd86,Chek2,Cirbp,Clec16a,Cnot2,Cntn2,Crtap,Ctif,Ctsc,Cx3cl1,Cx3cr1,Dag1,Dap,Dazap2,Dlgap1,Dnajc1,Dusp6,Dusp7,Ecscr,Eef2,Eid1,Eif3e,Eif3h,Eif3k,Ensa,Fgfr3,Fis1,Flt1,Furin,Fzd8,Gabarapl2,Gas6,Gja1,Gnas,Gnl3,Grin2b,Gspt1,Gzmb,Habp4,Hdac1,Herpud1,Hif1a,Hsp90b1,Hspa5,Hspg2,Ifngr1,Igf2bp2,Il6ra,…
GO:0031323	regulation of cellular metabolic process	5881	314	2.77460787523715e-14	1.68386858264392e-12	Abcd2,Abhd14b,Ablim1,Acvr1,Acvr1b,Acvr1c,Adam17,Adam3,Adcy1,Adora3,Aktip,Ankle2,Anxa3,Anxa4,Aplp2,Apoe,Arid2,Arid5b,Arl2bp,Arnt2,Asah1,Atp2b4,Atp7a,Atpif1,Bach1,Bach2,Bag1,Bhlhe41,Bnc2,C3ar1,Cacna1d,Camk4,Capn2,Carhsp1,Casp12,Cbfa2t3,Ccl5,Ccnd1,Ccnd2,Cd86,Cdk17,Celf4,Ces1d,Chd5,Chek2,Cirbp,Cited2,Cited4,Clec16a,Cnot2,Cntn2,Comt,Coq7,Cox11,Cox7a2,Cox7a2l,Creb1,Creb5,Crtap,Crym,Ctif,Ctnnbip1,Ctsc,C…
GO:0031325	positive regulation of cellular metabolic process	3274	200	4.32136107080465e-14	2.55962858945901e-12	Abcd2,Abhd14b,Ablim1,Acvr1,Acvr1b,Acvr1c,Adam17,Aktip,Ankle2,Anxa3,Apoe,Arid2,Arl2bp,Arnt2,Atp2b4,Atp7a,Atpif1,Bach1,Bag1,C3ar1,Camk4,Capn2,Casp12,Cbfa2t3,Ccl5,Ccnd1,Ccnd2,Cd86,Celf4,Ces1d,Chek2,Cirbp,Cited2,Cited4,Clec16a,Cnot2,Cntn2,Comt,Coq7,Creb1,Creb5,Ctsc,Cx3cl1,Cx3cr1,Dag1,Dap,Dazap2,Ecscr,Eef2,Eif3e,Elf1,Eomes,Epha5,Fgfr3,Fis1,Flt1,Foxo4,Fus,Fzd8,Gas6,Gins2,Gnas,Gnl3,Gpam,Grin2b,Habp4,Hda…
GO:0051173	positive regulation of nitrogen compound metabolic process	3041	188	1.02595018067793e-13	5.88847685096076e-12	Abhd14b,Ablim1,Acvr1,Acvr1b,Acvr1c,Adam17,Aktip,Ankle2,Anxa3,Apoe,Arid2,Arl2bp,Arnt2,Atp2b4,Atpif1,Bach1,Bag1,C3ar1,Camk4,Capn2,Casp12,Cbfa2t3,Ccl5,Ccnd1,Ccnd2,Cd86,Celf4,Ces1d,Chek2,Cirbp,Cited2,Cited4,Cnot2,Cntn2,Comt,Coq7,Creb1,Creb5,Ctsc,Cx3cl1,Cx3cr1,Dag1,Dap,Dazap2,Ecscr,Eef2,Eif3e,Elf1,Eomes,Fgfr3,Fis1,Flt1,Foxo4,Fus,Fzd8,Gas6,Gins2,Gja1,Gnas,Gnl3,Grin2b,Habp4,Hdac1,Heatr1,Herpud1,Hey1,Hif…
GO:0080090	regulation of primary metabolic process	5742	304	2.69416356485911e-13	1.46673434075124e-11	Abcd2,Abhd14b,Ablim1,Acvr1,Acvr1b,Acvr1c,Adam17,Adam3,Adcy1,Adora3,Aktip,Ankle2,Anxa3,Anxa4,Aplp2,Apoe,Arid2,Arid5b,Arl2bp,Arnt2,Asah1,Atp2b4,Atp7a,Atpif1,Bach1,Bach2,Bag1,Bhlhe41,Bnc2,C3ar1,Cacna1d,Camk4,Capn2,Carhsp1,Casp12,Cbfa2t3,Ccl5,Ccnd1,Ccnd2,Cd86,Cdk17,Celf4,Ces1d,Chd5,Chek2,Cirbp,Cited2,Cited4,Clec16a,Cnot2,Cntn2,Comt,Coq7,Cox11,Creb1,Creb5,Crtap,Crym,Ctif,Ctnnbip1,Ctsc,Cx3cl1,Cx3cr1,Da…
GO:0051171	regulation of nitrogen compound metabolic process	5557	296	3.12560970649462e-13	1.67695755557146e-11	Abhd14b,Ablim1,Acvr1,Acvr1b,Acvr1c,Adam17,Adam3,Adcy1,Adora3,Aktip,Ankle2,Anxa3,Anxa4,Aplp2,Apoe,Arid2,Arid5b,Arl2bp,Arnt2,Asah1,Atp2b4,Atp7a,Atpif1,Bach1,Bach2,Bag1,Bhlhe41,Bnc2,C3ar1,Cacna1d,Camk4,Capn2,Carhsp1,Casp12,Cbfa2t3,Ccl5,Ccnd1,Ccnd2,Cd86,Cdk17,Celf4,Ces1d,Chd5,Chek2,Cirbp,Cited2,Cited4,Clec16a,Cnot2,Cntn2,Comt,Coq7,Creb1,Creb5,Crtap,Crym,Ctif,Ctnnbip1,Ctsc,Cx3cl1,Cx3cr1,Dag1,Dap,Dazap…
GO:0010468	regulation of gene expression	4909	267	7.73612172788231e-13	3.97765592175282e-11	Abcd2,Abhd14b,Ablim1,Acvr1,Acvr1b,Adam17,Adam3,Adcy1,Adora3,Ank3,Anxa3,Anxa4,Apba2,Apoe,Arid2,Arid5b,Arnt2,Atp2b4,Atp6ap2,Atp7a,Bach1,Bach2,Bag1,Bhlhe41,Blnk,Bnc2,C3ar1,Cacna1d,Cadm1,Camk4,Capn2,Carhsp1,Cbfa2t3,Ccl5,Ccnd1,Ccr1,Ccr1l1,Ccr5,Cd2,Cd274,Cd276,Cd300ld,Cd86,Cdk17,Celf4,Ces1d,Chd5,Chek2,Cirbp,Cited2,Cited4,Cldn5,Cnot2,Cntn2,Coq7,Creb1,Creb5,Crym,Ctif,Ctnnbip1,Cx3cl1,Cx3cr1,Dap,Dnajc1,Dus…
GO:0051247	positive regulation of protein metabolic process	1486	108	3.93342429454555e-12	1.83163984130913e-10	Acvr1,Acvr1b,Acvr1c,Adam17,Aktip,Ankle2,Apoe,Arl2bp,Atp2b4,Atpif1,Casp12,Cbfa2t3,Ccl5,Ccnd1,Ccnd2,Cd86,Chek2,Cirbp,Cntn2,Ctsc,Cx3cl1,Cx3cr1,Dag1,Dap,Dazap2,Ecscr,Eef2,Eif3e,Fgfr3,Fis1,Flt1,Fzd8,Gas6,Gja1,Gnas,Gnl3,Grin2b,Habp4,Herpud1,Hspa5,Ifngr1,Il6ra,Itga5,Kitl,Klf4,Limch1,Lpcat1,Lpcat3,Lyn,Magi2,Map2k7,Mbp,Mmd2,Mt3,Myc,Nrxn1,Ntrk3,Osbpl8,P2rx7,Park7,Pde4d,Pdgfa,Pecam1,Peli1,Pink1,Pomt1,Pomt2,…
GO:0009889	regulation of biosynthetic process	4009	206	7.54815623213563e-08	1.86911534256629e-06	Abcd2,Abhd14b,Ablim1,Acvr1,Acvr1b,Adcy1,Adora3,Anxa3,Anxa4,Apoe,Arid2,Arid5b,Arnt2,Asah1,Atp2b4,Atp7a,Bach1,Bach2,Bag1,Bhlhe41,Bnc2,C3ar1,Cacna1d,Camk4,Capn2,Cbfa2t3,Ccl5,Ccnd1,Cdk17,Ces1d,Chd5,Chek2,Cirbp,Cited2,Cited4,Cnot2,Coq7,Creb1,Creb5,Crym,Ctif,Ctnnbip1,Cx3cl1,Cx3cr1,Dap,Dnajc1,Dusp5,Eef1a1,Eef2,Eid1,Eif3e,Eif3k,Elf1,Entpd1,Eomes,Epha5,Erlin2,Fgfr3,Foxo4,Fus,Gas6,Gins2,Gja1,Gnas,Gnl3,Gpam…
GO:0031326	regulation of cellular biosynthetic process	3928	201	1.54816837261366e-07	3.55982566174892e-06	Abcd2,Abhd14b,Ablim1,Acvr1,Acvr1b,Adcy1,Adora3,Anxa3,Anxa4,Apoe,Arid2,Arid5b,Arnt2,Asah1,Atp2b4,Atp7a,Bach1,Bach2,Bag1,Bhlhe41,Bnc2,C3ar1,Cacna1d,Camk4,Capn2,Cbfa2t3,Ccl5,Ccnd1,Cdk17,Ces1d,Chd5,Chek2,Cirbp,Cited2,Cited4,Cnot2,Coq7,Creb1,Creb5,Crym,Ctif,Ctnnbip1,Cx3cl1,Cx3cr1,Dap,Dnajc1,Dusp5,Eef2,Eid1,Eif3e,Eif3k,Elf1,Entpd1,Eomes,Epha5,Erlin2,Fgfr3,Foxo4,Fus,Gas6,Gins2,Gja1,Gnas,Gnl3,Gpam,Gspt1,…
GO:0010556	regulation of macromolecule biosynthetic process	3743	187	2.28062995417181e-06	4.31861487997138e-05	Abhd14b,Ablim1,Acvr1,Acvr1b,Adcy1,Adora3,Anxa3,Anxa4,Apoe,Arid2,Arid5b,Arnt2,Asah1,Atp2b4,Bach1,Bach2,Bag1,Bhlhe41,Bnc2,C3ar1,Cacna1d,Camk4,Cbfa2t3,Ccnd1,Cdk17,Ces1d,Chd5,Chek2,Cirbp,Cited2,Cited4,Cnot2,Coq7,Creb1,Creb5,Crym,Ctif,Ctnnbip1,Cx3cl1,Cx3cr1,Dap,Dnajc1,Dusp5,Eef2,Eid1,Eif3e,Eif3k,Elf1,Eomes,Epha5,Fgfr3,Foxo4,Fus,Gas6,Gins2,Gja1,Gnas,Gnl3,Gspt1,Gzmb,Habp4,Hdac1,Heatr1,Hey1,Hif1a,Hint1,H…
GO:0031328	positive regulation of cellular biosynthetic process	1909	107	4.40925157201766e-06	7.90462436784958e-05	Abcd2,Abhd14b,Ablim1,Acvr1,Acvr1b,Apoe,Arid2,Arnt2,Atp7a,Bach1,Bag1,C3ar1,Camk4,Capn2,Ccl5,Ces1d,Chek2,Cirbp,Cited2,Cited4,Coq7,Creb1,Creb5,Cx3cl1,Eef2,Eif3e,Elf1,Eomes,Foxo4,Gins2,Gnl3,Gpam,Habp4,Hdac1,Heatr1,Hey1,Hif1a,Hlf,Id4,Il1a,Jup,Klf4,Klrk1,Lef1,Litaf,Mafb,Maml1,Map2k7,Mitf,Mt3,Myc,Myo6,Myt1l,Neurod2,Nfib,Nfya,Npas3,Nr1d1,Nr2f1,Nrip1,P2ry6,Park7,Per1,Pfkm,Pink1,Pomt1,Pomt2,Pou3f2,Prdm15,P…
GO:0009891	positive regulation of biosynthetic process	1958	108	8.02095365108964e-06	0.000133155	Abcd2,Abhd14b,Ablim1,Acvr1,Acvr1b,Apoe,Arid2,Arnt2,Atp7a,Bach1,Bag1,C3ar1,Camk4,Capn2,Ccl5,Ces1d,Chek2,Cirbp,Cited2,Cited4,Coq7,Creb1,Creb5,Cx3cl1,Eef2,Eif3e,Elf1,Eomes,Foxo4,Gins2,Gnl3,Gpam,Habp4,Hdac1,Heatr1,Hey1,Hif1a,Hlf,Id4,Il1a,Jup,Klf4,Klrk1,Lef1,Litaf,Mafb,Maml1,Map2k7,Mitf,Mt3,Myc,Myo6,Myt1l,Neurod2,Nfib,Nfya,Npas3,Nr1d1,Nr2f1,Nrip1,P2ry6,Park7,Per1,Pfkm,Pink1,Pomt1,Pomt2,Pou3f2,Prdm15,P…
GO:0010557	positive regulation of macromolecule biosynthetic process	1789	98	2.82748249814766e-05	0.000405711	Abhd14b,Ablim1,Acvr1,Acvr1b,Apoe,Arid2,Arnt2,Bach1,Bag1,C3ar1,Camk4,Ces1d,Chek2,Cirbp,Cited2,Cited4,Coq7,Creb1,Creb5,Cx3cl1,Eef2,Eif3e,Elf1,Eomes,Foxo4,Gins2,Gnl3,Habp4,Hdac1,Heatr1,Hey1,Hif1a,Hlf,Id4,Il1a,Jup,Klf4,Lef1,Litaf,Mafb,Maml1,Map2k7,Mitf,Mt3,Myc,Myo6,Myt1l,Neurod2,Nfib,Nfya,Npas3,Nr1d1,Nr2f1,Nrip1,Park7,Per1,Pfkm,Pink1,Pomt1,Pomt2,Pou3f2,Prdm15,Ptafr,Qrich1,Rbm3,Rgmb,Rnf187,Rpl5,Rps3a1…
GO:0045935	positive regulation of nucleobase-containing compound metabolic process	1935	101	0.000134841	0.00146764	Abhd14b,Ablim1,Acvr1,Acvr1b,Anxa3,Apoe,Arid2,Arnt2,Bach1,Bag1,C3ar1,Camk4,Celf4,Ces1d,Chek2,Cirbp,Cited2,Cited4,Cnot2,Coq7,Creb1,Creb5,Cx3cl1,Elf1,Eomes,Foxo4,Fus,Gins2,Gnl3,Habp4,Hdac1,Heatr1,Hey1,Hif1a,Hlf,Id4,Il1a,Jup,Khdrbs3,Klf4,Lef1,Litaf,Mafb,Maml1,Map2k7,Mitf,Mt3,Myc,Myo6,Myt1l,Neurod2,Nfib,Nfya,Npas3,Nr1d1,Nr2f1,Nrip1,P2rx7,Park7,Parp3,Per1,Pfkm,Pou3f2,Prdm15,Prdx6,Prkaa2,Prkcd,Qrich1,Rb…
Annotation Cluster 11	Enrichment Score: 13.4688172825128
Annot	Term	Annotated	Significant	Pvalue	Padj	GeneID
GO:0008219	cell death	2186	170	8.1478716132809e-22	1.00544735707886e-19	Abcc1,Acer3,Acvr1,Acvr1b,Acvr1c,Adam17,Adrb1,Aimp1,Aktip,Aldoc,Alms1,Ankle2,Ano6,Anxa6,Apoe,Arnt2,Asah1,Atox1,Atp7a,Atpif1,Bag1,Cadm1,Capn2,Casp12,Ccl5,Ccnd2,Ccr5,Cd274,Chek2,Cited2,Cln8,Creb1,Ctsc,Cx3cl1,Cx3cr1,Cxcl10,Cxcl12,Dap,Dlg5,Dusp6,Ecscr,Eef1a1,Eef1d,Efnb2,Egln3,Eva1a,Fgfr3,Fis1,Gabrb2,Gas6,Gimap8,Gja1,Gpam,Gpr37l1,Gpx4,Grin2b,Gzma,Gzmb,Hcar2,Hdac1,Herpud1,Hif1a,Hint1,Hspa5,Hspg2,Hyou1,I…
GO:0012501	programmed cell death	1998	155	9.11024156247812e-20	1.00674967953116e-17	Acer3,Acvr1,Acvr1b,Acvr1c,Adam17,Adrb1,Aimp1,Aktip,Aldoc,Alms1,Ankle2,Ano6,Anxa6,Apoe,Arnt2,Asah1,Atox1,Atp7a,Atpif1,Bag1,Cadm1,Capn2,Casp12,Ccl5,Ccnd2,Ccr5,Cd274,Chek2,Cited2,Cln8,Creb1,Ctsc,Cx3cl1,Cx3cr1,Cxcl10,Cxcl12,Dap,Dlg5,Dusp6,Ecscr,Egln3,Eva1a,Fgfr3,Fis1,Gabrb2,Gas6,Gimap8,Gja1,Gpam,Gpx4,Gzma,Gzmb,Hcar2,Hdac1,Herpud1,Hif1a,Hint1,Hspa5,Hyou1,Ifit2,Ifit3,Igf2r,Il1a,Il2rb,Il7r,Itga5,Kank2,K…
GO:0006915	apoptotic process	1937	151	1.88389076961301e-19	1.99261817974497e-17	Acvr1,Acvr1b,Acvr1c,Adam17,Adrb1,Aimp1,Aktip,Aldoc,Alms1,Ankle2,Ano6,Anxa6,Apoe,Arnt2,Atox1,Atp7a,Atpif1,Bag1,Cadm1,Capn2,Casp12,Ccl5,Ccnd2,Ccr5,Cd274,Chek2,Cited2,Cln8,Creb1,Ctsc,Cx3cl1,Cx3cr1,Cxcl10,Cxcl12,Dap,Dlg5,Dusp6,Ecscr,Egln3,Eva1a,Fgfr3,Fis1,Gabrb2,Gas6,Gimap8,Gja1,Gpam,Gzma,Gzmb,Hcar2,Hdac1,Herpud1,Hif1a,Hint1,Hspa5,Hyou1,Ifit2,Ifit3,Igf2r,Il1a,Il2rb,Il7r,Itga5,Kank2,Kitl,Klf4,Klrk1,Le…
GO:0043067	regulation of programmed cell death	1587	129	4.17931396331386e-18	3.77361470541169e-16	Acer3,Acvr1,Acvr1c,Adam17,Adrb1,Alms1,Ankle2,Ano6,Apoe,Arnt2,Asah1,Atox1,Atp7a,Bag1,Capn2,Casp12,Ccl5,Ccnd2,Ccr5,Cd274,Chek2,Cited2,Cln8,Creb1,Ctsc,Cx3cl1,Cx3cr1,Cxcl10,Cxcl12,Dlg5,Dusp6,Ecscr,Egln3,Fgfr3,Fis1,Gabrb2,Gas6,Gimap8,Gja1,Gpam,Gpx4,Gzma,Hdac1,Herpud1,Hif1a,Hspa5,Hyou1,Ifit2,Ifit3,Igf2r,Il2rb,Il7r,Itga5,Kank2,Kitl,Klf4,Klrk1,Lef1,Lgals1,Lig4,Lox,Lyn,Mal,Map2k7,Map4k4,Mertk,Mical1,Mitf,…
GO:0042981	regulation of apoptotic process	1555	123	2.20870015171264e-16	1.72139114981899e-14	Acvr1,Acvr1c,Adam17,Adrb1,Alms1,Ankle2,Ano6,Apoe,Arnt2,Atox1,Atp7a,Bag1,Capn2,Casp12,Ccl5,Ccnd2,Ccr5,Cd274,Chek2,Cited2,Cln8,Creb1,Ctsc,Cx3cl1,Cx3cr1,Cxcl10,Cxcl12,Dlg5,Dusp6,Ecscr,Egln3,Fgfr3,Fis1,Gabrb2,Gas6,Gimap8,Gja1,Gpam,Gzma,Hdac1,Herpud1,Hif1a,Hspa5,Hyou1,Ifit2,Ifit3,Igf2r,Il2rb,Il7r,Itga5,Kitl,Klf4,Klrk1,Lef1,Lgals1,Lig4,Lox,Lyn,Mal,Map2k7,Map4k4,Mertk,Mical1,Mitf,Mpv17l,Mt1,Mt3,Myc,Myo1…
GO:0043069	negative regulation of programmed cell death	1008	74	7.63178670901667e-09	2.19014530207595e-07	Acvr1,Adam17,Alms1,Ankle2,Apoe,Arnt2,Atox1,Atp7a,Bag1,Ccl5,Ccnd2,Ccr5,Cited2,Cln8,Cx3cl1,Cx3cr1,Cxcl12,Gabrb2,Gas6,Gpam,Gpx4,Hdac1,Herpud1,Hif1a,Hspa5,Hyou1,Ifit3,Il2rb,Il7r,Itga5,Kank2,Kitl,Klf4,Lef1,Lig4,Map4k4,Mertk,Mical1,Mitf,Mpv17l,Mt1,Mt3,Myc,Myo18a,Naa38,Naca,Naip2,Nefl,Nnt,Park7,Peli1,Pink1,Prdx2,Prkaa2,Prkcd,Prokr1,Rgl2,Rnf7,Rpl10,Rps3a1,Rps6,Serpinb9b,Serpine1,Sfn,Sgk1,Sgk3,Slc35f6,Slc…
GO:0043066	negative regulation of apoptotic process	985	71	3.21948740041636e-08	8.24812619816012e-07	Acvr1,Adam17,Alms1,Ankle2,Apoe,Arnt2,Atox1,Atp7a,Bag1,Ccl5,Ccnd2,Ccr5,Cited2,Cln8,Cx3cl1,Cx3cr1,Cxcl12,Gabrb2,Gas6,Gpam,Hdac1,Herpud1,Hif1a,Hspa5,Hyou1,Ifit3,Il2rb,Il7r,Itga5,Kitl,Klf4,Lef1,Lig4,Map4k4,Mertk,Mical1,Mitf,Mpv17l,Mt1,Mt3,Myc,Myo18a,Naa38,Naca,Naip2,Nefl,Nnt,Park7,Pink1,Prdx2,Prkaa2,Prkcd,Prokr1,Rgl2,Rnf7,Rpl10,Rps3a1,Rps6,Serpinb9b,Serpine1,Sfn,Sgk1,Sgk3,Slc35f6,Slc39a10,Slc40a1,Sod…
GO:0043068	positive regulation of programmed cell death	617	50	1.15356868084845e-07	2.72007086401334e-06	Acvr1c,Adam17,Adrb1,Ano6,Bag1,Capn2,Casp12,Ccl5,Cd274,Chek2,Creb1,Ctsc,Dusp6,Ecscr,Fgfr3,Fis1,Gzma,Hif1a,Ifit2,Igf2r,Klrk1,Lgals1,Lyn,Mal,Map2k7,Myc,Ntrk3,Oma1,P2rx7,Park7,Ppp1ca,Prf1,Prkcd,Ptn,Qrich1,Rhob,Rpl11,Rps29,Rps3,Rps6,Rps7,Runx3,S100b,Serinc3,Sod1,Tlr4,Tspo,Ubb,Unc13b,Zmat3
GO:0043065	positive regulation of apoptotic process	606	49	1.64936395650433e-07	3.73452316023183e-06	Acvr1c,Adam17,Adrb1,Ano6,Bag1,Capn2,Casp12,Ccl5,Cd274,Chek2,Creb1,Ctsc,Dusp6,Ecscr,Fgfr3,Fis1,Gzma,Hif1a,Ifit2,Igf2r,Klrk1,Lgals1,Lyn,Mal,Map2k7,Myc,Ntrk3,Oma1,P2rx7,Park7,Ppp1ca,Prkcd,Ptn,Qrich1,Rhob,Rpl11,Rps29,Rps3,Rps6,Rps7,Runx3,S100b,Serinc3,Sod1,Tlr4,Tspo,Ubb,Unc13b,Zmat3
Annotation Cluster 12	Enrichment Score: 12.501563401687
Annot	Term	Annotated	Significant	Pvalue	Padj	GeneID
GO:0060326	cell chemotaxis	314	37	3.31505424766704e-10	1.20909663299147e-08	Abcc1,Adam17,Ano6,C3ar1,Ccl5,Ccr1,Ccr1l1,Ccr5,Ccr6,Ccrl2,Cx3cl1,Cx3cr1,Cxcl10,Cxcl12,Cxcl16,Flt1,Gas6,Gpr183,Il17ra,Itga9,Lef1,Lox,Lyn,Mtus1,P2rx4,Pde4b,Pde4d,Pla2g7,Prkcd,Ptn,Ptprj,Ptpro,Rpl13a,Rps19,Serpine1,Tnfsf18,Vcam1
GO:0030595	leukocyte chemotaxis	228	29	4.70548142998158e-09	1.40481389143482e-07	Adam17,Ano6,C3ar1,Ccl5,Ccr1,Ccr1l1,Ccr6,Cx3cl1,Cx3cr1,Cxcl10,Cxcl12,Cxcl16,Flt1,Gas6,Gpr183,Il17ra,Itga9,Lyn,Mtus1,Pde4b,Pde4d,Pla2g7,Ptn,Ptprj,Ptpro,Rpl13a,Rps19,Serpine1,Tnfsf18
GO:0050920	regulation of chemotaxis	230	25	1.09697712944505e-06	2.15438160912762e-05	Adam17,Ano6,C3ar1,Ccl5,Ccr1,Ccr1l1,Ccr6,Cx3cl1,Cx3cr1,Cxcl10,Cxcl12,Efnb2,Gas6,Gpr183,Lyn,Mtus1,Ntrk3,P2rx4,Pla2g7,Ptn,Ptprj,Sema4c,Serpine1,Tnfsf18,Tubb2b
Annotation Cluster 13	Enrichment Score: 11.9393591085693
Annot	Term	Annotated	Significant	Pvalue	Padj	GeneID
GO:0006950	response to stress	3910	279	1.20168916676546e-30	3.17760949668981e-28	Abca1,Abcc1,Abcd2,Abi3bp,Acer3,Acvr1,Adam17,Adamts13,Adcy1,Adora3,Adrb1,AI506816,Aimp1,Alkbh3,Alox5ap,Ano6,Anxa3,Anxa6,Apobec3,Apoe,Arid2,Arnt2,Arpp21,Atox1,Atp1a2,Atp2a2,Atp2b4,Atp7a,Atpif1,Atrip,Bach1,C3ar1,Cadm1,Camk4,Capn2,Casp12,Cbfa2t3,Ccl5,Ccnd1,Ccr1,Ccr1l1,Ccr5,Ccr6,Ccrl2,Cd200r4,Cd276,Cd86,Cep164,Ces1d,Chek2,Chst2,Cirbp,Cited2,Clec10a,Clec16a,Cln8,Comt,Coq7,Cr1l,Ctnnbip1,Ctsc,Cx3cl1,Cx3c…
GO:0009605	response to external stimulus	2992	206	3.66725166876477e-20	4.11398959932338e-18	Abca1,Abcc1,Abcd2,Ablim1,Acvr1c,Adam17,Adora3,Adrb1,Alox5ap,Ank3,Ano6,Anxa3,Apobec3,Apoe,Atp1a2,B3galt5,B3gnt2,Bckdhb,C3ar1,Cadm1,Casp12,Ccl5,Ccr1,Ccr1l1,Ccr5,Ccr6,Ccrl2,Cd200r4,Cd274,Cd276,Cd52,Cd86,Clec16a,Cntn2,Comt,Cr1l,Creb1,Ctsc,Cx3cl1,Cx3cr1,Cxcl10,Cxcl12,Cxcl16,Cysltr1,Dag1,Dagla,Dap,Ear1,Ear10,Ear2,Ecscr,Efnb2,Enpp4,Epha5,Fau,Fcgr1,Flt1,Gabarapl2,Gap43,Gas5,Gas6,Gbp10,Gbp6,Gja1,Gpam,Gpr1…
GO:0002376	immune system process	2960	203	1.16228354592462e-19	1.26552167265086e-17	Acvr1b,Adam17,Adora3,Aimp1,Alas1,Ano6,Anxa3,Apobec3,Apoe,Atp7a,Atpif1,Bach2,Blnk,C3ar1,Cadm1,Camk4,Cbfa2t3,Ccl5,Ccr1,Ccr1l1,Ccr5,Ccr6,Ccrl2,Cd2,Cd247,Cd274,Cd276,Cd300e,Cd300ld,Cd86,Chst2,Cited2,Cr1l,Creb1,Ctnnbip1,Ctsc,Cx3cl1,Cx3cr1,Cxcl10,Cxcl12,Cxcl16,Cysltr1,Dbnl,Dclre1c,Dlg5,Ear1,Ear10,Ear2,Eef2,Efnb2,Elf1,Entpd7,Eomes,Fam210b,Fau,Fcgr1,Fgfr3,Flt1,Fzd8,Gab2,Gas6,Gbp10,Gbp6,Gja1,Gnas,Gpam,Gpr…
GO:0006952	defense response	1803	136	2.277217823246e-16	1.75630424617848e-14	Abcc1,Abcd2,Abi3bp,Acer3,Acvr1,Adam17,Adcy1,Adora3,Aimp1,Alox5ap,Ano6,Anxa3,Apobec3,Apoe,Atp1a2,C3ar1,Cadm1,Camk4,Casp12,Ccl5,Ccr1,Ccr1l1,Ccr5,Ccr6,Ccrl2,Cd200r4,Cd276,Cd86,Chst2,Clec10a,Cr1l,Ctnnbip1,Ctsc,Cx3cl1,Cx3cr1,Cxcl10,Cxcl12,Cxcl16,Cysltr1,Dagla,Ear1,Ear10,Ear2,Fau,Fcgr1,Gbp10,Gbp6,Gja1,Gm4841,Gm4951,Gpam,Gpx4,Grin2b,Gzmb,Herc6,Hif1a,Ifit1,Ifit2,Ifit3,Ifnar2,Ifngr1,Il17ra,Il1a,Il7r,Irak4…
GO:0006954	inflammatory response	763	74	1.62437845380624e-14	1.00224150599845e-12	Abcc1,Abcd2,Abi3bp,Acer3,Acvr1,Adam17,Adcy1,Adora3,Aimp1,Alox5ap,Ano6,Apoe,C3ar1,Camk4,Casp12,Ccl5,Ccr1,Ccr1l1,Ccr5,Ccr6,Ccrl2,Cd200r4,Cd276,Chst2,Clec10a,Ctnnbip1,Ctsc,Cx3cl1,Cx3cr1,Cxcl10,Cysltr1,Dagla,Fcgr1,Gja1,Gpx4,Hif1a,Ifngr1,Il17ra,Il1a,Lgals1,Lpcat3,Ly96,Lyn,Metrnl,Naip2,Nr1d1,P2rx7,Park7,Per1,Pla2g7,Plp1,Pmp22,Prdx2,Pstpip1,Ptafr,Ptger1,Ptger3,Ptn,Rps19,Serpine1,Sod1,Stab1,Ticam2,Tlr1,T…
GO:0032101	regulation of response to external stimulus	976	80	9.63748970876169e-12	4.12462276321801e-10	Abcc1,Adam17,Adora3,Alox5ap,Ano6,Apobec3,Apoe,C3ar1,Cadm1,Casp12,Ccl5,Ccr1,Ccr1l1,Ccr5,Ccr6,Cd200r4,Cd276,Ctsc,Cx3cl1,Cx3cr1,Cxcl10,Cxcl12,Dagla,Efnb2,Enpp4,Fcgr1,Gas6,Gja1,Gpr183,Gpx4,Hopx,Il17ra,Kank2,Klf4,Klrb1c,Klrc1,Klre1,Klri2,Klrk1,Lgals1,Lpcat3,Ly96,Lyn,Masp1,Metrnl,Mt3,Mtus1,Neo1,Nr1d1,Nrxn1,Ntrk3,P2rx4,Park7,Pdgfa,Pla2g7,Pmp22,Prdx2,Prkcd,Pros1,Ptger3,Ptn,Ptprj,Rps19,Sema4c,Serpinb9b,Se…
GO:0006955	immune response	1923	128	1.46945726143063e-11	6.25279400208757e-10	Adam17,Adora3,Anxa3,Apobec3,Apoe,Atp7a,Bach2,Blnk,C3ar1,Cadm1,Camk4,Ccl5,Ccr1,Ccr1l1,Ccr5,Ccr6,Ccrl2,Cd247,Cd274,Cd276,Cd86,Cr1l,Ctsc,Cx3cl1,Cx3cr1,Cxcl10,Cxcl12,Cxcl16,Cysltr1,Dbnl,Dclre1c,Ear1,Ear10,Ear2,Elf1,Entpd7,Eomes,Fau,Fcgr1,Gab2,Gas6,Gbp10,Gbp6,Gpr183,Gzmb,H2-Ob,Herc6,Ifit1,Ifit2,Ifit3,Ifnar2,Il17ra,Il1a,Il6ra,Il7r,Irak4,Klrb1c,Klrc1,Klre1,Klrg1,Klri2,Klrk1,Lef1,Lgals1,Lig4,Lst1,Ltb,Ly9…
GO:0044419	biological process involved in interspecies interaction between organisms	1846	116	4.29136422934224e-09	1.28651762090341e-07	Abca1,Abcd2,Adam17,Anxa3,Apobec3,Apoe,Asgr2,B3galt5,Cadm1,Ccl5,Ccr1,Cd274,Cd52,Cd86,Clec10a,Cr1l,Cx3cl1,Cx3cr1,Cxcl10,Cxcl12,Cxcl16,Ear1,Ear10,Ear2,Fau,Fcgr1,Gas5,Gas6,Gbp10,Gbp6,Gpam,Gzma,Gzmb,Hdac1,Herc6,Hif1a,Ifit1,Ifit2,Ifit3,Ifnar2,Ifngr1,Igf2r,Il17ra,Il1a,Il7r,Irak4,Itgax,Klrb1c,Klrc1,Klre1,Klrg1,Klri2,Klrk1,Lef1,Lgals1,Litaf,Ly9,Ly96,Lyn,Map2k7,Masp1,Mx1,Myo18a,Naip2,Ncr1,Nfib,Nr1d1,P2rx7,…
GO:0009607	response to biotic stimulus	1746	111	5.09760556335154e-09	1.50970686364219e-07	Abca1,Abcd2,Adam17,Anxa3,Apobec3,Apoe,B3galt5,Cadm1,Ccl5,Ccr1,Cd274,Cd52,Cd86,Cr1l,Cx3cl1,Cx3cr1,Cxcl10,Cxcl12,Cxcl16,Ear1,Ear10,Ear2,Fau,Fcgr1,Gas5,Gbp10,Gbp6,Gpam,Gzma,Gzmb,Herc6,Hif1a,Hspa5,Ifit1,Ifit2,Ifit3,Ifnar2,Ifngr1,Il17ra,Il1a,Il7r,Irak4,Itgax,Klf4,Klrb1c,Klrc1,Klre1,Klrg1,Klri2,Klrk1,Litaf,Ly9,Ly96,Lyn,Map2k7,Masp1,Mx1,Myo18a,Naip2,Ncr1,Nfib,Nr1d1,P2rx7,Pde4b,Pde4d,Peli1,Pmp22,Ppp1r15b…
GO:0051707	response to other organism	1699	107	1.61868456788933e-08	4.35808746932822e-07	Abca1,Abcd2,Adam17,Anxa3,Apobec3,Apoe,B3galt5,Cadm1,Ccl5,Ccr1,Cd274,Cd52,Cd86,Cr1l,Cx3cl1,Cx3cr1,Cxcl10,Cxcl12,Cxcl16,Ear1,Ear10,Ear2,Fau,Fcgr1,Gas5,Gbp10,Gbp6,Gpam,Gzma,Gzmb,Herc6,Hif1a,Ifit1,Ifit2,Ifit3,Ifnar2,Ifngr1,Il17ra,Il1a,Il7r,Irak4,Itgax,Klrb1c,Klrc1,Klre1,Klrg1,Klri2,Klrk1,Litaf,Ly9,Ly96,Lyn,Map2k7,Masp1,Mx1,Myo18a,Naip2,Ncr1,Nfib,Nr1d1,P2rx7,Pde4b,Pde4d,Peli1,Pmp22,Prdx2,Prf1,Prkcd,Ps…
GO:0043207	response to external biotic stimulus	1701	107	1.72073512084567e-08	4.59939452517739e-07	Abca1,Abcd2,Adam17,Anxa3,Apobec3,Apoe,B3galt5,Cadm1,Ccl5,Ccr1,Cd274,Cd52,Cd86,Cr1l,Cx3cl1,Cx3cr1,Cxcl10,Cxcl12,Cxcl16,Ear1,Ear10,Ear2,Fau,Fcgr1,Gas5,Gbp10,Gbp6,Gpam,Gzma,Gzmb,Herc6,Hif1a,Ifit1,Ifit2,Ifit3,Ifnar2,Ifngr1,Il17ra,Il1a,Il7r,Irak4,Itgax,Klrb1c,Klrc1,Klre1,Klrg1,Klri2,Klrk1,Litaf,Ly9,Ly96,Lyn,Map2k7,Masp1,Mx1,Myo18a,Naip2,Ncr1,Nfib,Nr1d1,P2rx7,Pde4b,Pde4d,Peli1,Pmp22,Prdx2,Prf1,Prkcd,Ps…
GO:0098542	defense response to other organism	1221	82	6.05278766263385e-08	1.5089171668061e-06	Adam17,Anxa3,Apobec3,Apoe,Cadm1,Ccl5,Ccr1,Cd86,Cr1l,Cx3cl1,Cx3cr1,Cxcl10,Cxcl16,Ear1,Ear10,Ear2,Fau,Fcgr1,Gbp10,Gbp6,Gpam,Gzmb,Herc6,Ifit1,Ifit2,Ifit3,Ifnar2,Ifngr1,Il17ra,Il7r,Irak4,Itgax,Klrb1c,Klrc1,Klre1,Klrg1,Klri2,Klrk1,Ly9,Ly96,Lyn,Masp1,Mx1,Myo18a,Naip2,Ncr1,P2rx7,Prf1,Prkcd,Pstpip1,Rnase6,Rnf187,Rpl13a,Rpl39,Rps19,Senp7,Serinc3,Serpinb9b,Serpine1,Sla,Slamf6,Slfn8,Slfn9,Stab1,Stxbp4,Tagap…
GO:0045087	innate immune response	952	62	6.79592383385146e-06	0.000114879	Apobec3,Apoe,Cadm1,Ccl5,Ccr1,Cr1l,Cx3cl1,Cx3cr1,Cxcl16,Ear1,Ear10,Ear2,Fau,Fcgr1,Gbp10,Gbp6,Gzmb,Herc6,Ifit1,Ifit2,Ifit3,Ifnar2,Il17ra,Irak4,Klrb1c,Klrc1,Klre1,Klrg1,Klri2,Klrk1,Ly9,Ly96,Lyn,Masp1,Myo18a,Naip2,Pstpip1,Rnase6,Rnf187,Rpl13a,Rpl39,Rps19,Senp7,Serinc3,Serpinb9b,Sla,Slamf6,Stxbp4,Ticam2,Tifa,Tlr1,Tlr13,Tlr2,Tlr3,Tlr4,Tlr6,Tlr7,Tlr9,Tril,Trim14,Trim21,Trim65
GO:0009617	response to bacterium	1007	56	0.0010502	0.00765325	Abca1,Abcd2,Adam17,Anxa3,B3galt5,Ccl5,Cd274,Cd52,Cd86,Cx3cl1,Cx3cr1,Cxcl10,Cxcl16,Fau,Fcgr1,Gas5,Gbp10,Gbp6,Gzma,Herc6,Ifit1,Ifit3,Il1a,Il7r,Klrk1,Litaf,Ly96,Lyn,Map2k7,Naip2,Nfib,Nr1d1,P2rx7,Pde4b,Pde4d,Peli1,Pmp22,Prdx2,Prkcd,Ptafr,Ptger1,Ptger3,Rgs1,Rnase6,Rpl13a,Rpl39,Rps19,Serpine1,Stab1,Tlr1,Tlr2,Tlr4,Tlr6,Tlr9,Tnfrsf11a,Unc13b
Annotation Cluster 14	Enrichment Score: 11.9127836481766
Annot	Term	Annotated	Significant	Pvalue	Padj	GeneID
GO:0051241	negative regulation of multicellular organismal process	1127	105	6.2660726579826e-19	5.94794896919272e-17	Abcd2,Abi3bp,Acvr1c,Adam17,Adamts1,Adrb1,Alms1,Angptl7,Anxa4,Apoe,Atp1a2,Atp2a2,Atp2b4,Ccr1,Ccr1l1,Ccr5,Cd274,Cd276,Cd86,Cited2,Cldn5,Comt,Cpe,Ctsc,Cx3cl1,Cx3cr1,Cxcl10,Dusp5,Ecscr,Epn1,Fgfr3,Flt1,Foxo4,Furin,Gas6,Gja1,Gnas,Gpr37l1,Hey1,Hif1a,Homer2,Hook3,Id4,Idua,Ifngr1,Jup,Kcnk2,Klf4,Lef1,Lyn,Mafb,Mbp,Mertk,Mt3,Myc,Ndrg2,Nfib,Nme2,Nr1d1,Ntrk3,P2rx4,P2rx7,P2ry2,Parp3,Pctp,Pde4b,Pde4d,Pdgfa,Prdx2…
GO:2000026	regulation of multicellular organismal development	1540	126	6.41117153449699e-18	5.6509897668352e-16	Acvr1,Acvr1b,Adamts1,Adrb1,Angptl7,Ano6,Anxa3,Apoe,Atp2b4,Bag1,Bhlhe41,C3ar1,Ccl5,Ccnd1,Ccr1,Ccr1l1,Ccr5,Cd276,Cdh2,Cited2,Cldn5,Clstn3,Creb1,Ctnnbip1,Ctsc,Cx3cl1,Cx3cr1,Cxcl10,Cxcl12,Cysltr1,Dag1,Dbnl,Dlg5,Dusp6,Ecscr,Epn1,Fam210b,Fgfr3,Flrt1,Flt1,Foxo4,Gas6,Gja1,Gnas,Gpr37l1,Hdac1,Hey1,Hif1a,Hook3,Hopx,Hspa5,Id4,Idua,Il1a,Il7r,Itga5,Itgax,Jade2,Jup,Kcnk2,Kitl,Klf4,Lef1,Lig4,Lox,Lyn,Mafb,Map1b,M…
GO:0051960	regulation of nervous system development	554	55	1.69568174340671e-11	7.17418721610475e-10	Apoe,Bag1,Bhlhe41,Ccr5,Cdh2,Clstn3,Ctsc,Cx3cl1,Cx3cr1,Cxcl12,Dag1,Dbnl,Dlg5,Fgfr3,Flrt1,Flt1,Gpr37l1,Hdac1,Hey1,Hif1a,Hook3,Id4,Itgax,Jade2,Lig4,Lyn,Map1b,Mapt,Mbp,Mt3,Myc,Nap1l1,Nefl,Nr1d1,Nrxn1,Ntrk3,Ptn,Rnf112,Rpl4,Rxrg,S100a10,S100b,Sema4c,Sgk1,Sox11,Sox2,Stau2,Syt4,Thy1,Tlr2,Tnik,Trak2,Tspo,Zcchc24,Zeb2
GO:0051094	positive regulation of developmental process	1477	102	2.9233305830759e-10	1.0931484665199e-08	Abi3bp,Acvr1,Acvr1b,Adrb1,Ano6,Anxa3,Apoe,Bag1,Bend6,C3ar1,Capn2,Ccl5,Ccnd1,Ccr1,Ccr1l1,Ccr5,Cd276,Cited2,Cldn5,Clstn3,Creb1,Cspg5,Ctnnbip1,Cx3cl1,Cx3cr1,Cxcl12,Cysltr1,Dag1,Dbnl,Dlg5,Efnb2,Fam210b,Fgfr3,Fis1,Flrt1,Flt1,Gas6,Gcnt2,Gja1,Gnas,Gpam,Hdac1,Hey1,Hif1a,Hopx,Hspa5,Il1a,Il7r,Itga5,Itgax,Jade2,Jup,Kitl,Klf4,Lef1,Lig4,Lyn,Maml1,Map1b,Mapt,Metrnl,Mmd2,Myc,Naca,Nap1l1,Nefl,Neurod2,Nrxn1,Ntrk3…
GO:0060284	regulation of cell development	601	55	3.66778992334172e-10	1.33119198982461e-08	Apoe,Bag1,Bhlhe41,Ccr5,Cldn5,Cspg5,Cx3cl1,Cx3cr1,Cxcl12,Dag1,Dbnl,Fgfr3,Flt1,Gpr37l1,Hdac1,Hey1,Hif1a,Hook3,Id4,Il1a,Jade2,Lig4,Lyn,Map1b,Mapt,Mbp,Mt3,Myc,Naca,Nap1l1,Nefl,Nr1d1,Ntrk3,Postn,Ptn,Rnf112,Rpl4,Rps19,Rreb1,S100a10,Sema4c,Sgk1,Smad7,Sox11,Sox2,Stau2,Syt4,Thy1,Tlr2,Tnik,Trak2,Tspo,Zcchc24,Zdhhc21,Zeb2
GO:0050767	regulation of neurogenesis	455	46	4.32122372655214e-10	1.55312332385398e-08	Apoe,Bag1,Bhlhe41,Ccr5,Cx3cl1,Cx3cr1,Cxcl12,Dag1,Dbnl,Fgfr3,Flt1,Gpr37l1,Hdac1,Hey1,Hif1a,Hook3,Id4,Jade2,Lig4,Lyn,Map1b,Mapt,Mbp,Mt3,Myc,Nap1l1,Nefl,Nr1d1,Ntrk3,Ptn,Rnf112,Rpl4,S100a10,Sema4c,Sgk1,Sox11,Sox2,Stau2,Syt4,Thy1,Tlr2,Tnik,Trak2,Tspo,Zcchc24,Zeb2
GO:0045597	positive regulation of cell differentiation	974	71	2.06030251954583e-08	5.4093900194033e-07	Abi3bp,Acvr1,Acvr1b,Adrb1,Apoe,Bag1,Bend6,Ccl5,Ccr1,Ccr1l1,Ccr5,Cd276,Cldn5,Creb1,Cspg5,Ctnnbip1,Cx3cl1,Cx3cr1,Cxcl12,Dag1,Dbnl,Efnb2,Fam210b,Fgfr3,Flt1,Gas6,Gcnt2,Gnas,Hdac1,Hey1,Hif1a,Hopx,Il7r,Jade2,Kitl,Lef1,Lig4,Lyn,Maml1,Map1b,Mapt,Metrnl,Mmd2,Myc,Nap1l1,Nefl,Neurod2,Ntrk3,Ptn,Rhoh,Rnf112,Rpl4,Rreb1,Runx3,S100a10,Serpine1,Sfn,Sgk1,Smad7,Sox11,Sox2,Sox9,Stau2,Tgfbr2,Thra,Tlr2,Tnik,Tspo,Zeb1,…
GO:0051962	positive regulation of nervous system development	359	34	3.81292993483219e-07	8.0659809249993e-06	Apoe,Bag1,Clstn3,Cx3cl1,Cx3cr1,Cxcl12,Dag1,Dbnl,Dlg5,Flrt1,Flt1,Hdac1,Hif1a,Jade2,Lig4,Lyn,Map1b,Mapt,Myc,Nap1l1,Nefl,Nrxn1,Ntrk3,Ptn,Rnf112,Rpl4,Sgk1,Sox11,Sox2,Stau2,Tlr2,Tnik,Tspo,Zeb2
GO:0010720	positive regulation of cell development	378	35	4.41514590126208e-07	9.20837753604069e-06	Apoe,Bag1,Cldn5,Cspg5,Cx3cl1,Cx3cr1,Cxcl12,Dag1,Dbnl,Flt1,Hdac1,Hif1a,Jade2,Lig4,Lyn,Map1b,Mapt,Myc,Nap1l1,Nefl,Ntrk3,Ptn,Rnf112,Rpl4,Rreb1,S100a10,Sgk1,Smad7,Sox11,Sox2,Stau2,Tlr2,Tnik,Tspo,Zeb2
GO:0050769	positive regulation of neurogenesis	298	30	5.06403322461348e-07	1.04440395529354e-05	Apoe,Bag1,Cx3cl1,Cx3cr1,Cxcl12,Dag1,Dbnl,Flt1,Hdac1,Hif1a,Jade2,Lig4,Lyn,Map1b,Mapt,Myc,Nap1l1,Nefl,Ntrk3,Ptn,Rnf112,Rpl4,Sgk1,Sox11,Sox2,Stau2,Tlr2,Tnik,Tspo,Zeb2
GO:0014013	regulation of gliogenesis	129	17	4.33019640148324e-06	7.78174130014124e-05	Bag1,Dag1,Fgfr3,Flt1,Gpr37l1,Hdac1,Id4,Lyn,Myc,Nr1d1,Ntrk3,Ptn,Rnf112,Sox11,Tlr2,Tspo,Zcchc24
GO:0051961	negative regulation of nervous system development	167	17	0.00012544	0.00139453	Ccr5,Fgfr3,Gpr37l1,Hook3,Id4,Mbp,Mt3,Nr1d1,Ntrk3,Ptn,Sema4c,Sox11,Syt4,Thy1,Tlr2,Trak2,Tspo
GO:0050768	negative regulation of neurogenesis	163	16	0.00029729	0.00281002	Ccr5,Fgfr3,Gpr37l1,Hook3,Id4,Mbp,Mt3,Nr1d1,Ntrk3,Ptn,Sema4c,Sox11,Syt4,Thy1,Trak2,Tspo
Annotation Cluster 15	Enrichment Score: 11.2621525279804
Annot	Term	Annotated	Significant	Pvalue	Padj	GeneID
GO:0034641	cellular nitrogen compound metabolic process	6109	357	2.70192034448801e-23	4.00100364611784e-21	Abhd14b,Ablim1,Acaca,Acat1,Acer3,Acsl6,Acvr1,Acvr1b,Adam3,Adamts13,Adcy1,Adcy9,Adora3,Aimp1,Alas1,Aldh1l2,Aldoc,Alkbh3,Anxa3,Anxa4,Apobec2,Apobec3,Apoe,Arid2,Arid5b,Arnt2,Asah1,Atp2b4,Atp5d,Atp5e,Atp5g2,Atp5h,Atp6ap2,Atp7a,Atpif1,Atrip,Bach1,Bach2,Bag1,Bhlhe41,Blvrb,Bnc2,C3ar1,Cacna1d,Camk4,Carhsp1,Cbfa2t3,Ccdc130,Ccnd1,Ccr6,Cdk17,Celf4,Cep164,Cers4,Ces1d,Chd5,Chek2,Cirbp,Cited2,Cited4,Cln8,Cmas,…
GO:0044271	cellular nitrogen compound biosynthetic process	4489	285	4.05008340430774e-23	5.87976814225383e-21	Abhd14b,Ablim1,Acat1,Acer3,Acsl6,Acvr1,Acvr1b,Adcy1,Adcy9,Adora3,Aimp1,Alas1,Anxa3,Anxa4,Apoe,Arid2,Arid5b,Arnt2,Asah1,Atp2b4,Atp5d,Atp5e,Atp5g2,Atp5h,Atp7a,Atpif1,Bach1,Bach2,Bag1,Bhlhe41,Bnc2,C3ar1,Cacna1d,Camk4,Cbfa2t3,Ccnd1,Cdk17,Cers4,Ces1d,Chd5,Chek2,Cirbp,Cited2,Cited4,Cmas,Cnot2,Coq7,Creb1,Creb5,Crym,Ctif,Ctnnbip1,Cx3cl1,Cx3cr1,Dap,Dnajc1,Dusp5,Eef1a1,Eef1b2,Eef1d,Eef2,Eid1,Eif3e,Eif3f,Ei…
GO:1901360	organic cyclic compound metabolic process	5729	291	1.40852018244476e-10	5.4600436810581e-09	Abca1,Abcc1,Abcd3,Abhd14b,Ablim1,Acaca,Acat1,Acsl6,Acvr1,Acvr1b,Adam3,Adcy1,Adcy9,Adora3,Alas1,Aldh1l2,Aldoc,Alkbh3,Anxa3,Anxa4,Aplp2,Apobec2,Apobec3,Apoe,Arid2,Arid5b,Arnt2,Asah1,Atp2b4,Atp5d,Atp5e,Atp5g2,Atp5h,Atp7a,Atpif1,Atrip,Bach1,Bach2,Bag1,Bhlhe41,Blvrb,Bnc2,C3ar1,Cacna1d,Camk4,Carhsp1,Cbfa2t3,Ccdc130,Ccnd1,Ccr6,Cdk17,Celf4,Cep164,Ces1d,Chd5,Chek2,Chst10,Cirbp,Cited2,Cited4,Cln8,Cmas,Cnot…
GO:0046483	heterocycle metabolic process	5408	275	5.24860387375384e-10	1.8773267189021e-08	Abcc1,Abhd14b,Ablim1,Acaca,Acat1,Acsl6,Acvr1,Acvr1b,Adam3,Adcy1,Adcy9,Adora3,Alas1,Aldh1l2,Aldoc,Alkbh3,Anxa3,Anxa4,Apobec2,Apobec3,Apoe,Arid2,Arid5b,Arnt2,Asah1,Atp2b4,Atp5d,Atp5e,Atp5g2,Atp5h,Atp7a,Atpif1,Atrip,Bach1,Bach2,Bag1,Bhlhe41,Blvrb,Bnc2,C3ar1,Cacna1d,Camk4,Carhsp1,Cbfa2t3,Ccdc130,Ccnd1,Ccr6,Cdk17,Celf4,Cep164,Ces1d,Chd5,Chek2,Cirbp,Cited2,Cited4,Cmas,Cnot2,Coq7,Cpsf4,Creb1,Creb5,Crym,…
GO:0006725	cellular aromatic compound metabolic process	5494	277	1.06591552688745e-09	3.6368841295275e-08	Abcc1,Abhd14b,Ablim1,Acaca,Acat1,Acsl6,Acvr1,Acvr1b,Adam3,Adcy1,Adcy9,Adora3,Alas1,Aldh1l2,Aldoc,Alkbh3,Anxa3,Anxa4,Apobec2,Apobec3,Apoe,Arid2,Arid5b,Arnt2,Asah1,Atp2b4,Atp5d,Atp5e,Atp5g2,Atp5h,Atp7a,Atpif1,Atrip,Bach1,Bach2,Bag1,Bhlhe41,Blvrb,Bnc2,C3ar1,Cacna1d,Camk4,Carhsp1,Cbfa2t3,Ccdc130,Ccnd1,Ccr6,Cdk17,Celf4,Cep164,Ces1d,Chd5,Chek2,Cirbp,Cited2,Cited4,Cmas,Cnot2,Comt,Coq7,Cpsf4,Creb1,Creb5,…
GO:0006139	nucleobase-containing compound metabolic process	5275	266	2.65043557937794e-09	8.3505638424316e-08	Abhd14b,Ablim1,Acaca,Acat1,Acsl6,Acvr1,Acvr1b,Adam3,Adcy1,Adcy9,Adora3,Aldoc,Alkbh3,Anxa3,Anxa4,Apobec2,Apobec3,Apoe,Arid2,Arid5b,Arnt2,Asah1,Atp2b4,Atp5d,Atp5e,Atp5g2,Atp5h,Atrip,Bach1,Bach2,Bag1,Bhlhe41,Bnc2,C3ar1,Cacna1d,Camk4,Carhsp1,Cbfa2t3,Ccdc130,Ccnd1,Ccr6,Cdk17,Celf4,Cep164,Ces1d,Chd5,Chek2,Cirbp,Cited2,Cited4,Cmas,Cnot2,Coq7,Cpsf4,Creb1,Creb5,Crym,Ctif,Ctnnbip1,Cx3cl1,Cx3cr1,Dap,Dclre1c…
GO:0031401	positive regulation of protein modification process	1030	73	4.04985289484493e-08	1.03041617984302e-06	Acvr1,Acvr1b,Adam17,Aktip,Ankle2,Arl2bp,Atp2b4,Ccl5,Ccnd1,Ccnd2,Cd86,Chek2,Cx3cl1,Cx3cr1,Dag1,Dazap2,Fgfr3,Flt1,Fzd8,Gas6,Gnas,Gnl3,Hspa5,Il6ra,Itga5,Kitl,Limch1,Lyn,Magi2,Map2k7,Mmd2,Mt3,Nrxn1,Ntrk3,Osbpl8,P2rx7,Park7,Pde4d,Pdgfa,Pecam1,Peli1,Pink1,Pomt1,Pomt2,Ppp1r15b,Ppp1r16b,Prickle1,Prkaa2,Prkcd,Ptger3,Ptprj,Rap2b,Rbpms,Rps2,Rps3,Slc39a10,Smad7,Sox9,Spry2,Srcin1,Tgfbr2,Tlr1,Tlr4,Tlr6,Tlr9,Tn…
GO:0016070	RNA metabolic process	4303	219	5.49624104836282e-08	1.37946334651113e-06	Abhd14b,Ablim1,Acvr1,Acvr1b,Adam3,Adcy1,Adora3,Alkbh3,Anxa3,Anxa4,Apobec2,Apobec3,Apoe,Arid2,Arid5b,Arnt2,Asah1,Atp2b4,Bach1,Bach2,Bag1,Bhlhe41,Bnc2,Cacna1d,Camk4,Carhsp1,Cbfa2t3,Ccdc130,Ccnd1,Cdk17,Celf4,Ces1d,Chd5,Chek2,Cirbp,Cited2,Cited4,Cnot2,Coq7,Cpsf4,Creb1,Creb5,Crym,Ctif,Ctnnbip1,Cx3cl1,Cx3cr1,Dap,Ddx46,Dusp5,Eef1d,Eid1,Eif3e,Elf1,Eomes,Epha5,Fgfr3,Foxo4,Fus,Gas6,Gins2,Gnas,Gnl3,Gspt1,Ha…
GO:0090304	nucleic acid metabolic process	4850	240	1.09595348540974e-07	2.60078192499157e-06	Abhd14b,Ablim1,Acvr1,Acvr1b,Adam3,Adcy1,Adora3,Alkbh3,Anxa3,Anxa4,Apobec2,Apobec3,Apoe,Arid2,Arid5b,Arnt2,Asah1,Atp2b4,Atrip,Bach1,Bach2,Bag1,Bhlhe41,Bnc2,C3ar1,Cacna1d,Camk4,Carhsp1,Cbfa2t3,Ccdc130,Ccnd1,Ccr6,Cdk17,Celf4,Cep164,Ces1d,Chd5,Chek2,Cirbp,Cited2,Cited4,Cnot2,Coq7,Cpsf4,Creb1,Creb5,Crym,Ctif,Ctnnbip1,Cx3cl1,Cx3cr1,Dap,Dclre1c,Ddx46,Dusp5,Eef1d,Eid1,Eif3e,Elf1,Eomes,Epha5,Fgfr3,Foxo4,F…
GO:0051172	negative regulation of nitrogen compound metabolic process	2405	130	2.47408790407507e-06	4.62579465701309e-05	Apoe,Arid5b,Asah1,Atp2b4,Atp7a,Bach1,Bach2,Bag1,Bhlhe41,Cbfa2t3,Ccnd1,Celf4,Chd5,Cirbp,Cited2,Clec16a,Cnot2,Comt,Coq7,Creb1,Crtap,Crym,Ctnnbip1,Dap,Dusp5,Dusp6,Dusp7,Eid1,Eif3h,Ensa,Entpd1,Eomes,Fgfr3,Furin,Fus,Gabarapl2,Gas6,Gja1,Gzma,Gzmb,Hdac1,Herpud1,Hey1,Hif1a,Hopx,Hspg2,Id4,Irf2bp2,Itih3,Kank2,Kcnk2,Klf4,Lef1,Lpcat1,Lyn,Map1a,Mapt,Mbd3,Mical1,Mier3,Mitf,Mt3,Mxi1,Myc,Myt1l,Naip2,Nfib,Nnt,Nr1…
GO:1901362	organic cyclic compound biosynthetic process	3928	194	2.98325697636979e-06	5.48090189901785e-05	Abcd3,Abhd14b,Ablim1,Acat1,Acsl6,Acvr1,Acvr1b,Adcy1,Adcy9,Adora3,Alas1,Anxa3,Anxa4,Apoe,Arid2,Arid5b,Arnt2,Asah1,Atp2b4,Atp5d,Atp5e,Atp5g2,Atp5h,Atp7a,Atpif1,Bach1,Bach2,Bag1,Bhlhe41,Bnc2,C3ar1,Cacna1d,Camk4,Cbfa2t3,Ccnd1,Cdk17,Ces1d,Chd5,Chek2,Cited2,Cited4,Cmas,Cnot2,Coq7,Creb1,Creb5,Crym,Ctnnbip1,Cx3cl1,Cx3cr1,Dap,Dusp5,Eef1d,Eid1,Elf1,Entpd1,Eomes,Epha5,Erlin2,Fgfr3,Foxo4,Fus,Gas6,Gins2,Gja1,…
GO:0018130	heterocycle biosynthetic process	3771	186	5.46067994906569e-06	9.62639865306723e-05	Abhd14b,Ablim1,Acat1,Acsl6,Acvr1,Acvr1b,Adcy1,Adcy9,Adora3,Alas1,Anxa3,Anxa4,Apoe,Arid2,Arid5b,Arnt2,Asah1,Atp2b4,Atp5d,Atp5e,Atp5g2,Atp5h,Atpif1,Bach1,Bach2,Bag1,Bhlhe41,Bnc2,C3ar1,Cacna1d,Camk4,Cbfa2t3,Ccnd1,Cdk17,Ces1d,Chd5,Chek2,Cited2,Cited4,Cmas,Cnot2,Coq7,Creb1,Creb5,Crym,Ctnnbip1,Cx3cl1,Cx3cr1,Dap,Dusp5,Eef1d,Eid1,Elf1,Entpd1,Eomes,Epha5,Fgfr3,Foxo4,Fus,Gas6,Gins2,Gja1,Gnas,Gnl3,Hdac1,Hea…
GO:0019438	aromatic compound biosynthetic process	3783	186	6.64001619969958e-06	0.000113018	Abhd14b,Ablim1,Acat1,Acsl6,Acvr1,Acvr1b,Adcy1,Adcy9,Adora3,Alas1,Anxa3,Anxa4,Apoe,Arid2,Arid5b,Arnt2,Asah1,Atp2b4,Atp5d,Atp5e,Atp5g2,Atp5h,Atp7a,Atpif1,Bach1,Bach2,Bag1,Bhlhe41,Bnc2,C3ar1,Cacna1d,Camk4,Cbfa2t3,Ccnd1,Cdk17,Ces1d,Chd5,Chek2,Cited2,Cited4,Cmas,Cnot2,Coq7,Creb1,Creb5,Crym,Ctnnbip1,Cx3cl1,Cx3cr1,Dap,Dusp5,Eef1d,Eid1,Elf1,Entpd1,Eomes,Epha5,Fgfr3,Foxo4,Fus,Gas6,Gins2,Gja1,Gnas,Gnl3,Hda…
GO:0034654	nucleobase-containing compound biosynthetic process	3700	182	8.32158929587406e-06	0.000137223	Abhd14b,Ablim1,Acat1,Acsl6,Acvr1,Acvr1b,Adcy1,Adcy9,Adora3,Anxa3,Anxa4,Apoe,Arid2,Arid5b,Arnt2,Asah1,Atp2b4,Atp5d,Atp5e,Atp5g2,Atp5h,Bach1,Bach2,Bag1,Bhlhe41,Bnc2,C3ar1,Cacna1d,Camk4,Cbfa2t3,Ccnd1,Cdk17,Ces1d,Chd5,Chek2,Cited2,Cited4,Cmas,Cnot2,Coq7,Creb1,Creb5,Crym,Ctnnbip1,Cx3cl1,Cx3cr1,Dap,Dusp5,Eef1d,Eid1,Elf1,Entpd1,Eomes,Epha5,Fgfr3,Foxo4,Fus,Gas6,Gins2,Gja1,Gnas,Gnl3,Hdac1,Heatr1,Hey1,Hif1…
GO:0000122	negative regulation of transcription by RNA polymerase II	955	58	9.41063780008392e-05	0.0011092	Arid5b,Bach1,Bach2,Bhlhe41,Cbfa2t3,Ccnd1,Chd5,Cited2,Cnot2,Coq7,Crym,Ctnnbip1,Eid1,Eomes,Fgfr3,Hdac1,Hey1,Hif1a,Hopx,Id4,Irf2bp2,Kank2,Klf4,Lef1,Mbd3,Mier3,Mitf,Mxi1,Myc,Myt1l,Nfib,Nr1d1,Nr2c1,Nr2f1,Nrip1,Per1,Rpl10,Rpl23,Rps14,Rreb1,Runx3,Samd1,Scrt1,Smad7,Sox1,Sox11,Sox2,Sox9,St18,Tbx21,Thra,Txn1,Zbtb2,Zeb1,Zeb2,Zfp202,Zfp69,Zfpm1
GO:0051252	regulation of RNA metabolic process	3572	170	0.000102502	0.00118767	Abhd14b,Ablim1,Acvr1,Acvr1b,Adam3,Adcy1,Adora3,Anxa3,Anxa4,Apoe,Arid2,Arid5b,Arnt2,Asah1,Atp2b4,Bach1,Bach2,Bag1,Bhlhe41,Bnc2,Cacna1d,Camk4,Carhsp1,Cbfa2t3,Ccnd1,Cdk17,Celf4,Ces1d,Chd5,Chek2,Cirbp,Cited2,Cited4,Cnot2,Coq7,Creb1,Creb5,Crym,Ctnnbip1,Cx3cl1,Cx3cr1,Dap,Dusp5,Eid1,Elf1,Eomes,Epha5,Fgfr3,Foxo4,Fus,Gas6,Gins2,Gnas,Gnl3,Habp4,Hdac1,Heatr1,Hey1,Hif1a,Hint1,Hlf,Hopx,Id4,Ifnar2,Igf2bp2,Il1a…
GO:0009890	negative regulation of biosynthetic process	1600	87	0.000103785	0.00119879	Abcd2,Apoe,Arid5b,Asah1,Atp2b4,Bach1,Bach2,Bhlhe41,Cbfa2t3,Ccnd1,Chd5,Cited2,Cnot2,Coq7,Creb1,Crym,Ctnnbip1,Dap,Dusp5,Eef1a1,Eid1,Entpd1,Eomes,Erlin2,Fgfr3,Gas6,Gja1,Gzmb,Hdac1,Hey1,Hif1a,Hopx,Id4,Il6ra,Irf2bp2,Kank2,Kcnk2,Klf4,Lef1,Lpcat1,Mbd3,Mier3,Mitf,Mpv17l,Mt3,Mxi1,Myc,Myt1l,Nfib,Nr1d1,Nr2c1,Nr2f1,Nrip1,Park7,Parp3,Pdgfa,Per1,Pfdn5,Prickle1,Rnf139,Rpl10,Rpl13a,Rpl23,Rps14,Rps3,Rreb1,Runx3,S…
GO:0019219	regulation of nucleobase-containing compound metabolic process	3881	182	0.000123076	0.00137651	Abhd14b,Ablim1,Acvr1,Acvr1b,Adam3,Adcy1,Adora3,Anxa3,Anxa4,Apoe,Arid2,Arid5b,Arnt2,Asah1,Atp2b4,Bach1,Bach2,Bag1,Bhlhe41,Bnc2,C3ar1,Cacna1d,Camk4,Carhsp1,Cbfa2t3,Ccnd1,Cdk17,Celf4,Ces1d,Chd5,Chek2,Cirbp,Cited2,Cited4,Cnot2,Coq7,Creb1,Creb5,Crym,Ctnnbip1,Cx3cl1,Cx3cr1,Dap,Dusp5,Eid1,Elf1,Entpd1,Eomes,Epha5,Fgfr3,Foxo4,Fus,Gas6,Gins2,Gja1,Gnas,Gnl3,Gzma,Habp4,Hdac1,Heatr1,Hey1,Hif1a,Hint1,Hlf,Hopx,…
GO:0051254	positive regulation of RNA metabolic process	1724	92	0.000127046	0.00140816	Abhd14b,Ablim1,Acvr1,Acvr1b,Apoe,Arid2,Arnt2,Bach1,Bag1,Camk4,Celf4,Ces1d,Chek2,Cirbp,Cited2,Cited4,Cnot2,Coq7,Creb1,Creb5,Cx3cl1,Elf1,Eomes,Foxo4,Gins2,Gnl3,Habp4,Hdac1,Heatr1,Hey1,Hif1a,Hlf,Id4,Il1a,Jup,Khdrbs3,Klf4,Lef1,Litaf,Mafb,Maml1,Map2k7,Mitf,Mt3,Myc,Myo6,Myt1l,Neurod2,Nfib,Nfya,Npas3,Nr1d1,Nr2f1,Nrip1,Park7,Per1,Pfkm,Pou3f2,Prdm15,Prdx6,Qrich1,Rbm20,Rbm3,Rgmb,Rnf187,Rreb1,Runx3,Rxrg,S10…
GO:0032774	RNA biosynthetic process	3373	161	0.000139919	0.00151015	Abhd14b,Ablim1,Acvr1,Acvr1b,Adcy1,Adora3,Anxa3,Anxa4,Apoe,Arid2,Arid5b,Arnt2,Asah1,Atp2b4,Bach1,Bach2,Bag1,Bhlhe41,Bnc2,Cacna1d,Camk4,Cbfa2t3,Ccnd1,Cdk17,Ces1d,Chd5,Chek2,Cited2,Cited4,Cnot2,Coq7,Creb1,Creb5,Crym,Ctnnbip1,Cx3cl1,Cx3cr1,Dap,Dusp5,Eef1d,Eid1,Elf1,Eomes,Epha5,Fgfr3,Foxo4,Fus,Gas6,Gins2,Gnas,Gnl3,Hdac1,Heatr1,Hey1,Hif1a,Hint1,Hlf,Hopx,Id4,Ifnar2,Il1a,Irf2bp2,Jade2,Jup,Kank2,Klf4,Lef1…
GO:0006351	DNA-templated transcription	3356	159	0.000220567	0.00218326	Abhd14b,Ablim1,Acvr1,Acvr1b,Adcy1,Adora3,Anxa3,Anxa4,Apoe,Arid2,Arid5b,Arnt2,Atp2b4,Bach1,Bach2,Bag1,Bhlhe41,Bnc2,Cacna1d,Camk4,Cbfa2t3,Ccnd1,Cdk17,Ces1d,Chd5,Chek2,Cited2,Cited4,Cnot2,Coq7,Creb1,Creb5,Crym,Ctnnbip1,Cx3cl1,Cx3cr1,Dap,Dusp5,Eef1d,Eid1,Elf1,Eomes,Epha5,Fgfr3,Foxo4,Fus,Gas6,Gnas,Gnl3,Hdac1,Heatr1,Hey1,Hif1a,Hint1,Hlf,Hopx,Id4,Ifnar2,Il1a,Irf2bp2,Jade2,Jup,Kank2,Klf4,Lef1,Litaf,Mafb,…
GO:2001141	regulation of RNA biosynthetic process	3265	155	0.000243997	0.00239596	Abhd14b,Ablim1,Acvr1,Acvr1b,Adcy1,Adora3,Anxa3,Anxa4,Apoe,Arid2,Arid5b,Arnt2,Asah1,Atp2b4,Bach1,Bach2,Bag1,Bhlhe41,Bnc2,Cacna1d,Camk4,Cbfa2t3,Ccnd1,Cdk17,Ces1d,Chd5,Chek2,Cited2,Cited4,Cnot2,Coq7,Creb1,Creb5,Crym,Ctnnbip1,Cx3cl1,Cx3cr1,Dap,Dusp5,Eid1,Elf1,Eomes,Epha5,Fgfr3,Foxo4,Fus,Gas6,Gins2,Gnas,Gnl3,Hdac1,Heatr1,Hey1,Hif1a,Hint1,Hlf,Hopx,Id4,Ifnar2,Il1a,Irf2bp2,Jade2,Jup,Kank2,Klf4,Lef1,Litaf…
GO:0045944	positive regulation of transcription by RNA polymerase II	1241	69	0.000290767	0.00277428	Abhd14b,Ablim1,Acvr1,Acvr1b,Arid2,Arnt2,Bach1,Bag1,Ces1d,Cited2,Coq7,Creb1,Creb5,Cx3cl1,Elf1,Eomes,Foxo4,Hdac1,Hey1,Hif1a,Hlf,Id4,Il1a,Jup,Klf4,Lef1,Litaf,Mafb,Maml1,Mitf,Mt3,Myc,Myo6,Myt1l,Neurod2,Nfib,Nfya,Nr1d1,Nr2f1,Nrip1,Park7,Per1,Pfkm,Pou3f2,Prdm15,Rreb1,Runx3,Rxrg,S100a10,Slc40a1,Sox1,Sox11,Sox2,Sox9,Ssbp2,St18,Tbx19,Tbx21,Tcea1,Thra,Tlr2,Tlr3,Tlr4,Tlr7,Tlr9,Zeb1,Zeb2,Zfp677,Zfpm1
GO:0006355	regulation of DNA-templated transcription	3253	153	0.000407924	0.00364766	Abhd14b,Ablim1,Acvr1,Acvr1b,Adcy1,Adora3,Anxa3,Anxa4,Apoe,Arid2,Arid5b,Arnt2,Atp2b4,Bach1,Bach2,Bag1,Bhlhe41,Bnc2,Cacna1d,Camk4,Cbfa2t3,Ccnd1,Cdk17,Ces1d,Chd5,Chek2,Cited2,Cited4,Cnot2,Coq7,Creb1,Creb5,Crym,Ctnnbip1,Cx3cl1,Cx3cr1,Dap,Dusp5,Eid1,Elf1,Eomes,Epha5,Fgfr3,Foxo4,Fus,Gas6,Gnas,Gnl3,Hdac1,Heatr1,Hey1,Hif1a,Hint1,Hlf,Hopx,Id4,Ifnar2,Il1a,Irf2bp2,Jade2,Jup,Kank2,Klf4,Lef1,Litaf,Mafb,Maml1,…
GO:1902680	positive regulation of RNA biosynthetic process	1577	83	0.00041695	0.00371492	Abhd14b,Ablim1,Acvr1,Acvr1b,Apoe,Arid2,Arnt2,Bach1,Bag1,Camk4,Ces1d,Chek2,Cited2,Cited4,Coq7,Creb1,Creb5,Cx3cl1,Elf1,Eomes,Foxo4,Gins2,Gnl3,Hdac1,Heatr1,Hey1,Hif1a,Hlf,Id4,Il1a,Jup,Klf4,Lef1,Litaf,Mafb,Maml1,Map2k7,Mitf,Mt3,Myc,Myo6,Myt1l,Neurod2,Nfib,Nfya,Npas3,Nr1d1,Nr2f1,Nrip1,Park7,Per1,Pfkm,Pou3f2,Prdm15,Qrich1,Rgmb,Rnf187,Rreb1,Runx3,Rxrg,S100a10,Slc40a1,Sox1,Sox11,Sox2,Sox9,Ssbp2,St18,Tbx1…
GO:0045893	positive regulation of DNA-templated transcription	1571	82	0.000578525	0.00481822	Abhd14b,Ablim1,Acvr1,Acvr1b,Apoe,Arid2,Arnt2,Bach1,Bag1,Camk4,Ces1d,Chek2,Cited2,Cited4,Coq7,Creb1,Creb5,Cx3cl1,Elf1,Eomes,Foxo4,Gnl3,Hdac1,Heatr1,Hey1,Hif1a,Hlf,Id4,Il1a,Jup,Klf4,Lef1,Litaf,Mafb,Maml1,Map2k7,Mitf,Mt3,Myc,Myo6,Myt1l,Neurod2,Nfib,Nfya,Npas3,Nr1d1,Nr2f1,Nrip1,Park7,Per1,Pfkm,Pou3f2,Prdm15,Qrich1,Rgmb,Rnf187,Rreb1,Runx3,Rxrg,S100a10,Slc40a1,Sox1,Sox11,Sox2,Sox9,Ssbp2,St18,Tbx19,Tbx2…
GO:0031327	negative regulation of cellular biosynthetic process	1556	81	0.000674994	0.00541458	Arid5b,Asah1,Atp2b4,Bach1,Bach2,Bhlhe41,Cbfa2t3,Ccnd1,Chd5,Cited2,Cnot2,Coq7,Creb1,Crym,Ctnnbip1,Dap,Dusp5,Eid1,Entpd1,Eomes,Erlin2,Fgfr3,Gas6,Gja1,Gzmb,Hdac1,Hey1,Hif1a,Hopx,Id4,Irf2bp2,Kank2,Kcnk2,Klf4,Lef1,Lpcat1,Mbd3,Mier3,Mitf,Mpv17l,Mt3,Mxi1,Myc,Myt1l,Nfib,Nr1d1,Nr2c1,Nr2f1,Nrip1,Parp3,Pdgfa,Per1,Pfdn5,Prickle1,Rnf139,Rpl10,Rpl13a,Rpl23,Rps14,Rps3,Rreb1,Runx3,Samd1,Scrt1,Smad7,Sox1,Sox11,So…
GO:0045934	negative regulation of nucleobase-containing compound metabolic process	1494	77	0.00119806	0.00855394	Arid5b,Asah1,Bach1,Bach2,Bhlhe41,Cbfa2t3,Ccnd1,Celf4,Chd5,Cirbp,Cited2,Cnot2,Coq7,Creb1,Crym,Ctnnbip1,Dap,Dusp5,Eid1,Entpd1,Eomes,Fgfr3,Fus,Gas6,Gja1,Gzma,Hdac1,Hey1,Hif1a,Hopx,Id4,Irf2bp2,Kank2,Kcnk2,Klf4,Lef1,Mbd3,Mier3,Mitf,Mt3,Mxi1,Myc,Myt1l,Nfib,Nr1d1,Nr2c1,Nr2f1,Nrip1,Parp3,Per1,Pfdn5,Prickle1,Rpl10,Rpl23,Rps13,Rps14,Rps26,Rps3,Rreb1,Runx3,Samd1,Scrt1,Smad7,Sox1,Sox11,Sox2,Sox9,St18,Tbx21,T…
GO:0051253	negative regulation of RNA metabolic process	1363	71	0.00140206	0.00950627	Arid5b,Asah1,Bach1,Bach2,Bhlhe41,Cbfa2t3,Ccnd1,Celf4,Chd5,Cirbp,Cited2,Cnot2,Coq7,Creb1,Crym,Ctnnbip1,Dap,Dusp5,Eid1,Eomes,Fgfr3,Fus,Gas6,Hdac1,Hey1,Hif1a,Hopx,Id4,Irf2bp2,Kank2,Klf4,Lef1,Mbd3,Mier3,Mitf,Mt3,Mxi1,Myc,Myt1l,Nfib,Nr1d1,Nr2c1,Nr2f1,Nrip1,Per1,Pfdn5,Prickle1,Rpl10,Rpl23,Rps13,Rps14,Rps26,Rreb1,Runx3,Samd1,Scrt1,Smad7,Sox1,Sox11,Sox2,Sox9,St18,Tbx21,Thra,Txn1,Zbtb2,Zeb1,Zeb2,Zfp202,Zf…
GO:1902679	negative regulation of RNA biosynthetic process	1253	66	0.00155838	0.0102199	Arid5b,Asah1,Bach1,Bach2,Bhlhe41,Cbfa2t3,Ccnd1,Chd5,Cited2,Cnot2,Coq7,Creb1,Crym,Ctnnbip1,Dap,Dusp5,Eid1,Eomes,Fgfr3,Gas6,Hdac1,Hey1,Hif1a,Hopx,Id4,Irf2bp2,Kank2,Klf4,Lef1,Mbd3,Mier3,Mitf,Mt3,Mxi1,Myc,Myt1l,Nfib,Nr1d1,Nr2c1,Nr2f1,Nrip1,Per1,Pfdn5,Prickle1,Rpl10,Rpl23,Rps14,Rreb1,Runx3,Samd1,Scrt1,Smad7,Sox1,Sox11,Sox2,Sox9,St18,Tbx21,Thra,Txn1,Zbtb2,Zeb1,Zeb2,Zfp202,Zfp69,Zfpm1
GO:0045892	negative regulation of DNA-templated transcription	1248	65	0.00220306	0.0133482	Arid5b,Bach1,Bach2,Bhlhe41,Cbfa2t3,Ccnd1,Chd5,Cited2,Cnot2,Coq7,Creb1,Crym,Ctnnbip1,Dap,Dusp5,Eid1,Eomes,Fgfr3,Gas6,Hdac1,Hey1,Hif1a,Hopx,Id4,Irf2bp2,Kank2,Klf4,Lef1,Mbd3,Mier3,Mitf,Mt3,Mxi1,Myc,Myt1l,Nfib,Nr1d1,Nr2c1,Nr2f1,Nrip1,Per1,Pfdn5,Prickle1,Rpl10,Rpl23,Rps14,Rreb1,Runx3,Samd1,Scrt1,Smad7,Sox1,Sox11,Sox2,Sox9,St18,Tbx21,Thra,Txn1,Zbtb2,Zeb1,Zeb2,Zfp202,Zfp69,Zfpm1
GO:0010558	negative regulation of macromolecule biosynthetic process	1494	74	0.00402509	0.0218168	Arid5b,Asah1,Bach1,Bach2,Bhlhe41,Cbfa2t3,Ccnd1,Chd5,Cited2,Cnot2,Coq7,Creb1,Crym,Ctnnbip1,Dap,Dusp5,Eid1,Eomes,Fgfr3,Gas6,Gja1,Gzmb,Hdac1,Hey1,Hif1a,Hopx,Id4,Irf2bp2,Kank2,Kcnk2,Klf4,Lef1,Mbd3,Mier3,Mitf,Mt3,Mxi1,Myc,Myt1l,Nfib,Nr1d1,Nr2c1,Nr2f1,Nrip1,Parp3,Per1,Pfdn5,Prickle1,Rnf139,Rpl10,Rpl13a,Rpl23,Rps14,Rps3,Rreb1,Runx3,Samd1,Scrt1,Smad7,Sox1,Sox11,Sox2,Sox9,St18,Tbx21,Thra,Txn1,Zbtb2,Zeb1,Z…
GO:0006357	regulation of transcription by RNA polymerase II	2478	114	0.00468209	0.0243442	Abhd14b,Ablim1,Acvr1,Acvr1b,Anxa4,Arid2,Arid5b,Arnt2,Atp2b4,Bach1,Bach2,Bag1,Bhlhe41,Cbfa2t3,Ccnd1,Ces1d,Chd5,Cited2,Cnot2,Coq7,Creb1,Creb5,Crym,Ctnnbip1,Cx3cl1,Eid1,Elf1,Eomes,Fgfr3,Foxo4,Fus,Gnas,Hdac1,Hey1,Hif1a,Hlf,Hopx,Id4,Ifnar2,Il1a,Irf2bp2,Jade2,Jup,Kank2,Klf4,Lef1,Litaf,Mafb,Maml1,Mbd3,Mbip,Mier3,Mitf,Mt3,Mxi1,Myc,Mycl,Myo6,Myt1l,Neurod2,Nfib,Nfya,Npas3,Nr1d1,Nr2c1,Nr2f1,Nrip1,Park7,Per1…
GO:0006366	transcription by RNA polymerase II	2537	116	0.00524929	0.0266386	Abhd14b,Ablim1,Acvr1,Acvr1b,Anxa4,Arid2,Arid5b,Arnt2,Atp2b4,Bach1,Bach2,Bag1,Bhlhe41,Cbfa2t3,Ccnd1,Ces1d,Chd5,Cited2,Cnot2,Coq7,Creb1,Creb5,Crym,Ctnnbip1,Cx3cl1,Eid1,Elf1,Eomes,Fgfr3,Foxo4,Fus,Gnas,Hdac1,Hey1,Hif1a,Hlf,Hopx,Id4,Ifnar2,Il1a,Irf2bp2,Jade2,Jup,Kank2,Klf4,Lef1,Litaf,Mafb,Maml1,Mbd3,Mbip,Mier3,Mitf,Mt3,Mxi1,Myc,Mycl,Myo6,Myt1l,Neurod2,Nfib,Nfya,Npas3,Nr1d1,Nr2c1,Nr2f1,Nrip1,Park7,Per1…
Annotation Cluster 16	Enrichment Score: 11.2526345594987
Annot	Term	Annotated	Significant	Pvalue	Padj	GeneID
GO:0065008	regulation of biological quality	4140	307	2.03199577763597e-37	1.07463548125833e-34	Abca1,Abcb4,Abcc1,Abhd17a,Acaca,Acox1,Acvr1b,Acvr1c,Adam17,Adam22,Adamts13,Adcy1,Adora3,Adrb1,Aimp1,Alas1,Aldh5a1,Alms1,Ank3,Ano6,Anxa6,Apba2,Aplp2,Apoe,Arid2,Arpc1a,Arpc1b,Arpc5l,Asgr2,Atox1,Atp1a2,Atp1b2,Atp2a2,Atp2b4,Atp2c1,Atp6ap2,Atp7a,Atp8a1,Atp8b5,Atpif1,Bag1,Bbs12,C3ar1,Cacna1d,Car4,Carhsp1,Ccl5,Ccnd1,Ccr1,Ccr1l1,Ccr5,Ccr6,Ccrl2,Cd52,Cdh2,Celf4,Ces1d,Chek2,Chst10,Cib2,Cirbp,Cited2,Cldn5,C…
GO:0042592	homeostatic process	1928	157	4.36879576022944e-22	5.48246844215911e-20	Abca1,Abcb4,Acaca,Acox1,Acvr1b,Adam17,Adrb1,Alas1,Alms1,Ank3,Ano6,Anxa6,Aplp2,Apoe,Arid2,Asgr2,Atox1,Atp1a2,Atp1b2,Atp2a2,Atp2b4,Atp2c1,Atp6ap2,Atp7a,Atpif1,Bbs12,C3ar1,Cacna1d,Car4,Ccl5,Ccr1,Ccr1l1,Ccr5,Ccr6,Ccrl2,Cd52,Cdh2,Ces1d,Cib2,Cited2,Cldn5,Cln8,Comt,Cox11,Cp,Cx3cl1,Cx3cr1,Cxcl10,Epha5,Fam210b,Fgfr3,Fis1,Frrs1,Gaa,Gas6,Gcnt2,Gja1,Gnas,Gpam,Gpr157,Gpr183,Grin2b,Grm1,Herpud1,Hif1a,Homer2,Id…
GO:0048878	chemical homeostasis	1287	108	3.34474449574671e-16	2.55304002541326e-14	Abca1,Abcb4,Acaca,Acox1,Adrb1,Alms1,Ank3,Anxa6,Aplp2,Apoe,Asgr2,Atox1,Atp1a2,Atp1b2,Atp2a2,Atp2b4,Atp2c1,Atp6ap2,Atp7a,C3ar1,Cacna1d,Car4,Ccl5,Ccr1,Ccr1l1,Ccr5,Ccr6,Ccrl2,Cd52,Ces1d,Cib2,Cln8,Comt,Cox11,Cp,Cx3cl1,Cx3cr1,Cxcl10,Epha5,Fgfr3,Fis1,Frrs1,Gas6,Gja1,Gnas,Gpam,Gpr157,Grin2b,Grm1,Herpud1,Hif1a,Homer2,Idua,Il1a,Kcna1,Kcne3,Klf4,Lpar6,Lpcat1,Lrrc8d,Lyn,Mt1,Mt3,Myc,Ncoa4,Neo1,Nnt,Nr1d1,Nrxn1…
GO:0019725	cellular homeostasis	977	88	3.92690863775207e-15	2.71727397700153e-13	Adrb1,Alms1,Ano6,Anxa6,Aplp2,Apoe,Atox1,Atp1a2,Atp1b2,Atp2a2,Atp2b4,Atp2c1,Atp6ap2,Atp7a,C3ar1,Cacna1d,Ccl5,Ccr1,Ccr1l1,Ccr5,Ccr6,Ccrl2,Cd52,Cib2,Cx3cl1,Cx3cr1,Cxcl10,Epha5,Fis1,Frrs1,Gaa,Gas6,Gja1,Gpr157,Grin2b,Grm1,Herpud1,Hif1a,Il1a,Kcne3,Lamp2,Lox,Lpar6,Lrrc8d,Lyn,Map1a,Mt1,Mt3,Myc,Ncoa4,Nnt,Nr1d1,Nrxn1,P2rx4,P2rx7,P2ry2,P2ry6,Pde4d,Pdzd8,Pfkm,Prdx2,Prdx6,Prkaa2,Prkcb,Ptger1,Ptger3,Pygm,Ryr2,…
GO:0098771	inorganic ion homeostasis	809	75	1.09400921401089e-13	6.23080324656665e-12	Adrb1,Ank3,Anxa6,Aplp2,Apoe,Atox1,Atp1a2,Atp1b2,Atp2a2,Atp2b4,Atp2c1,Atp6ap2,Atp7a,C3ar1,Cacna1d,Car4,Ccl5,Ccr1,Ccr1l1,Ccr5,Ccr6,Ccrl2,Cd52,Cib2,Comt,Cox11,Cp,Cx3cl1,Cx3cr1,Cxcl10,Fgfr3,Fis1,Frrs1,Gja1,Gnas,Gpr157,Grin2b,Grm1,Herpud1,Hif1a,Il1a,Kcna1,Kcne3,Lpar6,Lyn,Mt1,Mt3,Myc,Ncoa4,Neo1,P2rx4,P2rx7,P2ry2,P2ry6,Pde4d,Pdzd8,Prkcb,Ptger1,Ptger3,Pygm,Ryr2,S100b,Sco1,Sgk1,Slc10a7,Slc1a3,Slc25a23,Slc…
GO:0055080	monoatomic cation homeostasis	800	74	1.79800271120304e-13	1.01621466211812e-11	Adrb1,Ank3,Anxa6,Aplp2,Apoe,Atox1,Atp1a2,Atp1b2,Atp2a2,Atp2b4,Atp2c1,Atp6ap2,Atp7a,C3ar1,Cacna1d,Car4,Ccl5,Ccr1,Ccr1l1,Ccr5,Ccr6,Ccrl2,Cd52,Cib2,Comt,Cox11,Cp,Cx3cl1,Cx3cr1,Cxcl10,Fgfr3,Fis1,Frrs1,Gja1,Gnas,Gpr157,Grin2b,Grm1,Herpud1,Hif1a,Il1a,Kcna1,Lpar6,Lyn,Mt1,Mt3,Myc,Ncoa4,Neo1,P2rx4,P2rx7,P2ry2,P2ry6,Pde4d,Pdzd8,Prkcb,Ptger1,Ptger3,Pygm,Ryr2,S100b,Sco1,Sgk1,Slc10a7,Slc1a3,Slc25a23,Slc30a7,S…
GO:0050801	monoatomic ion homeostasis	822	75	2.44807326618755e-13	1.35265182558601e-11	Adrb1,Ank3,Anxa6,Aplp2,Apoe,Atox1,Atp1a2,Atp1b2,Atp2a2,Atp2b4,Atp2c1,Atp6ap2,Atp7a,C3ar1,Cacna1d,Car4,Ccl5,Ccr1,Ccr1l1,Ccr5,Ccr6,Ccrl2,Cd52,Cib2,Comt,Cox11,Cp,Cx3cl1,Cx3cr1,Cxcl10,Fgfr3,Fis1,Frrs1,Gja1,Gnas,Gpr157,Grin2b,Grm1,Herpud1,Hif1a,Il1a,Kcna1,Kcne3,Lpar6,Lyn,Mt1,Mt3,Myc,Ncoa4,Neo1,P2rx4,P2rx7,P2ry2,P2ry6,Pde4d,Pdzd8,Prkcb,Ptger1,Ptger3,Pygm,Ryr2,S100b,Sco1,Sgk1,Slc10a7,Slc1a3,Slc25a23,Slc…
GO:0055082	intracellular chemical homeostasis	881	77	1.03307487230732e-12	5.13348077487475e-11	Adrb1,Alms1,Anxa6,Aplp2,Apoe,Atox1,Atp1a2,Atp1b2,Atp2a2,Atp2b4,Atp2c1,Atp6ap2,Atp7a,C3ar1,Cacna1d,Ccl5,Ccr1,Ccr1l1,Ccr5,Ccr6,Ccrl2,Cd52,Cib2,Cx3cl1,Cx3cr1,Cxcl10,Epha5,Fis1,Frrs1,Gas6,Gja1,Gpr157,Grin2b,Grm1,Herpud1,Hif1a,Il1a,Kcne3,Lpar6,Lrrc8d,Lyn,Mt1,Mt3,Myc,Ncoa4,Nr1d1,Nrxn1,P2rx4,P2rx7,P2ry2,P2ry6,Pde4d,Pdzd8,Prkaa2,Prkcb,Ptger1,Ptger3,Pygm,Ryr2,S100b,Sco1,Sgk1,Slc10a7,Slc1a3,Slc25a23,Slc30a…
GO:0006873	intracellular monoatomic ion homeostasis	716	66	4.45538996224168e-12	2.04892591803959e-10	Adrb1,Anxa6,Aplp2,Apoe,Atox1,Atp1a2,Atp1b2,Atp2a2,Atp2b4,Atp2c1,Atp6ap2,Atp7a,C3ar1,Cacna1d,Ccl5,Ccr1,Ccr1l1,Ccr5,Ccr6,Ccrl2,Cd52,Cib2,Cx3cl1,Cx3cr1,Cxcl10,Fis1,Frrs1,Gja1,Gpr157,Grin2b,Grm1,Herpud1,Hif1a,Il1a,Kcne3,Lpar6,Lyn,Mt1,Mt3,Myc,Ncoa4,P2rx4,P2rx7,P2ry2,P2ry6,Pde4d,Pdzd8,Prkcb,Ptger1,Ptger3,Pygm,Ryr2,S100b,Sco1,Sgk1,Slc10a7,Slc1a3,Slc25a23,Slc30a7,Slc39a10,Slc40a1,Slc4a4,Sod1,Thy1,Tm9sf4,…
GO:0030003	intracellular monoatomic cation homeostasis	700	65	4.71433741432934e-12	2.15462680343793e-10	Adrb1,Anxa6,Aplp2,Apoe,Atox1,Atp1a2,Atp1b2,Atp2a2,Atp2b4,Atp2c1,Atp6ap2,Atp7a,C3ar1,Cacna1d,Ccl5,Ccr1,Ccr1l1,Ccr5,Ccr6,Ccrl2,Cd52,Cib2,Cx3cl1,Cx3cr1,Cxcl10,Fis1,Frrs1,Gja1,Gpr157,Grin2b,Grm1,Herpud1,Hif1a,Il1a,Lpar6,Lyn,Mt1,Mt3,Myc,Ncoa4,P2rx4,P2rx7,P2ry2,P2ry6,Pde4d,Pdzd8,Prkcb,Ptger1,Ptger3,Pygm,Ryr2,S100b,Sco1,Sgk1,Slc10a7,Slc1a3,Slc25a23,Slc30a7,Slc39a10,Slc40a1,Slc4a4,Sod1,Thy1,Tm9sf4,Ttc7
GO:0030001	metal ion transport	899	71	7.46562619917541e-10	2.58296712049975e-08	1810037I17Rik,Adrb1,Ank3,Ano6,Anxa6,Atox1,Atp1a2,Atp1b2,Atp2a2,Atp2b4,Atp2c1,Atp7a,Bspry,Cacna1d,Ccl5,Ccr1,Ccr1l1,Ccr5,Cp,Cx3cl1,Cxcl10,Cxcl12,Cysltr1,Ehd3,Gas6,Gja1,Gnao1,Gnas,Grin2b,Homer2,Kcna1,Kcna2,Kcne3,Kcnj12,Kcnj2,Kcnk2,Kcnk6,Lyn,Mt3,Nkain4,P2rx4,P2rx7,P2ry6,Pde4b,Pde4d,Per1,Plp1,Prkcb,Ptger3,Rgs4,Ryr2,Scn1a,Scn8a,Serpine1,Sgk1,Slc10a7,Slc17a7,Slc1a3,Slc25a23,Slc30a7,Slc38a7,Slc39a10,Slc4…
GO:0006816	calcium ion transport	440	42	1.33737775266943e-08	3.65385419954408e-07	1810037I17Rik,Adrb1,Ano6,Anxa6,Atp1a2,Atp2a2,Atp2b4,Atp2c1,Bspry,Cacna1d,Ccl5,Ccr1,Ccr1l1,Ccr5,Cx3cl1,Cxcl10,Cxcl12,Cysltr1,Ehd3,Gas6,Gja1,Gnao1,Grin2b,Homer2,Kcne3,Lyn,P2rx4,P2rx7,P2ry6,Pde4b,Pde4d,Plp1,Prkcb,Ptger3,Rgs4,Ryr2,Serpine1,Slc25a23,Thy1,Tlr9,Trpm6,Tspo
GO:0055074	calcium ion homeostasis	527	45	1.12979775530199e-07	2.67253117580063e-06	Adrb1,Anxa6,Apoe,Atp1a2,Atp2a2,Atp2b4,Atp2c1,C3ar1,Cacna1d,Ccl5,Ccr1,Ccr1l1,Ccr5,Ccr6,Ccrl2,Cd52,Cib2,Cx3cl1,Cx3cr1,Cxcl10,Fgfr3,Fis1,Gja1,Gnas,Gpr157,Grin2b,Grm1,Herpud1,Lpar6,Lyn,P2rx4,P2rx7,P2ry2,P2ry6,Pde4d,Pdzd8,Prkcb,Ptger1,Ptger3,Pygm,Ryr2,S100b,Slc10a7,Slc25a23,Thy1
GO:0006874	intracellular calcium ion homeostasis	500	43	1.77119820270597e-07	3.99815594293751e-06	Adrb1,Anxa6,Apoe,Atp1a2,Atp2a2,Atp2b4,Atp2c1,C3ar1,Cacna1d,Ccl5,Ccr1,Ccr1l1,Ccr5,Ccr6,Ccrl2,Cd52,Cib2,Cx3cl1,Cx3cr1,Cxcl10,Fis1,Gja1,Gpr157,Grin2b,Grm1,Herpud1,Lpar6,Lyn,P2rx4,P2rx7,P2ry2,P2ry6,Pde4d,Pdzd8,Prkcb,Ptger1,Ptger3,Pygm,Ryr2,S100b,Slc10a7,Slc25a23,Thy1
GO:0051924	regulation of calcium ion transport	287	29	7.23082879813229e-07	1.46676866907867e-05	1810037I17Rik,Adrb1,Atp1a2,Cacna1d,Ccl5,Ccr1,Ccr1l1,Cx3cl1,Cxcl10,Cxcl12,Ehd3,Gja1,Gnao1,Homer2,Kcne3,Lyn,P2rx4,P2rx7,P2ry6,Pde4b,Pde4d,Plp1,Ptger3,Rgs4,Ryr2,Serpine1,Thy1,Tlr9,Tspo
GO:0070588	calcium ion transmembrane transport	300	28	5.247099396091e-06	9.29414448054013e-05	1810037I17Rik,Adrb1,Ano6,Atp1a2,Atp2a2,Atp2b4,Atp2c1,Cacna1d,Ccr5,Cx3cl1,Cxcl10,Ehd3,Gas6,Grin2b,Kcne3,Lyn,P2rx4,P2rx7,P2ry6,Pde4b,Pde4d,Plp1,Ptger3,Ryr2,Slc25a23,Thy1,Tlr9,Trpm6
GO:0007204	positive regulation of cytosolic calcium ion concentration	354	29	4.21231346707704e-05	0.000566025	Adrb1,C3ar1,Cacna1d,Ccr1,Ccr1l1,Ccr5,Ccr6,Ccrl2,Cd52,Cib2,Cx3cl1,Cx3cr1,Cxcl10,Fis1,Gja1,Gpr157,Grin2b,Grm1,Lpar6,Lyn,P2rx4,P2rx7,P2ry2,P2ry6,Pde4d,Ptger1,Ptger3,Ryr2,Thy1
GO:0051480	regulation of cytosolic calcium ion concentration	397	31	5.76508535060715e-05	0.000730902	Adrb1,Atp1a2,Atp2b4,C3ar1,Cacna1d,Ccr1,Ccr1l1,Ccr5,Ccr6,Ccrl2,Cd52,Cib2,Cx3cl1,Cx3cr1,Cxcl10,Fis1,Gja1,Gpr157,Grin2b,Grm1,Lpar6,Lyn,P2rx4,P2rx7,P2ry2,P2ry6,Pde4d,Ptger1,Ptger3,Ryr2,Thy1
GO:0010522	regulation of calcium ion transport into cytosol	111	10	0.0070656	0.0337073	Adrb1,Cx3cl1,Cxcl10,Lyn,P2rx4,P2rx7,P2ry6,Pde4d,Ryr2,Thy1
Annotation Cluster 17	Enrichment Score: 11.0653686231299
Annot	Term	Annotated	Significant	Pvalue	Padj	GeneID
GO:0051093	negative regulation of developmental process	993	85	2.02457593112154e-13	1.13560304500181e-11	Adamts1,Adrb1,Alms1,Angptl7,Apoe,Atp2b4,Bbs12,Bhlhe41,Ccnd1,Ccr1,Ccr1l1,Ccr5,Cd86,Cited2,Cldn5,Cntn2,Cpe,Cx3cr1,Cxcl10,Dnm3,Ecscr,Epn1,Fgfr3,Flt1,Foxo4,Gas6,Gja1,Gnas,Gpr37l1,Hey1,Hif1a,Hook3,Hopx,Id4,Idua,Il1a,Kcnk2,Klf4,Lef1,Lyn,Mafb,Mapt,Mbp,Mt3,Myc,Neo1,Neurod2,Nfib,Nme2,Nr1d1,Ntrk3,Oma1,Parp3,Pink1,Postn,Prdx2,Prickle1,Ptger3,Ptn,Ptprm,Rgs4,Runx3,S100b,Sema4c,Serpine1,Smad7,Sox11,Sox2,Sox9,S…
GO:0045596	negative regulation of cell differentiation	730	46	0.000216832	0.00215783	Bbs12,Bhlhe41,Ccnd1,Ccr5,Cntn2,Cxcl10,Fgfr3,Foxo4,Gpr37l1,Hey1,Hook3,Hopx,Id4,Il1a,Lyn,Mafb,Mbp,Mt3,Myc,Nme2,Nr1d1,Ntrk3,Postn,Prdx2,Prickle1,Ptger3,Ptn,Rgs4,Runx3,S100b,Sema4c,Smad7,Sox11,Sox2,Sox9,Spred2,Spry2,Syt4,Tbx21,Thy1,Tnfsf18,Trak2,Tspo,Zeb1,Zfp36l1,Zfpm1
GO:0010721	negative regulation of cell development	206	18	0.000535174	0.00450276	Ccr5,Fgfr3,Gpr37l1,Hook3,Id4,Il1a,Mbp,Mt3,Nr1d1,Ntrk3,Postn,Ptn,Sema4c,Sox11,Syt4,Thy1,Trak2,Tspo
Annotation Cluster 18	Enrichment Score: 10.8178690198155
Annot	Term	Annotated	Significant	Pvalue	Padj	GeneID
GO:0070371	ERK1 and ERK2 cascade	349	34	1.96540167080522e-07	4.40964665777027e-06	Adam17,Apoe,Ccl5,Ccr1,Ccr1l1,Cx3cl1,Cxcl12,Dnajc27,Dusp6,Fgfr3,Gas6,Gcnt2,Gpr183,Il1a,Klf4,Lyn,Map2k7,Mt3,Myc,Ndrg2,Ndrg4,Nrxn1,Ntsr2,Olfr520,P2ry6,Pdgfa,Sox9,Spred2,Spry2,Tlr2,Tlr4,Tlr9,Tnfrsf11a,Zfp36l1
GO:0070374	positive regulation of ERK1 and ERK2 cascade	227	25	8.59630546660807e-07	1.72019042364233e-05	Adam17,Apoe,Ccl5,Ccr1,Ccr1l1,Cx3cl1,Cxcl12,Dnajc27,Fgfr3,Gas6,Gcnt2,Gpr183,Il1a,Map2k7,Mt3,Ndrg4,Nrxn1,Ntsr2,Olfr520,P2ry6,Pdgfa,Spry2,Tlr2,Tlr4,Tnfrsf11a
GO:0070372	regulation of ERK1 and ERK2 cascade	326	31	1.12820822346153e-06	2.20985547262147e-05	Adam17,Apoe,Ccl5,Ccr1,Ccr1l1,Cx3cl1,Cxcl12,Dnajc27,Dusp6,Fgfr3,Gas6,Gcnt2,Gpr183,Il1a,Klf4,Lyn,Map2k7,Mt3,Ndrg2,Ndrg4,Nrxn1,Ntsr2,Olfr520,P2ry6,Pdgfa,Spred2,Spry2,Tlr2,Tlr4,Tlr9,Tnfrsf11a
Annotation Cluster 19	Enrichment Score: 10.5909798222355
Annot	Term	Annotated	Significant	Pvalue	Padj	GeneID
GO:1901564	organonitrogen compound metabolic process	6141	429	3.05655479772485e-49	7.54357724078492e-46	Abca1,Abcc1,Abhd13,Abhd17a,Acaca,Acat1,Acer3,Acsl6,Acvr1,Acvr1b,Acvr1c,Adam17,Adam22,Adam3,Adamdec1,Adamts1,Adamts13,Adcy1,Adcy9,Aimp1,Aktip,Alas1,Aldh1l2,Aldh5a1,Aldoc,Alg11,Alg9,Anapc13,Ankle2,Aplp2,Apoe,Arl2bp,Asah1,Asgr2,Asrgl1,Atp2b4,Atp5d,Atp5e,Atp5g2,Atp5h,Atp6ap2,Atp7a,Atpif1,B3galnt1,B3galt5,B3galt6,B3gnt2,B3gnt7,Bag1,Bckdhb,Blvrb,Bspry,Camk4,Capn2,Casp12,Cbfa2t3,Ccl5,Ccnd1,Ccnd2,Cd86,Cd…
GO:0019538	protein metabolic process	5267	376	8.81067906957127e-44	7.24825198123396e-41	Abca1,Abhd13,Abhd17a,Acaca,Acvr1,Acvr1b,Acvr1c,Adam17,Adam22,Adam3,Adamdec1,Adamts1,Adamts13,Aimp1,Aktip,Alas1,Alg11,Alg9,Anapc13,Ankle2,Aplp2,Apoe,Arl2bp,Asgr2,Atp2b4,Atp6ap2,Atp7a,Atpif1,B3galnt1,B3galt5,B3galt6,B3gnt2,B3gnt7,Bag1,Bspry,Camk4,Capn2,Casp12,Cbfa2t3,Ccl5,Ccnd1,Ccnd2,Cd86,Cdk17,Chd5,Chek2,Chst10,Chst7,Cirbp,Clec16a,Cln8,Clpx,Cnot2,Cntn2,Cpe,Creb1,Crtap,Csnk1g2,Ctif,Ctsc,Cx3cl1,Cx3c…
GO:0065009	regulation of molecular function	2562	170	4.4510629301545e-15	3.05145091989481e-13	1810037I17Rik,Acvr1c,Adam17,Adcy1,Adora3,Adrb1,Aktip,Ank3,Anxa3,Anxa4,Aplp2,Apoe,Arid5b,Atp1a2,Atp1b2,Atp2a2,Atp2b4,Atp7a,Atpif1,Cacna1d,Casp12,Ccl5,Ccnd1,Ccnd2,Cd86,Cldn5,Cln8,Cox11,Ctnnbip1,Cx3cl1,Cx3cr1,Dag1,Dap,Dazap2,Dlgap1,Dnajc9,Dusp7,Eef1a1,Ehd3,Eif3e,Eomes,Epha5,Fgd6,Fgfr3,Fis1,Flt1,Furin,Fzd8,Gas6,Gins2,Gja1,Gnao1,Gnas,Grin2b,Grk6,Gzma,Habp4,Hdac1,Herpud1,Hey1,Hif1a,Hjurp,Hopx,Hsp90b1,I…
GO:0036211	protein modification process	3424	209	1.0486651823541e-14	6.6361683847434e-13	Abca1,Abhd13,Abhd17a,Acvr1,Acvr1b,Acvr1c,Adam17,Aktip,Alg11,Alg9,Anapc13,Ankle2,Aplp2,Apoe,Arl2bp,Atp2b4,Atp7a,B3galnt1,B3galt5,B3galt6,B3gnt2,B3gnt7,Bag1,Bspry,Camk4,Ccl5,Ccnd1,Ccnd2,Cd86,Cdk17,Chd5,Chek2,Creb1,Crtap,Csnk1g2,Cx3cl1,Cx3cr1,Dag1,Dazap2,Dpy19l4,Dusp5,Dusp6,Dusp7,Dzip3,Edem3,Egln3,Eid1,Eif3f,Ensa,Eomes,Epha5,Fbxl7,Fgfr3,Flt1,Fzd8,Galnt3,Galnt7,Gas6,Gcnt2,Gnas,Gnl3,Grk6,Gspt1,Gxylt1,…
GO:0043412	macromolecule modification	3607	216	2.41496498865757e-14	1.4777190723984e-12	Abca1,Abhd13,Abhd17a,Acvr1,Acvr1b,Acvr1c,Adam17,Aktip,Alg11,Alg9,Alkbh3,Anapc13,Ankle2,Aplp2,Apobec2,Apobec3,Apoe,Arl2bp,Atp2b4,Atp7a,B3galnt1,B3galt5,B3galt6,B3gnt2,B3gnt7,Bag1,Bspry,Camk4,Ccl5,Ccnd1,Ccnd2,Cd86,Cdk17,Chd5,Chek2,Creb1,Crtap,Csnk1g2,Cx3cl1,Cx3cr1,Dag1,Dazap2,Dpy19l4,Dusp5,Dusp6,Dusp7,Dzip3,Edem3,Egln3,Eid1,Eif3f,Ensa,Eomes,Epha5,Fbxl7,Fgfr3,Flt1,Fzd8,Galnt3,Galnt7,Gas6,Gcnt2,Gnas,…
[truncated: 1,224 more rows]

## Sheet: SupplementalTable6-7moDMR_GO-BP
Supplemental Table 6. Significantly enriched gene ontology biological process term clusters based on genes annotated to differentially methylated regions at 7 months in Thy1-α-synuclein mice.
[truncated: 554 more rows]

[truncated: 9 more sheets: SupplementalTable7-7moIPA, SupplementalTable8-10moDEG, SupplementalTable9-10moDMR, SupplementalTable10Shared10gene, SupplementalTable11-SharedGOBP, SupplementalTable12-10DEG_GOBP, SupplementalTable13-10DMR_GOBP, SupplementalTable14_10moIPA, SupplementleTable15_SharedIPA]
